# Supplementary material for: A mild increase in nutrient signaling to mTORC1 in mice leads to parenchymal damage, myeloid inflammation and shortened lifespan
Source: Nat Aging. 2024 Jun 7;4(8):1102–20. doi: 10.1038/s43587-024-00635-x (PMC11333293; doi:10.1038/s43587-024-00635-x)
Supplement: Supplementary file 3 — Lists of DEGs, GSEA, signatures, primers and antibodies. [file 43587_2024_635_MOESM3_ESM.xlsx]

## Sheet: DEG in S74N vs wt old kidney
Supplementary Table 1a: Differential expressed genes in RagC S74N/+ vs RagC +/+ old kidneys. Differential expression was performed with DESeq, padj<0.05
Name	log2FoldChange	lfcSE	pvalue	padj
H2-DMb2	1.65097	0.278032	2.88431e-09	6.27597e-07
Ighg2b	1.6007	0.290431	3.55874e-08	5.89463e-06
Grem1	1.56039	0.288814	6.56303e-08	9.37683e-06
Ifi204	1.55672	0.249509	4.39978e-10	1.21663e-07
Slpi	1.544	0.275527	2.0969e-08	3.71096e-06
Ccl19	1.54299	0.241127	1.56311e-10	4.82491e-08
Il7r	1.51896	0.277337	4.32747e-08	6.68799e-06
Pappa2	1.46072	0.288509	4.12696e-07	4.89082e-05
Havcr1	1.44909	0.291145	6.45069e-07	6.96098e-05
Ifi213	1.41065	0.284421	7.05974e-07	7.43682e-05
Gm42031	1.40799	0.249781	1.73141e-08	3.14808e-06
Gm37567	1.40616	0.255337	3.64836e-08	5.90545e-06
C3	1.39768	0.279919	5.94021e-07	6.4808e-05
Gm47963	1.36998	0.237429	7.92419e-09	1.5936e-06
Ccl9	1.36828	0.277099	7.89712e-07	8.1063e-05
Gm12840	1.34846	0.260391	2.23585e-07	2.86404e-05
Ccr2	1.34634	0.213388	2.80201e-10	8.45253e-08
Gm47476	1.33556	0.275058	1.20044e-06	0.000109886
Gvin3	1.33392	0.275612	1.29943e-06	0.000114553
Dclk1	1.30749	0.284986	4.47689e-06	0.00030011
Pcdh9	1.30732	0.275511	2.08431e-06	0.000172907
Clca3a1	1.29541	0.239593	6.41891e-08	9.37683e-06
Ighg2c	1.28067	0.285239	7.12865e-06	0.000432256
Nostrin	1.27537	0.25001	3.37367e-07	4.10813e-05
Ly6c2	1.27464	0.266296	1.69667e-06	0.000144358
Plce1	1.2683	0.249673	3.77776e-07	4.51732e-05
Plbd1	1.25888	0.228489	3.59726e-08	5.89463e-06
Cyth4	1.25538	0.192513	6.98313e-11	2.31718e-08
Gm4117	1.24225	0.239915	2.24411e-07	2.86404e-05
Trbc1	1.24101	0.289293	1.78817e-05	0.000926229
Ddx60	1.23881	0.275167	6.73095e-06	0.000413611
Itga2	1.22867	0.291246	2.45749e-05	0.00120113
Mki67	1.22029	0.272277	7.40225e-06	0.000442568
Dpysl3	1.2199	0.225692	6.47588e-08	9.37683e-06
Icos	1.19919	0.288259	3.18086e-05	0.00142233
Nlrp1b	1.19808	0.291314	3.91103e-05	0.00168542
C7	1.19255	0.283364	2.57032e-05	0.00124058
Ccr5	1.19239	0.280984	2.19922e-05	0.00110152
Epsti1	1.19112	0.19884	2.09412e-09	4.71105e-07
Gm12122	1.18036	0.288956	4.40956e-05	0.00184631
Ltbp2	1.17487	0.286188	4.03905e-05	0.00172936
Dnah14	1.16499	0.284936	4.33997e-05	0.00182871
Rac2	1.16486	0.228643	3.49336e-07	4.21522e-05
Ms4a4b	1.16043	0.251924	4.09933e-06	0.000287886
Zgrf1	1.14834	0.29127	8.06296e-05	0.00283121
Ptn	1.14419	0.2359	1.23267e-06	0.000112063
Rnf213	1.13357	0.161068	1.95278e-12	9.5997e-10
Cd44	1.13284	0.248889	5.32447e-06	0.00034986
Csn3	1.12846	0.289147	9.51199e-05	0.00321254
Ly6f	1.12687	0.273714	3.83901e-05	0.0016633
Nin	1.12101	0.248663	6.53988e-06	0.000405115
Sox11	1.11788	0.290406	0.000118422	0.00376031
Clec4a1	1.11774	0.250132	7.87334e-06	0.000466531
Col1a1	1.11577	0.158306	1.81243e-12	9.25248e-10
Lipg	1.11528	0.291289	0.000128777	0.00394747
A330044P14Rik	1.11223	0.280232	7.21876e-05	0.00264681
Ptprc	1.11188	0.180466	7.22085e-10	1.84312e-07
Gpr65	1.11062	0.275153	5.42859e-05	0.00217029
Top2a	1.10987	0.263107	2.46143e-05	0.00120113
Aldh1a2	1.10082	0.246805	8.18463e-06	0.000478566
Gm47356	1.09666	0.284975	0.000118965	0.00376855
Mpeg1	1.09378	0.20584	1.07414e-07	1.48511e-05
Edaradd	1.09365	0.287676	0.000143725	0.00429654
Gvin-ps6	1.0898	0.254102	1.79617e-05	0.000926229
Gm45792	1.08415	0.143072	3.51836e-14	2.22377e-11
Gm38055	1.084	0.269314	5.6962e-05	0.00222219
Cx3cr1	1.0799	0.181377	2.61787e-09	5.79116e-07
Cntrl	1.07431	0.228836	2.67013e-06	0.000210095
Dock10	1.07413	0.212713	4.42567e-07	5.1984e-05
Cxcl10	1.07182	0.280127	0.000130148	0.00398032
Aif1	1.06937	0.250541	1.9704e-05	0.000998212
Mgl2	1.06869	0.186181	9.46361e-09	1.87478e-06
9930111J21Rik2	1.06163	0.149112	1.08193e-12	5.98352e-10
Dock2	1.05547	0.198826	1.1054e-07	1.51258e-05
Gng4	1.04976	0.289911	0.000293492	0.00725114
Trim30d	1.04694	0.214098	1.00835e-06	9.60908e-05
Gm21104	1.04318	0.209662	6.5067e-07	6.96479e-05
Casp4	1.04072	0.275082	0.000154757	0.00453442
Chl1	1.03918	0.270376	0.000121314	0.00381759
St8sia4	1.03811	0.259484	6.31667e-05	0.00236747
Birc3	1.03754	0.273103	0.000145234	0.00431878
Gm47727	1.03566	0.287881	0.00032127	0.00772405
Snord35a	1.03164	0.262265	8.36886e-05	0.0029157
Gm47968	1.02672	0.226982	6.08688e-06	0.00038472
Gm48161	1.02507	0.290566	0.000418969	0.00932934
Scn7a	1.01754	0.236124	1.63734e-05	0.000858987
Ubash3a	1.01551	0.291116	0.000486051	0.0103387
Gm37818	1.01323	0.290584	0.00048868	0.0103614
Vcam1	1.01145	0.223991	6.31401e-06	0.000395311
Gm47056	1.0093	0.260406	0.000106241	0.00344889
Plcb4	1.00841	0.255464	7.90195e-05	0.00281841
S100a9	1.00485	0.274572	0.000252495	0.00648232
Rnf150	1.00072	0.224042	7.94487e-06	0.000468677
Zbtb16	0.997243	0.277108	0.000319754	0.00771654
Plcxd3	0.9956	0.290452	0.00060858	0.0120383
Aoc1	0.987107	0.290439	0.000677125	0.0129689
Lox	0.985565	0.272142	0.000292884	0.00725114
Cybb	0.981393	0.158228	5.56086e-10	1.50631e-07
Gm12098	0.981327	0.284403	0.00055958	0.0114266																		itga2
Pclaf	0.981234	0.272739	0.000321037	0.00772405
Sema3c	0.976156	0.215927	6.16138e-06	0.000387583
Cd74	0.972102	0.139541	3.25057e-12	1.48775e-09
Itga4	0.970882	0.245819	7.8289e-05	0.00281841
Ctss	0.969583	0.170651	1.33395e-08	2.4591e-06
Ms4a6b	0.965936	0.268802	0.000326285	0.0078032
Thbs2	0.962634	0.275791	0.000482215	0.0103067
Iglon5	0.961409	0.283751	0.000703509	0.0133131
Gm42520	0.961222	0.290635	0.00094194	0.0164895
H2-Oa	0.961145	0.291179	0.000963863	0.0167234
Slc22a21	0.959977	0.265178	0.00029446	0.00725114
Cp	0.958883	0.145881	4.92867e-11	1.72153e-08
Ugt2b37	0.955424	0.158072	1.50108e-09	3.55783e-07
Arid4a	0.954412	0.151944	3.35619e-10	9.47803e-08
Vmn2r79	0.953901	0.229427	3.21399e-05	0.00143152
Cntln	0.953882	0.202387	2.43893e-06	0.000196194
Mical1	0.949645	0.282916	0.00078897	0.0143846
Col12a1	0.948498	0.274091	0.000539115	0.0111459
Fam25c	0.94829	0.278391	0.000658437	0.0127397
Fn1	0.94593	0.199096	2.02275e-06	0.000169822
Gm43609	0.944109	0.195073	1.29984e-06	0.000114553
Was	0.943516	0.236893	6.80846e-05	0.00251024
Lcp2	0.943272	0.275031	0.000604276	0.011971
Mef2c	0.941436	0.149806	3.29167e-10	9.47803e-08
Tmod2	0.939182	0.289828	0.00119327	0.0194822
Cxcl9	0.938594	0.270105	0.000511002	0.0106976
Mcub	0.937243	0.266513	0.000436966	0.00961225
Gm20706	0.935287	0.288695	0.00119652	0.0194822
Kirrel	0.935187	0.236109	7.46929e-05	0.00271616
Fbn2	0.934658	0.289106	0.00122531	0.0195946
Arhgap9	0.932863	0.25385	0.000237986	0.00616951
Gm20696	0.931531	0.215922	1.60182e-05	0.000847048
Igsf10	0.930571	0.280466	0.000906815	0.0160482
Gm48793	0.928778	0.238312	9.72653e-05	0.00326836
Urah	0.927977	0.223746	3.36179e-05	0.00148737
9530086O07Rik	0.925094	0.282967	0.00107827	0.0181062
Gm48627	0.921467	0.290885	0.00153594	0.0229681
Serpini1	0.919981	0.286127	0.00130312	0.0206153
Csf2rb	0.916011	0.285398	0.00132924	0.0207532
Ccl5	0.915943	0.250505	0.000255795	0.00650415
Runx1	0.915609	0.24885	0.000233816	0.00608519
Layn	0.912614	0.253449	0.000317263	0.00768842
E230020D15Rik	0.911926	0.27979	0.00111677	0.0184868
Ms4a1	0.911547	0.291375	0.00175738	0.0253816
Runx3	0.910292	0.231815	8.6082e-05	0.00297543
Rassf4	0.909643	0.221639	4.05764e-05	0.00173174
Mthfd2	0.906126	0.234593	0.000112208	0.00360615
Ubd	0.905218	0.28912	0.00174245	0.0252209
Rgs4	0.90486	0.260141	0.000504508	0.0105787
B4galnt1	0.903516	0.240955	0.000177028	0.00504409
Gpr68	0.902688	0.290581	0.00189322	0.0269332
Rif1	0.902431	0.18901	1.80138e-06	0.000152291
Cr2	0.901225	0.284131	0.00151466	0.0227422
Ehf	0.901109	0.261914	0.000580693	0.0116781
Gimap8	0.900293	0.243556	0.000218638	0.00577112
Ifi211	0.89551	0.274419	0.00110125	0.0183169
Gm37677	0.892764	0.262233	0.000662933	0.0127894
Irf7	0.892746	0.261858	0.00065135	0.0126579
Basp1	0.892272	0.206147	1.5025e-05	0.000804138
Zfp52	0.892263	0.283641	0.00165661	0.024216
Gvin-ps7	0.891657	0.23428	0.000141265	0.00424211
5830408C22Rik	0.891451	0.269337	0.00093363	0.0163916
Gm37470	0.890002	0.291087	0.00223179	0.0299521
Gm20186	0.889399	0.222345	6.33205e-05	0.00236747
Trbc2	0.887884	0.290374	0.00223026	0.0299521
Pkp2	0.887702	0.205625	1.58097e-05	0.000842738
Mmp23	0.887572	0.241005	0.000230687	0.00602737
Gm42397	0.886861	0.217187	4.43834e-05	0.00185252
Cav2	0.885661	0.211889	2.9173e-05	0.00135127
Plcb2	0.884673	0.289919	0.00227741	0.030319
4833412K13Rik	0.880906	0.281024	0.00172073	0.0249609
Reep6	0.880612	0.142607	6.61256e-10	1.75537e-07
Lcn2	0.880411	0.273931	0.00130905	0.0206684
Serpina1b	0.879864	0.258665	0.000670045	0.0128705
Camk1d	0.879015	0.227568	0.000112165	0.00360615
Hmgn5	0.879	0.206012	1.98354e-05	0.00100105
Fyb	0.877963	0.191577	4.58738e-06	0.000304442
Hoxd11	0.875626	0.26585	0.000988823	0.0170894
Aspm	0.872702	0.290963	0.00270555	0.0341357
Iigp1	0.872392	0.229007	0.000139271	0.00420762
Zfp975	0.87023	0.271287	0.00133762	0.0207532
3110080O07Rik	0.869715	0.280394	0.00192376	0.0272359
S100a8	0.868528	0.279347	0.00187636	0.0267507
Lyz2	0.868511	0.176218	8.28139e-07	8.32719e-05
Slit3	0.864742	0.290179	0.00288216	0.035487
Gm37612	0.863045	0.233474	0.00021856	0.00577112
Gm42556	0.862341	0.289314	0.00287643	0.035487
Rapgef5	0.860139	0.175483	9.50838e-07	9.27976e-05
Cep112	0.859009	0.251603	0.00063982	0.0125223
Gm17132	0.857563	0.212095	5.27057e-05	0.00211989
Gm37158	0.857423	0.219807	9.58742e-05	0.00322979
Fxyd5	0.857249	0.19006	6.4703e-06	0.000403194
Fcrls	0.857128	0.288067	0.00292565	0.035757
Sdad1	0.855755	0.190604	7.13208e-06	0.000432256
1110046J04Rik	0.855627	0.288768	0.00304632	0.0368028
Serpine2	0.855434	0.140453	1.12545e-09	2.71602e-07
Trim12a	0.855207	0.244637	0.000472615	0.0101481
Glipr2	0.855123	0.264295	0.00121435	0.0195134
Rnase6	0.854747	0.233696	0.000254665	0.00649249
Gm38377	0.852925	0.28407	0.00267754	0.0339761
Knl1	0.852572	0.291384	0.00343415	0.0394644
F830016B08Rik	0.852147	0.279472	0.002295	0.0304615
Hyal1	0.851787	0.250402	0.000669724	0.0128705
Mctp1	0.85148	0.287068	0.00301571	0.0365214
Eif2ak2	0.850003	0.187759	5.97979e-06	0.00037976
Serpina10	0.849937	0.290889	0.00347952	0.0397108
Gm5431	0.849118	0.290452	0.00346191	0.0396121
Map1b	0.846655	0.261612	0.00121089	0.0194822
Swap70	0.846482	0.197555	1.82911e-05	0.000937364
Nlrc5	0.844154	0.289335	0.00352771	0.0400885
Gpr35	0.842057	0.285402	0.00317341	0.0375837
Gm48054	0.841836	0.211805	7.05016e-05	0.00259215
Xaf1	0.84056	0.235063	0.00034903	0.00816667
Chst1	0.840526	0.210032	6.28371e-05	0.00236271
BC060293	0.836798	0.285471	0.00337559	0.0390316
Car15	0.836443	0.206338	5.04044e-05	0.00204401
Pstpip1	0.83624	0.290086	0.00394244	0.0429622
Fam111a	0.835588	0.256244	0.00111057	0.0184488
Vmn1r218	0.835302	0.277585	0.00261956	0.0333677
Ctsw	0.830527	0.290969	0.00431253	0.0451936
Sdk2	0.830088	0.288062	0.00395629	0.0430425
Lrp4	0.829557	0.27241	0.00232482	0.0306733
Trac	0.829443	0.230923	0.00032833	0.00782391
Slfn8	0.828525	0.276703	0.00275093	0.0344789
Gm26652	0.828419	0.279578	0.00304558	0.0368028
Tnik	0.827241	0.287648	0.0040291	0.0435672
Anxa3	0.826435	0.190901	1.49693e-05	0.000804138
Panx1	0.825362	0.272752	0.00247767	0.0322413
Gm48366	0.824685	0.290018	0.00446123	0.0461004
Parp9	0.823406	0.186803	1.04389e-05	0.000592117
Serpinb6b	0.820838	0.284203	0.00387448	0.0425712
Gm48786	0.820471	0.277885	0.0031515	0.0374535
Taco1	0.819501	0.204024	5.90232e-05	0.0022642
Gm47951	0.818585	0.27335	0.00274771	0.034471
Neurl3	0.817684	0.241804	0.000720644	0.0134538
Flrt2	0.81661	0.270887	0.00257341	0.0330338
Mir181a-1hg	0.8161	0.290497	0.00496456	0.0490861
Bod1l	0.81525	0.162787	5.49767e-07	6.18395e-05
Lck	0.814905	0.265812	0.00217147	0.0293964
Thbs1	0.814646	0.194964	2.93526e-05	0.00135127
P2ry6	0.814248	0.27026	0.00258821	0.033124
Gm47933	0.81165	0.283193	0.00415605	0.0444149
Slamf8	0.811536	0.285727	0.00450774	0.0463808
Pqlc3	0.811344	0.279291	0.0036724	0.041134
Capg	0.810655	0.26217	0.00198747	0.027915
Parp14	0.810389	0.186194	1.34662e-05	0.000732527
Gm26621	0.809796	0.231952	0.000480804	0.0102931
Cd36	0.809635	0.148627	5.11019e-08	7.70768e-06
Ctps	0.809361	0.231534	0.000472919	0.0101481
Gm47932	0.808432	0.288437	0.00506597	0.0495144
Gm24233	0.80695	0.282399	0.00427024	0.045192
Gm17555	0.805588	0.226194	0.000368759	0.00843885
Sfn	0.805368	0.284546	0.00464948	0.0473256
Bank1	0.804099	0.287112	0.00510012	0.0496334
Ncam1	0.803017	0.212828	0.000161238	0.00467274
Gbp3	0.801813	0.276194	0.00369512	0.0411799
Fermt3	0.800186	0.254892	0.00169344	0.0247041
Timp1	0.800047	0.285055	0.00500608	0.0491955
Snx20	0.798927	0.262683	0.00235469	0.030975
Zkscan14	0.797613	0.261767	0.0023111	0.0306141
Slamf7	0.79739	0.209582	0.000141996	0.00425444
Mark1	0.794978	0.264534	0.00265403	0.03371
Ighg1	0.794559	0.245493	0.00120967	0.0194822
Cd52	0.79427	0.204702	0.000104404	0.00341318
Gm47483	0.794215	0.276177	0.00403077	0.0435672
Lsp1	0.793523	0.211793	0.000179188	0.00509284
Gm38075	0.792626	0.262707	0.00255165	0.0328178
Gm47967	0.792477	0.267141	0.00301196	0.0365124
Adamtsl1	0.790874	0.229846	0.000579827	0.0116781
Cwf19l2	0.790539	0.174012	5.54586e-06	0.000359074
Slfn9	0.790141	0.273892	0.00391584	0.042813
Fbln1	0.789866	0.250086	0.00158651	0.0236126
Zfp788	0.789627	0.279265	0.00469103	0.04752
AC131728.1	0.789154	0.276887	0.00437062	0.0454686
Bcl11a	0.788817	0.279034	0.00469933	0.0475413
Plat	0.78803	0.215589	0.000256947	0.00652095
Gbp7	0.787629	0.180882	1.33445e-05	0.000728894
Ccdc88a	0.786816	0.17154	4.50119e-06	0.000300222
Gm14391	0.785675	0.244941	0.00133841	0.0207532
Kif18a	0.785584	0.26775	0.00334607	0.03889
Lst1	0.784695	0.266223	0.00320345	0.0377203
Entpd1	0.784688	0.255763	0.00215479	0.0292439
Gm44715	0.783221	0.278346	0.00489537	0.0486349
Art4	0.782942	0.227977	0.000594089	0.0118802
Gm43847	0.782467	0.269425	0.00368179	0.0411732
Trim5	0.780826	0.267917	0.00356339	0.0403557
Frzb	0.778601	0.248199	0.00170686	0.0248412
Pyroxd1	0.777116	0.202496	0.000124197	0.00387875
Pld4	0.777056	0.213694	0.00027658	0.00696593
Dnal1	0.775054	0.271681	0.00433348	0.0452543
Creb5	0.774498	0.238479	0.00116362	0.0191147
Gm11722	0.774261	0.261789	0.00310072	0.0371107
Flna	0.773694	0.140323	3.51431e-08	5.89463e-06
Sp110	0.772179	0.227424	0.000685473	0.0130722
Nes	0.771964	0.192634	6.13861e-05	0.00234806
Rgs5	0.771503	0.142667	6.38334e-08	9.37683e-06
Trim30a	0.769584	0.188014	4.25419e-05	0.00180402
Mtbp	0.769374	0.266628	0.00390704	0.042752
Rarb	0.767641	0.271016	0.00461912	0.0470643
Pdgfra	0.765326	0.188561	4.93316e-05	0.00202092
Mrc1	0.765129	0.2486	0.00208567	0.0288065
Hspb8	0.764566	0.270578	0.00471811	0.0476051
Prmt9	0.762956	0.261743	0.00355801	0.0403557
Cd55	0.756689	0.226815	0.000849491	0.0152369
Mllt3	0.755725	0.191402	7.86842e-05	0.00281841
Nemf	0.753067	0.197732	0.0001398	0.00420762
Cep170	0.75263	0.232752	0.00122236	0.0195946
Mndal	0.752414	0.171964	1.21205e-05	0.000673121
2610005L07Rik	0.751364	0.213807	0.000441044	0.00964142
Traf5	0.749989	0.229696	0.00109412	0.0182212
Pde5a	0.749783	0.233887	0.00134709	0.0208148
Pnisr	0.745194	0.150312	7.13587e-07	7.45783e-05
Cdh11	0.74502	0.170122	1.19045e-05	0.000663903
Gm45518	0.742249	0.257729	0.00397723	0.0432216
Cep135	0.741765	0.220489	0.000767726	0.0140941
Pibf1	0.740381	0.218573	0.000705749	0.0133249
Iqgap2	0.73973	0.135217	4.48322e-08	6.83974e-06
Ezh2	0.739324	0.198225	0.000191685	0.00530048
AC160336.1	0.738405	0.154158	1.66859e-06	0.000142885
Nexn	0.737829	0.189487	9.86762e-05	0.00328253
Gm38197	0.737038	0.257198	0.00416163	0.0444387
Gm44639	0.734614	0.260362	0.00477988	0.0479746
Slc10a2	0.73361	0.145551	4.64947e-07	5.41338e-05
Apobec3	0.730767	0.249211	0.00336433	0.0389657
Oasl2	0.729205	0.206826	0.000422379	0.00935933
Cnpy4	0.729037	0.25871	0.00483276	0.0483021
Marchf1	0.72845	0.254271	0.004172	0.0445137
Hoxc4	0.727913	0.250461	0.0036574	0.0410006
Apbb1ip	0.72571	0.21431	0.000708502	0.0133579
Casp8ap2	0.72183	0.210461	0.000604113	0.011971
Gm37084	0.719697	0.250815	0.004112	0.0440861
Podn	0.719403	0.196991	0.000260242	0.00659198
Golim4	0.718075	0.158325	5.74839e-06	0.00037038
Nbn	0.717142	0.196053	0.000254286	0.00649249
Cblb	0.715765	0.199433	0.000331944	0.00786767
A430073D23Rik	0.713849	0.195183	0.000254847	0.00649249
Gm20559	0.712158	0.247924	0.00407262	0.0437781
Nav1	0.712139	0.212102	0.000786406	0.0143641
Gda	0.710885	0.193613	0.000240959	0.00622229
Cndp1	0.710102	0.135016	1.44524e-07	1.95742e-05
Cep162	0.70861	0.225103	0.00164424	0.0240882
Erc1	0.708013	0.164237	1.62577e-05	0.000856303
Edn1	0.706266	0.240565	0.00332619	0.0386928
Bclaf1	0.70597	0.148626	2.03433e-06	0.000169822
Gm47628	0.705797	0.155868	5.9494e-06	0.000379646
AC154542.1	0.704641	0.246919	0.00432086	0.0451936
Smc1a	0.702641	0.141566	6.92916e-07	7.35766e-05
Zeb1	0.702418	0.204696	0.000600224	0.0119561
Anxa2	0.701683	0.193826	0.000294406	0.00725114
Erc2	0.700624	0.156237	7.31268e-06	0.000439426
Slc16a14	0.699381	0.153843	5.46572e-06	0.00035562
Cdc40	0.69636	0.205699	0.000710932	0.0133753
Cpe	0.695924	0.203571	0.00062948	0.0123963
Eml5	0.695867	0.216548	0.00131153	0.0206745
Pde3a	0.695465	0.18326	0.00014766	0.00435212
Cacna2d1	0.694788	0.180299	0.000116424	0.00371466
Lama4	0.694297	0.214475	0.00120713	0.0194822
Ly86	0.694019	0.232573	0.00284427	0.0351836
Sltm	0.693872	0.148165	2.82543e-06	0.000218034
Edrf1	0.693258	0.225353	0.00209579	0.0288562
Zfyve16	0.692877	0.214081	0.00120997	0.0194822
C1qb	0.690977	0.157366	1.12883e-05	0.000632191
Slc51a	0.690249	0.114325	1.56404e-09	3.64201e-07
Ptpro	0.689977	0.20364	0.000703491	0.0133131
Ifi47	0.689364	0.214915	0.00133841	0.0207532
Pde4dip	0.689314	0.158203	1.3177e-05	0.000723099
Ppp2r3c	0.689302	0.208825	0.000963865	0.0167234
Gm46430	0.688373	0.231768	0.00297706	0.0361855
Dgke	0.687345	0.237319	0.00377602	0.0418237
Chd9	0.686327	0.169797	5.29893e-05	0.00212486
Pola1	0.68472	0.224036	0.00224094	0.0300142
Slc25a25	0.684407	0.234029	0.00345059	0.0395506
Rad50	0.683789	0.202261	0.000722929	0.0134578
Inpp5d	0.681843	0.235082	0.00372635	0.0414236
Ift57	0.680231	0.181749	0.000182061	0.00511969
Psmb8	0.679881	0.221503	0.00214487	0.0292439
Gm48269	0.67954	0.207622	0.00106423	0.0179486
Gm37472	0.677875	0.2345	0.00384353	0.0423715
Thsd7a	0.676355	0.160103	2.39457e-05	0.00117715
Syne2	0.675575	0.125818	7.89739e-08	1.11513e-05
Syne1	0.67502	0.137806	9.66523e-07	9.36399e-05
Il33	0.674235	0.218417	0.00202248	0.0281979
Eps8l1	0.674145	0.236141	0.00430592	0.0451936
Vnn1	0.673089	0.176585	0.000138016	0.00418238
1700025G04Rik	0.672945	0.1979	0.000672778	0.0129043
Stard9	0.671026	0.219498	0.00223492	0.0299637
Katna1	0.669978	0.208831	0.00133552	0.0207532
Stard13	0.668909	0.228239	0.00338161	0.0390636
Celf2	0.668315	0.158644	2.52375e-05	0.00122702
Malat1	0.668105	0.118982	1.96372e-08	3.52222e-06
Fstl1	0.667997	0.160292	3.08121e-05	0.0013884
Akap12	0.666466	0.195062	0.000633878	0.0124644
Tjp1	0.66579	0.198875	0.000814631	0.0147738
Rasa4	0.664281	0.214909	0.00199488	0.02796
Eprs	0.663479	0.129331	2.89639e-07	3.59287e-05
Gbp2	0.663344	0.225438	0.00325605	0.0381781
Thoc2l	0.661625	0.16987	9.82465e-05	0.00328253
0610031O16Rik	0.66153	0.23073	0.00414237	0.0443043
Septin7	0.661367	0.161868	4.39158e-05	0.0018446
Ckap5	0.66135	0.187087	0.000407795	0.009174
Rnf20	0.66132	0.159936	3.5512e-05	0.00156076
Ccl6	0.66052	0.205608	0.00131576	0.020692
Slc26a4	0.660152	0.190093	0.000515097	0.0107498
Nrp1	0.658788	0.125955	1.69198e-07	2.24577e-05
Gm45220	0.657217	0.231647	0.0045518	0.0467254
Ppfibp2	0.655442	0.176142	0.000198362	0.00541565
Ifit3	0.654107	0.22765	0.00406205	0.0437627
Ces2e	0.653659	0.18404	0.000382729	0.00869857
Lrrfip1	0.653177	0.189046	0.000550066	0.0112844
Pde4d	0.652237	0.161698	5.49101e-05	0.00218866
Mpp6	0.651772	0.138696	2.61084e-06	0.000208757
Nbea	0.651745	0.152568	1.93864e-05	0.000985884
Hspa4	0.651571	0.169077	0.000116349	0.00371466
Resf1	0.651546	0.175437	0.000204136	0.00551832
Gm14296	0.650998	0.203316	0.0013652	0.0209969
Adh1	0.650268	0.132331	8.92559e-07	8.83482e-05
Slc26a2	0.650186	0.200791	0.00120319	0.0194822
A930004J17Rik	0.64778	0.21307	0.00236404	0.0310365
Tasor2	0.647339	0.193357	0.000814279	0.0147738
Gm6999	0.645108	0.213346	0.00249656	0.0323918
Znhit6	0.644421	0.221953	0.00369127	0.0411732
Csgalnact1	0.6444	0.189306	0.00066403	0.012792
Cyp4a10	0.644105	0.188845	0.000647811	0.0126261
Gprasp1	0.643958	0.179157	0.000325156	0.00779025
Sema5a	0.643606	0.11913	6.57007e-08	9.37683e-06
Dtx3l	0.643271	0.159509	5.51132e-05	0.0021888
Rock2	0.64286	0.149536	1.71551e-05	0.00089294
Smc3	0.642765	0.15858	5.05111e-05	0.00204401
Rims2	0.642166	0.226603	0.00459863	0.0469952
Akap9	0.642034	0.147817	1.40263e-05	0.000759884
Vim	0.641658	0.225789	0.00448524	0.0462447
Rasa1	0.641633	0.137276	2.95317e-06	0.000226575
Il6ra	0.640854	0.217438	0.00320564	0.0377203
Tmtc1	0.63951	0.213689	0.00276507	0.0346233
Cald1	0.639242	0.127999	5.91086e-07	6.4808e-05
Gtpbp4	0.639178	0.191697	0.000855103	0.0152962
Rsrc1	0.638767	0.161807	7.89048e-05	0.00281841
Pcdh12	0.635416	0.223155	0.00440754	0.0457399
Hsp90aa1	0.635081	0.13697	3.54127e-06	0.000256849
Kif3a	0.632923	0.196064	0.00124594	0.0198528
Zfp292	0.632803	0.16504	0.000125958	0.00390618
4932438A13Rik	0.630587	0.12836	8.98592e-07	8.83482e-05
Rgs2	0.630119	0.203903	0.00199961	0.0279651
Gcc2	0.630084	0.130203	1.30322e-06	0.000114553
Armcx3	0.629633	0.215801	0.0035267	0.0400885
Gm48119	0.629227	0.221133	0.00443463	0.0459169
Psmb10	0.626995	0.200699	0.00178377	0.0257069
Sparc	0.625872	0.202547	0.00200157	0.0279651
Laptm5	0.625813	0.20918	0.0027739	0.034634
Mafb	0.624134	0.127465	9.75448e-07	9.38197e-05
Eif3a	0.623701	0.144528	1.593e-05	0.000845754
Gpc1	0.621724	0.169783	0.00025037	0.00644023
Clip1	0.621406	0.167417	0.000205856	0.00554432
Prkcb	0.621186	0.21498	0.00385841	0.0425001
Acadm	0.620243	0.124232	5.95689e-07	6.4808e-05
Srbd1	0.619997	0.202161	0.00216325	0.0293287
Pip4k2a	0.619623	0.179676	0.000563611	0.0114912
Thoc2	0.619288	0.11296	4.19631e-08	6.63068e-06
Exosc9	0.617563	0.195104	0.00154923	0.0231304
Phf14	0.615291	0.160431	0.000125446	0.00389942
Ssb	0.613733	0.147283	3.08579e-05	0.0013884
Htatsf1	0.613506	0.181378	0.000718384	0.0134538
Cygb	0.610498	0.184358	0.000928016	0.016358
Fam98a	0.609879	0.196397	0.00190063	0.0270097
Dcdc2a	0.608864	0.213422	0.00433276	0.0452543
Gdf15	0.607462	0.210776	0.00395122	0.0430225
Zc3h13	0.605359	0.128956	2.67506e-06	0.000210095
Ktn1	0.605049	0.145083	3.04101e-05	0.00137918
Taf7	0.604997	0.205422	0.00322809	0.0379172
Zfp729a	0.604365	0.179751	0.000773146	0.014174
Myo5a	0.603096	0.201251	0.00272892	0.0343385
Rarres2	0.602968	0.203581	0.00305841	0.0368703
C3ar1	0.60122	0.205531	0.00344232	0.03949
Tax1bp1	0.600903	0.116179	2.31347e-07	2.92445e-05
Grk5	0.600355	0.202023	0.00296135	0.0360275
Kcnj15	0.600199	0.107754	2.5461e-08	4.44662e-06
Uimc1	0.599584	0.192798	0.00187147	0.0267097
Esf1	0.599204	0.172874	0.000528015	0.0109849
Col3a1	0.598777	0.190147	0.00163823	0.0240521
Kdm7a	0.597625	0.174242	0.000603891	0.011971
Smc4	0.596891	0.199789	0.00281176	0.0349497
Arid4b	0.593802	0.136759	1.41209e-05	0.000761897
Cetn4	0.593406	0.211461	0.00501273	0.0491955
Dynlt3	0.593103	0.129032	4.29525e-06	0.000292363
Cilk1	0.592664	0.203338	0.00356066	0.0403557
Zfp644	0.591846	0.137595	1.69743e-05	0.000887007
Polk	0.591357	0.210741	0.00501481	0.0491955
Ankrd44	0.590502	0.159462	0.000213001	0.00567704
Ugt8a	0.590106	0.130185	5.82029e-06	0.000373201
Txnrd1	0.590077	0.126883	3.31064e-06	0.000246866
Cep192	0.589951	0.190157	0.00191931	0.0272306
Stat1	0.589555	0.166935	0.000412986	0.00926335
Pggt1b	0.588213	0.199155	0.00314144	0.0374535
Ddx58	0.588146	0.169275	0.000511789	0.0106976
Baz1a	0.587984	0.151402	0.000102917	0.00338124
Rassf1	0.587429	0.197216	0.00289556	0.035553
Cep83	0.585982	0.180044	0.00113527	0.0187186
Gm9926	0.585091	0.17673	0.000930796	0.0163635
Uvssa	0.584574	0.143546	4.65379e-05	0.00191832
Hsp90b1	0.58332	0.147844	7.96281e-05	0.00281841
Wdr3	0.581572	0.167847	0.000530445	0.0110182
Nudt12	0.580657	0.188262	0.00204033	0.0283898
2610008E11Rik	0.580457	0.203248	0.00429147	0.0451936
Cfh	0.579526	0.104424	2.86053e-08	4.93089e-06
Ankrd26	0.578655	0.17114	0.00072174	0.0134546
Srgap1	0.578324	0.177982	0.00115674	0.0190252
Zfp638	0.578252	0.135706	2.03442e-05	0.00102284
Sytl2	0.578198	0.167879	0.000572911	0.0116273
Slc16a6	0.577186	0.190045	0.00238861	0.0312354
Abcc2	0.577001	0.120163	1.57232e-06	0.000136402
Akap13	0.576093	0.116692	7.93957e-07	8.1063e-05
Pck1	0.575844	0.156429	0.000232151	0.00605371
Slco2a1	0.575277	0.187338	0.00213492	0.0291843
Il34	0.57526	0.184337	0.00180428	0.0259461
Golga3	0.573429	0.195239	0.00331335	0.0385963
Nedd4	0.573395	0.143664	6.57303e-05	0.0024438
Rlf	0.570583	0.185182	0.00206168	0.0285942
R3hcc1l	0.570481	0.190654	0.0027695	0.0346294
Gm50232	0.570068	0.172454	0.000947641	0.01655
Chuk	0.56964	0.153484	0.000206124	0.00554432
Hspb1	0.569098	0.203407	0.00514466	0.049916
Atrx	0.567406	0.118352	1.63308e-06	0.000140753
Mphosph8	0.566196	0.173268	0.00108404	0.0181214
Cep85l	0.566085	0.19173	0.00315193	0.0374535
Ckap4	0.565886	0.183128	0.00200084	0.0279651
Ifitm3	0.565733	0.184231	0.00213496	0.0291843
Slc20a1	0.563025	0.188343	0.00279556	0.0348082
Dnajc2	0.562719	0.17994	0.00176443	0.0254558
Ankrd11	0.561925	0.136365	3.77641e-05	0.00164342
Smurf1	0.560979	0.195845	0.00417805	0.0445424
Cdk5rap2	0.557398	0.18783	0.00300166	0.0364511
Oga	0.55706	0.153366	0.000280978	0.00703481
Mdn1	0.55521	0.187385	0.00304726	0.0368028
Sik1	0.555031	0.173338	0.00136472	0.0209969
Son	0.554564	0.117649	2.43245e-06	0.000196194
Mtf2	0.5533	0.158184	0.000469064	0.0101069
Sparcl1	0.553299	0.180566	0.00218214	0.0294644
Kif13b	0.552464	0.175611	0.00165545	0.024216
Ddx46	0.548154	0.146577	0.000184244	0.00515922
Wapl	0.547519	0.138853	8.04193e-05	0.00283121
Ccnd2	0.546695	0.179049	0.00226325	0.0301911
Gm15965	0.546622	0.139116	8.52089e-05	0.00295295
Parp4	0.545273	0.158411	0.00057713	0.0116772
Cyp2d9	0.545105	0.131421	3.35717e-05	0.00148737
Plec	0.542381	0.122826	1.00617e-05	0.00057564
Plekha5	0.542103	0.153118	0.00039947	0.00901729
Cast	0.541803	0.16732	0.00120315	0.0194822
Dhx8	0.541547	0.179058	0.002491	0.0323514
Tmf1	0.540464	0.137398	8.36949e-05	0.0029157
Macf1	0.540148	0.115747	3.06167e-06	0.000231955
Lonp2	0.537553	0.11926	6.56217e-06	0.000405115
Ggnbp2	0.536747	0.127459	2.54085e-05	0.00123083
Eci3	0.536546	0.175613	0.00224858	0.0300558
Ik	0.536357	0.153078	0.000458636	0.00994686
Fam13b	0.535336	0.142928	0.00018004	0.00509526
Tm4sf1	0.533917	0.143639	0.00020154	0.00547042
Ttf1	0.533822	0.154321	0.000541836	0.0111847
Wdr26	0.533615	0.13902	0.000123841	0.00387875
Tnip1	0.533403	0.158037	0.000737697	0.0136943
Chd6	0.53222	0.137319	0.000106276	0.00344889
Phip	0.532046	0.15068	0.00041406	0.00926335
Naa15	0.531916	0.181017	0.00329817	0.0385019
Malt1	0.530976	0.165587	0.00134303	0.0208005
Fam133b	0.530819	0.13976	0.000145826	0.00431878
Ppp1r12a	0.529912	0.141676	0.00018379	0.00515739
Gm42427	0.529882	0.176059	0.00261521	0.0333446
Gtf3c6	0.529417	0.149671	0.000404401	0.0091131
Ttc37	0.529404	0.188901	0.00507005	0.0495167
Carmil1	0.529373	0.175105	0.00250144	0.0324235
Gucy1b1	0.526947	0.185461	0.00449325	0.0462676
Rb1cc1	0.52589	0.132763	7.46036e-05	0.00271616
Zfp62	0.525113	0.170548	0.00207718	0.0287192
4931406C07Rik	0.524228	0.112358	3.07572e-06	0.000231955
Mycbp2	0.523698	0.118126	9.27634e-06	0.000533008
Chd2	0.522968	0.148732	0.000437793	0.00961225
Clk1	0.522383	0.124709	2.80429e-05	0.00131061
Dnajc1	0.521797	0.134837	0.000108909	0.00352573
Prpf40a	0.521102	0.129261	5.54429e-05	0.00219016
Ate1	0.520026	0.1747	0.00291381	0.0356958
Clasp1	0.51978	0.149242	0.000496187	0.0104372
Psma1	0.519774	0.135026	0.000118395	0.00376031
Scfd1	0.518205	0.144997	0.000351709	0.00820245
Slc12a2	0.517593	0.176491	0.00336031	0.0389657
Kdm3b	0.516906	0.14496	0.000362659	0.00834241
Rora	0.516627	0.11636	9.00055e-06	0.00051941
Oxr1	0.516322	0.146941	0.000441733	0.00964142
Pop1	0.515685	0.167917	0.00213296	0.0291843
Usp16	0.513351	0.136107	0.000162164	0.00468934
Tasor	0.512324	0.112517	5.28113e-06	0.000348738
Bdp1	0.51209	0.161588	0.00152911	0.0229333
Mtrex	0.511791	0.151982	0.000758663	0.013947
Dsg2	0.511202	0.178041	0.00408836	0.0438725
Rbpj	0.510013	0.135251	0.000162675	0.00469388
Ifi44	0.509904	0.152408	0.000820897	0.0148646
Acaa1b	0.508874	0.158474	0.00132234	0.0207532
Rbm25	0.504109	0.144219	0.000473269	0.0101481
Tpr	0.503781	0.1304	0.000111842	0.00360615
Prex2	0.503571	0.153706	0.00105216	0.0178747
Ubr3	0.503559	0.112601	7.74592e-06	0.000461039
Prrc2c	0.503542	0.120172	2.78759e-05	0.00131061
Nktr	0.503513	0.155946	0.00124328	0.0198341
Baz2b	0.502104	0.153338	0.0010585	0.0178747
Luc7l3	0.50186	0.145913	0.00058292	0.0117051
Acbd5	0.501291	0.129248	0.000105097	0.00342741
Mgam	0.501249	0.156498	0.00136043	0.0209919
Adamts10	0.50123	0.163637	0.00219085	0.029552
Lyn	0.501112	0.151325	0.000927957	0.016358
Arap2	0.500268	0.13536	0.000219166	0.00577112
Anks4b	0.499335	0.166885	0.00277077	0.0346294
Gm38394	0.49853	0.146972	0.000693817	0.0131935
Iws1	0.498345	0.147677	0.000739306	0.013705
Lbh	0.496672	0.118546	2.79319e-05	0.00131061
Trip12	0.496103	0.140789	0.000425512	0.00939736
Ccnl1	0.495661	0.123781	6.21911e-05	0.00235468
Mier1	0.494617	0.123025	5.80855e-05	0.00224119
Gm47164	0.49454	0.138524	0.000356899	0.00826722
Rnf216	0.494313	0.125977	8.71471e-05	0.00299664
Mast4	0.494074	0.151958	0.00114845	0.0189124
Col1a2	0.493267	0.152417	0.00121094	0.0194822
Ralgapa1	0.493002	0.142553	0.000543444	0.0112005
Zfp445	0.492361	0.136529	0.000310641	0.00756538
Zeb2	0.491033	0.111787	1.12013e-05	0.000629979
Jag1	0.490532	0.171273	0.00418282	0.0445574
Tpm1	0.489811	0.152779	0.00134587	0.0208148
Bbx	0.489306	0.146619	0.000846085	0.0151963
Pard3b	0.489246	0.160625	0.00231986	0.0306624
Hectd1	0.488884	0.141246	0.000537727	0.0111345
Ddx21	0.488278	0.153103	0.00142656	0.0216892
Golga4	0.488106	0.149033	0.00105605	0.0178747
Ints2	0.484729	0.170353	0.00443498	0.0459169
Ppfibp1	0.484545	0.154502	0.00171171	0.0248844
Myh9	0.482632	0.108136	8.07408e-06	0.000474192
Zc3hav1	0.481632	0.171025	0.00486024	0.0484309
Washc4	0.48094	0.13297	0.000298146	0.00731478
Mical3	0.480918	0.171747	0.00510772	0.0496334
Ddx52	0.480837	0.170427	0.00478191	0.0479746
Kcnq1ot1	0.480647	0.130886	0.000240416	0.00622035
Ifngr1	0.480381	0.142123	0.000724778	0.0134734
Eif5b	0.480115	0.146003	0.00100764	0.0172983
Crot	0.478593	0.136723	0.000464474	0.010057
Rfc1	0.476911	0.167827	0.00448754	0.0462447
Cyp2j13	0.475719	0.102516	3.47653e-06	0.000255903
Eif2s2	0.475257	0.132015	0.000318197	0.00769296
Srek1	0.473131	0.144465	0.0010564	0.0178747
Itpr1	0.471996	0.126712	0.000195346	0.00537931
Filip1l	0.471423	0.168093	0.00503899	0.0493234
Luc7l2	0.47079	0.112896	3.04454e-05	0.00137918
Pum3	0.469717	0.144239	0.00112786	0.0186427
Clint1	0.468082	0.116902	6.22687e-05	0.00235468
Pex3	0.467476	0.136922	0.000639778	0.0125223
Zbtb38	0.466674	0.147619	0.00157043	0.0234205
Tbck	0.466629	0.128081	0.000269237	0.00679387
Polr2b	0.466309	0.149756	0.00184694	0.0264735
Dhx36	0.464984	0.157588	0.00317132	0.0375837
Supt16	0.464749	0.151427	0.00214682	0.0292439
Wdr43	0.463124	0.15309	0.00248491	0.0323038
Gucy1a1	0.462669	0.160273	0.00389241	0.0426975
Prpf38b	0.461535	0.120873	0.000134356	0.00409015
Hus1	0.461346	0.154938	0.0029049	0.0356347
Dars	0.458953	0.131145	0.000465994	0.0100735
Sike1	0.458903	0.153605	0.00281219	0.0349497
Pja2	0.457871	0.141862	0.00124837	0.0198676
Usp34	0.457507	0.113462	5.52436e-05	0.0021888
Me1	0.455714	0.116165	8.74614e-05	0.00299801
Ube4a	0.4557	0.15667	0.00362975	0.0408285
Cmah	0.452702	0.126604	0.000349259	0.00816667
Tut7	0.4527	0.119118	0.000144445	0.00430835
Ankhd1	0.452547	0.141075	0.00133733	0.0207532
Ncl	0.452071	0.116045	9.79321e-05	0.00328246
Senp6	0.452025	0.111195	4.80032e-05	0.00197259
Srp72	0.451604	0.124435	0.00028425	0.00707851
Phf20l1	0.451312	0.115278	9.04055e-05	0.00306893
Setd5	0.449592	0.130959	0.000596758	0.0119109
Cyp2j5	0.448721	0.138216	0.00116824	0.019167
Brwd1	0.448007	0.15063	0.00293723	0.0358247
Pnn	0.447434	0.150206	0.00289386	0.035553
Prpf4b	0.44727	0.132266	0.000720685	0.0134538
Eloa	0.446673	0.156705	0.00436627	0.0454686
Nipbl	0.445703	0.13525	0.000982793	0.0170073																thbs1
Abce1	0.445246	0.138742	0.00133119	0.0207532
Kif5b	0.444923	0.110577	5.73025e-05	0.00222219
Enpp6	0.44449	0.102017	1.31839e-05	0.000723099
Prpf39	0.440215	0.153721	0.00418684	0.0445645
Cpsf2	0.438904	0.146463	0.00272938	0.0343385
Fnbp1l	0.438626	0.153385	0.00424108	0.0449616
Cyp4a31	0.436788	0.15506	0.00484907	0.0483922
Nap1l1	0.435897	0.124953	0.000485765	0.0103387
Lars	0.43482	0.154924	0.00500569	0.0491955
Dhx9	0.433592	0.128102	0.000712447	0.0133753
Abcb7	0.432488	0.146729	0.00320327	0.0377203
Tet2	0.432096	0.149307	0.00380359	0.0420009
Pds5a	0.430983	0.135527	0.00147244	0.022234
Kdm5b	0.430828	0.136672	0.00162006	0.0238923
Ces1f	0.430335	0.128175	0.000786762	0.0143641
Taf1	0.429311	0.139378	0.00206862	0.0286307
Srsf11	0.42873	0.121431	0.000414558	0.00926335
Rabgap1	0.428238	0.149899	0.00427868	0.0451936
Synpo	0.426923	0.128404	0.000884693	0.0157407
Nuak2	0.422056	0.147807	0.00429744	0.0451936
Ash1l	0.422008	0.107524	8.68119e-05	0.00299287
Trip11	0.421915	0.145128	0.00364701	0.0409187
Rock1	0.421408	0.120917	0.000491963	0.0104144
Synj2bp	0.420823	0.149841	0.00497781	0.0491231
D10Wsu102e	0.419726	0.136803	0.00215415	0.0292439
Slk	0.41892	0.135066	0.00192476	0.0272359
Slc22a2	0.418792	0.131006	0.00138991	0.0213274
Xrn1	0.417708	0.131395	0.00147776	0.022289
Rbm39	0.414844	0.11571	0.000336833	0.00795513
Raph1	0.41452	0.134724	0.00209229	0.028838
Phf3	0.412358	0.137844	0.00277636	0.034634
Rnf6	0.412281	0.130779	0.00161876	0.0238923
Plxdc2	0.411847	0.139188	0.00308723	0.0370874
Nid1	0.411415	0.142122	0.00379411	0.041931
Plcb1	0.41104	0.132756	0.00196017	0.0276246
Mfap3l	0.409459	0.145045	0.00475791	0.0478313
Arhgap29	0.408421	0.122176	0.000829103	0.014952
Ctcf	0.408104	0.145275	0.00496667	0.0490861
Nrd1	0.405228	0.140777	0.00399565	0.0432987
Jmjd1c	0.405056	0.105537	0.000124011	0.00387875
Herc1	0.404716	0.109247	0.000211742	0.00565483
Atp6v1g3	0.402563	0.139789	0.00397927	0.0432216
Odr4	0.398345	0.124961	0.00143381	0.0217496
Ubr4	0.397741	0.134448	0.00309318	0.0370874
Samd9l	0.396057	0.140531	0.00482816	0.0482926
Sec63	0.396055	0.139831	0.00462026	0.0470643
Cdc5l	0.393381	0.132817	0.00305823	0.0368703
Afdn	0.391532	0.107745	0.000279188	0.00701829
Vcp	0.390778	0.0849321	4.20339e-06	0.000289911
Oplah	0.389068	0.133303	0.00351523	0.0400304
Cebpz	0.388981	0.137684	0.00472557	0.0476253
Cdc42bpa	0.388415	0.117595	0.000956639	0.0166634
Prxl2a	0.387271	0.120922	0.00136171	0.0209919
Ythdc1	0.386696	0.134008	0.00390631	0.042752
Ecpas	0.385835	0.137005	0.0048594	0.0484309
Hook3	0.385683	0.100538	0.000124946	0.00389298
Lrrk2	0.384961	0.128973	0.00283749	0.0351324
Uxs1	0.383923	0.109224	0.00043976	0.00963191
Pkhd1	0.380687	0.117861	0.00123802	0.019774
Mlec	0.380492	0.090651	2.70087e-05	0.00128952
Decr1	0.379394	0.122538	0.00196055	0.0276246
Clock	0.379088	0.111793	0.00069639	0.0132234
Usp15	0.378135	0.126179	0.00272828	0.0343385
Ptprb	0.378044	0.121286	0.00182721	0.0262474
Phkb	0.37779	0.127885	0.00313545	0.0374252
Ptpn13	0.377732	0.132442	0.00434382	0.0452998
Kdm5a	0.377019	0.127888	0.00319783	0.0377203
Mertk	0.376507	0.119371	0.00160998	0.023823
Eif5	0.375767	0.118977	0.00158686	0.0236126
Zmat2	0.375019	0.127644	0.0033032	0.0385267
Zcchc7	0.374871	0.130198	0.00398655	0.0432653
Ccar1	0.37453	0.130865	0.00421033	0.044707
Hdlbp	0.373216	0.0881951	2.31922e-05	0.00115292
Fam20b	0.372743	0.127161	0.00337589	0.0390316
Man1a2	0.371871	0.116856	0.00146115	0.0221139
Eif3c	0.371644	0.122811	0.00247692	0.0322413
Snw1	0.370927	0.122866	0.00253652	0.0327036
Nsd1	0.366837	0.11908	0.00206595	0.0286235
F11r	0.366578	0.118479	0.00197456	0.0277925
Stag1	0.36651	0.127589	0.00407124	0.0437781
Vps13a	0.365868	0.126059	0.00370368	0.0412407
Smchd1	0.365362	0.121711	0.00268312	0.0340143
Gls	0.364898	0.0987657	0.000220246	0.00577731
Flywch1	0.362592	0.106286	0.000646154	0.0126123
Larp4b	0.360976	0.127617	0.00467551	0.0474088
Rrbp1	0.360345	0.0873481	3.70105e-05	0.00161592
Smarca2	0.35888	0.117455	0.00224704	0.0300558
Nub1	0.358624	0.115816	0.0019582	0.0276246
Osbpl9	0.358133	0.119787	0.0027922	0.0347989
Cops5	0.357452	0.120254	0.00295409	0.0359722
Stt3b	0.352904	0.1247	0.00465465	0.0473419
Xrn2	0.352376	0.125189	0.00488148	0.0485696
Psma4	0.35024	0.108197	0.00120765	0.0194822
Actr2	0.349673	0.120205	0.0036261	0.040822
Birc6	0.346348	0.120324	0.00399615	0.0432987
Bptf	0.345083	0.117815	0.00340023	0.0391425
Kif21a	0.344972	0.120765	0.00428283	0.0451936
Ubxn4	0.342597	0.118214	0.00375425	0.041664
Pnpla8	0.342519	0.120901	0.0046105	0.047037
Bmpr1a	0.342479	0.121961	0.00498343	0.049142
Nsa2	0.342081	0.113975	0.00268758	0.0340251
Rsf1	0.339793	0.119223	0.00437112	0.0454686
Hnrnpm	0.33516	0.0983562	0.000655332	0.0127167
Wwp1	0.334625	0.113234	0.00312506	0.0373348
Abcd3	0.332357	0.113451	0.00339476	0.039138
Metap2	0.329903	0.0978006	0.000742947	0.0137342
Rbm5	0.325928	0.112833	0.00386973	0.0425712
Calm1	0.325279	0.113913	0.00429682	0.0451936
Arpc2	0.324444	0.112545	0.00394176	0.0429622
Atp2b1	0.320239	0.11011	0.00363323	0.040833
Nat8f1	0.316498	0.110139	0.0040579	0.0437534
Arglu1	0.316159	0.097688	0.0012104	0.0194822
Srrm2	0.308752	0.0984791	0.00171736	0.0249393
Ddx5	0.255655	0.0851931	0.00269187	0.0340278
Ndufv2	-0.30972	0.0914978	0.000711793	0.0133753
Atp5a1	-0.317476	0.0846686	0.000177092	0.00504409
Atp5d	-0.322702	0.113875	0.00459932	0.0469952
Brd2	-0.323515	0.112801	0.00413057	0.0442494
Myo10	-0.325468	0.111383	0.00347721	0.0397108
Atp5mpl	-0.333171	0.11105	0.00269817	0.034075
Plekha1	-0.344583	0.117201	0.00328106	0.0383358
Degs1	-0.349288	0.110626	0.00159188	0.0236479
Anapc13	-0.349679	0.118407	0.00314501	0.0374535
Cox20	-0.355836	0.125782	0.00466961	0.0474088
Fxyd2	-0.358772	0.110806	0.00120437	0.0194822
mt-Nd1	-0.360594	0.106268	0.000690708	0.0131532
Ptprf	-0.363257	0.122115	0.00293262	0.0358092
Fnip1	-0.364655	0.130215	0.00510394	0.0496334
Slc66a2	-0.36502	0.121344	0.00262842	0.0334167
Cltb	-0.365039	0.100948	0.000299078	0.0073241
Prrc2a	-0.370107	0.107559	0.000579626	0.0116781
Tmem63b	-0.371649	0.132737	0.0051118	0.0496334
Rhoq	-0.372319	0.126195	0.00317421	0.0375837
Ndufb9	-0.372507	0.102821	0.000291372	0.0072423
Ctsb	-0.373085	0.100532	0.000206351	0.00554432
Napa	-0.377263	0.12644	0.00284765	0.0351926
Cacul1	-0.377893	0.130315	0.00373355	0.041469
Maf1	-0.378145	0.134753	0.00501281	0.0491955
Atp6v1f	-0.379796	0.0943344	5.67195e-05	0.00222219
Slc25a11	-0.379952	0.121679	0.00179277	0.0258085
H1f0	-0.382404	0.123621	0.00197908	0.0278267
Tceal9	-0.383069	0.114572	0.000827392	0.0149415
Nacc2	-0.386375	0.109891	0.000438139	0.00961225
Atp6v0d1	-0.38682	0.136336	0.00455032	0.0467254
Ttc7	-0.387922	0.134524	0.00393084	0.0429063
Oaz1	-0.38796	0.105569	0.0002379	0.00616951
Baiap2l2	-0.38967	0.137759	0.00467463	0.0474088
Prkar1a	-0.39176	0.133211	0.00327263	0.0382836
Cdkn1b	-0.396319	0.14079	0.00487833	0.0485696
Ip6k1	-0.397251	0.136614	0.00363933	0.0408671
Celsr2	-0.397937	0.124796	0.00142908	0.0217027
Sirt2	-0.403658	0.121737	0.00091377	0.0161498
Zfp467	-0.406744	0.140061	0.00368382	0.0411732
Cdhr5	-0.407618	0.135027	0.00253784	0.0327036
Csnk1g2	-0.409231	0.145062	0.00478615	0.0479808
C1qbp	-0.41009	0.121043	0.000704122	0.0133131
Rab11fip5	-0.410318	0.130219	0.00162718	0.0239176
Ipmk	-0.410818	0.143638	0.00423507	0.0449337
Psap	-0.412955	0.123719	0.000844275	0.0151844
Aamp	-0.415034	0.118039	0.000437973	0.00961225
Uqcrb	-0.415607	0.116951	0.000379877	0.00866341
Ddt	-0.415651	0.147093	0.00471671	0.0476051
Wbp2	-0.417267	0.130353	0.00136922	0.0210343
Ldhb	-0.418041	0.127363	0.00102969	0.0176122
Scand1	-0.418886	0.11029	0.000145836	0.00431878
Hoxa5	-0.419083	0.145291	0.00392119	0.0428362
Pacsin2	-0.419086	0.133498	0.00169372	0.0247041
Larp1b	-0.419311	0.140884	0.00291756	0.0356958
Arpc3	-0.423338	0.132517	0.00140025	0.0214312
Rac1	-0.42353	0.150628	0.00492717	0.0488777
Tceal8	-0.424173	0.136357	0.00186615	0.0266624
Dtnbp1	-0.426381	0.140224	0.00236028	0.0310178
Pkig	-0.428225	0.152771	0.00506226	0.0495144
Ccdc97	-0.428615	0.15177	0.00474129	0.0477475
Ubac2	-0.428631	0.1424	0.00261212	0.0333386
Sf1	-0.430314	0.131682	0.00108373	0.0181214
Dab2	-0.430578	0.129555	0.000888867	0.0157726
Csnk2b	-0.431374	0.142708	0.00250462	0.032433
Atp5h	-0.431667	0.13053	0.000942934	0.0164895
Pcbd1	-0.435088	0.110921	8.76385e-05	0.00299801
Gigyf1	-0.435375	0.135467	0.00130959	0.0206684
Plpp3	-0.435772	0.146222	0.0028805	0.035487
Gatd3a	-0.435974	0.120406	0.000293609	0.00725114
Tomm5	-0.436159	0.132019	0.000953978	0.0166388
Dlec1	-0.436855	0.143259	0.0022929	0.0304615
Dohh	-0.437916	0.12471	0.000445605	0.00969593
Cluh	-0.438844	0.124526	0.000424909	0.00939736
Tmem213	-0.439456	0.139382	0.00161658	0.0238923
Ndufa6	-0.439566	0.136967	0.00133064	0.0207532
2210016F16Rik	-0.439933	0.147309	0.00282228	0.0350283
Aph1a	-0.442351	0.14842	0.00287869	0.035487
Kdr	-0.442633	0.139734	0.00153663	0.0229681
Mrpl38	-0.443803	0.152853	0.00369054	0.0411732
Rps18	-0.444172	0.140962	0.00162711	0.0239176
Rnf183	-0.444904	0.157776	0.00480466	0.04813
Cnppd1	-0.45091	0.141102	0.0013952	0.021384
Ctsa	-0.453368	0.156967	0.00387323	0.0425712
Palm	-0.45461	0.134929	0.000753758	0.0138786
Rps29	-0.455715	0.159478	0.00426935	0.045192
Ndufb10	-0.456574	0.127767	0.000352249	0.00820245
Cyc1	-0.457206	0.109132	2.79607e-05	0.00131061
Npr2	-0.458897	0.146536	0.00173832	0.0251885
Gabarap	-0.459358	0.11532	6.79581e-05	0.00251024
Top3b	-0.459741	0.125404	0.000246305	0.00634798
Mrpl10	-0.459793	0.156034	0.00321125	0.0377528
Bag6	-0.460288	0.122645	0.000174732	0.00499832
Pard6b	-0.460335	0.131157	0.000448451	0.00974187
Prr15l	-0.461693	0.156372	0.00315172	0.0374535
Smim20	-0.462151	0.156086	0.00306769	0.0369429
Wnk1	-0.462559	0.10061	4.2752e-06	0.000292363
Higd2a	-0.463507	0.133032	0.000493677	0.010434
Cxxc5	-0.463965	0.160702	0.00388784	0.0426827
Map1lc3b	-0.464072	0.14959	0.00192028	0.0272306
Coa7	-0.464932	0.157178	0.00309643	0.0370928
Aig1	-0.466933	0.147148	0.00150754	0.0226608
Ppargc1a	-0.468822	0.146026	0.00132486	0.0207532
Slc2a2	-0.470712	0.163873	0.00407338	0.0437781
Cachd1	-0.471292	0.16679	0.00471844	0.0476051
2300009A05Rik	-0.472716	0.165567	0.00430174	0.0451936
Cox6c	-0.473875	0.110504	1.8004e-05	0.000926229
Mfsd1	-0.474579	0.132479	0.000340593	0.0080154
Fmo1	-0.474671	0.127347	0.000193474	0.00533884
Tssc4	-0.474953	0.166293	0.00428858	0.0451936
Kdm6b	-0.477315	0.160902	0.00301221	0.0365124
Arpc1a	-0.477493	0.155496	0.00213501	0.0291843
Hexim1	-0.477704	0.156194	0.00222527	0.0299251
Cox7a2	-0.478805	0.161723	0.00306999	0.0369429
Fuom	-0.479356	0.15595	0.0021137	0.0290426
Pcolce	-0.479773	0.107801	8.5648e-06	0.000498599
Cited2	-0.479854	0.160685	0.0028238	0.0350283
Uqcrfs1	-0.480088	0.128585	0.000188743	0.00526298
Lyrm4	-0.483109	0.167981	0.00402796	0.0435672
Anapc11	-0.483577	0.172622	0.0050888	0.0495915
Cnpy2	-0.48443	0.170294	0.00444564	0.0459914
Mgrn1	-0.484444	0.144708	0.000814767	0.0147738
Fhod3	-0.484779	0.166544	0.00360477	0.0406509
Ndrg3	-0.486733	0.12522	0.000101484	0.00335908
Kl	-0.488914	0.164272	0.00291795	0.0356958
Rab4a	-0.488951	0.174481	0.00507366	0.0495167
Mgat3	-0.489993	0.144301	0.000684714	0.0130722
Aspdh	-0.491241	0.137589	0.000356497	0.00826722
mt-Nd4	-0.491378	0.168793	0.00360133	0.0406467
Dag1	-0.492369	0.172535	0.00432085	0.0451936
Man2b1	-0.493204	0.144146	0.000622617	0.0122793
Pacsin3	-0.494228	0.175968	0.00497527	0.0491231
Rhobtb1	-0.494747	0.164428	0.00262205	0.0333677
Ptdss2	-0.494942	0.141481	0.000468244	0.0101057
Mllt6	-0.495958	0.175526	0.00471998	0.0476051
Ndufs8	-0.496459	0.159465	0.00185027	0.0264926
2310010J17Rik	-0.496704	0.161077	0.0020448	0.0283898
Myo15b	-0.498183	0.16251	0.00217267	0.0293964
Neu1	-0.4996	0.144675	0.00055387	0.0113275
Lats2	-0.502076	0.159116	0.00160272	0.0237421
Cox6a1	-0.50243	0.139133	0.000304838	0.0074377
mt-Co1	-0.502577	0.154407	0.00113437	0.0187186
Creb3l2	-0.503336	0.151437	0.000888206	0.0157726
1810059H22Rik	-0.503823	0.155756	0.00121772	0.0195438
Scnn1a	-0.507017	0.169242	0.00273715	0.034371
Snta1	-0.507127	0.150328	0.000742296	0.0137342
Mrpl54	-0.507692	0.178399	0.00442959	0.0459169
Hnrnpa0	-0.50853	0.158131	0.00130042	0.0205972
Zswim8	-0.50922	0.181402	0.00499842	0.0491955
Atp5c1	-0.509854	0.17931	0.00446312	0.0461004
Prodh	-0.510094	0.125043	4.51638e-05	0.00187918
Jmjd6	-0.510953	0.153191	0.000851781	0.0152573
Atxn7l3b	-0.51189	0.123051	3.18265e-05	0.00142233
Setd1b	-0.513216	0.152326	0.000753898	0.0138786
Gna11	-0.513543	0.175299	0.00339477	0.039138
Get3	-0.514689	0.135139	0.000139761	0.00420762
Arnt2	-0.515044	0.16807	0.00218064	0.0294644
Zcchc8	-0.516937	0.151425	0.000640596	0.0125223
Ganab	-0.517673	0.184223	0.00495367	0.0490306
Wdfy3	-0.520812	0.113209	4.21554e-06	0.000289911
Mpc2	-0.522272	0.170218	0.00215312	0.0292439
U2af2	-0.522642	0.14737	0.000390449	0.00882867
Abhd14a	-0.525517	0.157261	0.000832745	0.0149973
Mapk8ip1	-0.526143	0.15994	0.00100323	0.0172861
Ctdsp2	-0.528693	0.188693	0.00508065	0.0495485
Pipox	-0.528914	0.185112	0.00427303	0.045192
Eif1	-0.529017	0.181545	0.0035686	0.0403802
Pttg1	-0.52979	0.188534	0.00495351	0.0490306
Sdhb	-0.530014	0.140262	0.000157627	0.00460832
Ndufa3	-0.530015	0.172228	0.00208814	0.0288107
Plekhm2	-0.530527	0.150401	0.00041962	0.00932934
Sdc4	-0.530625	0.162035	0.00105758	0.0178747
Plin3	-0.533018	0.163238	0.0010936	0.0182212
Tsr2	-0.534399	0.183104	0.00351658	0.0400304
Atp5g1	-0.534406	0.106499	5.22247e-07	5.9246e-05
Habp2	-0.53458	0.175888	0.00237112	0.031068
Srp9	-0.534952	0.16773	0.00142589	0.0216892
Papss1	-0.536271	0.14328	0.000181964	0.00511969
Ndrg1	-0.539597	0.150913	0.000349482	0.00816667
Caskin2	-0.539692	0.15166	0.000372885	0.0085186
Slc22a23	-0.539757	0.154966	0.000495729	0.0104372
Card10	-0.539781	0.138939	0.000102327	0.00337019
Slc25a4	-0.539983	0.128827	2.77055e-05	0.00131061
Cd81	-0.540506	0.174304	0.00192903	0.0272673
Atp6v1g1	-0.541571	0.164924	0.00102432	0.0175429
Selenom	-0.54191	0.151896	0.00036023	0.00831536
Tmem126a	-0.54388	0.170354	0.00140977	0.0215079
Cox7b	-0.544718	0.166471	0.00106734	0.0179782
Shmt1	-0.545743	0.160657	0.000681439	0.0130328
Lamtor1	-0.54694	0.177049	0.00200695	0.0280108
Cdkl1	-0.548917	0.15887	0.000550037	0.0112844
Tmem65	-0.549542	0.159442	0.000567555	0.0115362
Pccb	-0.54983	0.195544	0.00492663	0.0488777
D630024D03Rik	-0.552476	0.168605	0.00105008	0.0178688
Bid	-0.552748	0.188473	0.00335952	0.0389657
Camk1	-0.552982	0.141536	9.34462e-05	0.00316406
Snx3	-0.554268	0.184681	0.00268909	0.0340251
Ndufb5	-0.554974	0.160647	0.000551067	0.0112875
Manf	-0.55516	0.196916	0.00481318	0.048179
Got2	-0.55518	0.144986	0.000128557	0.00394747
Ndufab1	-0.555554	0.186802	0.00293928	0.0358247
Szrd1	-0.555944	0.133225	3.00635e-05	0.00137598
Dguok	-0.557072	0.182759	0.00230273	0.0305336
Spg21	-0.557915	0.189674	0.00326691	0.0382715
Fads1	-0.558707	0.190899	0.00342556	0.0393998
Ldlrad3	-0.559151	0.193114	0.00378616	0.0418781
Ndufb4	-0.560464	0.190582	0.00327371	0.0382836
Mif	-0.561928	0.155359	0.000298088	0.00731478
Rpl7a	-0.562761	0.191906	0.00336266	0.0389657
Mansc4	-0.563267	0.184583	0.00227651	0.030319
Nfs1	-0.563449	0.194066	0.00369141	0.0411732
Hint2	-0.563865	0.186607	0.00251384	0.0325207
Chchd10	-0.56454	0.126946	8.70387e-06	0.000504482
Actn4	-0.568007	0.168563	0.000752503	0.0138786
Endog	-0.568099	0.15937	0.000364333	0.00836642
2310061I04Rik	-0.569559	0.17391	0.00105653	0.0178747
Atp5md	-0.570135	0.200614	0.00448396	0.0462447
C2cd2l	-0.570817	0.201341	0.00458152	0.0468855
Ndufb2	-0.571918	0.116981	1.01354e-06	9.60908e-05
Midn	-0.573697	0.137507	3.01748e-05	0.00137632
Prdm16os	-0.575516	0.194997	0.00316322	0.037554
Plpp6	-0.576774	0.201457	0.00419636	0.0445943
Igsf8	-0.576868	0.189406	0.00232168	0.0306624
Car12	-0.578109	0.160716	0.000321811	0.00772405
Trp53inp2	-0.578925	0.198737	0.00357942	0.0404682
Gm13341	-0.579339	0.190677	0.00237891	0.0311394
Ahdc1	-0.580257	0.170177	0.0006503	0.0126561
Creg1	-0.582319	0.108527	8.06534e-08	1.12686e-05
Spns3	-0.582873	0.183246	0.00146863	0.0222017
Sult1c2	-0.584189	0.205972	0.0045646	0.0467609
Rps21	-0.587031	0.194343	0.00252277	0.0326045
Cnnm2	-0.587041	0.140511	2.9422e-05	0.00135127
Setd1a	-0.588692	0.171568	0.000600823	0.0119561
Ddr1	-0.590329	0.191425	0.0020433	0.0283898
Ltbp4	-0.590693	0.182415	0.00120294	0.0194822
Tpi1	-0.591316	0.134479	1.09708e-05	0.000619639
Cyb5rl	-0.592399	0.180095	0.00100411	0.0172861
Commd4	-0.596805	0.197764	0.00254641	0.0327823
Cox5b	-0.597672	0.189642	0.00162393	0.0239176
Erbb3	-0.599275	0.189165	0.00153492	0.0229681
Cldn10	-0.599348	0.180204	0.000881189	0.0156994
Zdhhc5	-0.599492	0.128005	2.82216e-06	0.000218034
Tomm40	-0.599654	0.179341	0.000826819	0.0149415
Sod2	-0.599744	0.212856	0.00483834	0.0483215
Trabd	-0.600571	0.193201	0.00188019	0.0267766
Mcee	-0.60353	0.196607	0.00214257	0.0292439
Srsf9	-0.603803	0.212637	0.00451717	0.0464419
Eva1a	-0.603988	0.213624	0.00469364	0.04752
Cox6b1	-0.605222	0.143973	2.62578e-05	0.00125819
Osbpl5	-0.608352	0.191682	0.0015048	0.0226453
Lmcd1	-0.6084	0.20065	0.00242819	0.0316907
Akt1	-0.609698	0.194771	0.0017461	0.0252462
Pip4k2c	-0.610629	0.191352	0.00141721	0.0215966
Glmp	-0.611651	0.186379	0.00103161	0.0176223
mt-Cytb	-0.613123	0.194267	0.00159904	0.0237141
Clptm1l	-0.613305	0.218634	0.00502899	0.0492619
Comt	-0.615682	0.162252	0.00014788	0.00435212
Naga	-0.618601	0.216748	0.00431701	0.0451936
Kng2	-0.619886	0.150587	3.84716e-05	0.0016633
Ppp3r1	-0.620162	0.221489	0.00511086	0.0496334
Tex264	-0.620645	0.178949	0.000523787	0.010914
Ckmt1	-0.621414	0.162173	0.000127213	0.00391763
Tomm22	-0.622278	0.221781	0.00501886	0.0491989
Prkaca	-0.622285	0.213338	0.00353534	0.0401408
Mif4gd	-0.622353	0.187292	0.000890877	0.0157872
Ctsz	-0.622889	0.134258	3.49255e-06	0.000255903
Psmd3	-0.623844	0.213261	0.00344167	0.03949
Ndufs2	-0.624214	0.181367	0.000578043	0.0116779
Gabarapl1	-0.625171	0.126435	7.62967e-07	7.91161e-05
Mfsd11	-0.625389	0.207493	0.0025781	0.0330619
Misp3	-0.626501	0.210284	0.00288904	0.0355387
Pias3	-0.627306	0.195498	0.00133309	0.0207532
mt-Atp8	-0.627751	0.167725	0.00018202	0.00511969
Ppif	-0.628144	0.205666	0.00225667	0.0301336
Kdelr2	-0.62838	0.195846	0.00133408	0.0207532
Ccdc61	-0.628983	0.223824	0.00495157	0.0490306
Klhl21	-0.629089	0.220756	0.0043761	0.0454847
Mrps26	-0.629571	0.169183	0.000198252	0.00541565
Lgmn	-0.629638	0.168698	0.000189713	0.00527896
Trip6	-0.631369	0.170201	0.000207628	0.00556738
Tpt1	-0.631459	0.186709	0.000719493	0.0134538
Rnf208	-0.632436	0.184159	0.000594325	0.0118802
Phb2	-0.632652	0.193548	0.0010804	0.0181062
Klk1	-0.633756	0.167811	0.000158982	0.00462757
Rnf5	-0.635225	0.221843	0.00419121	0.0445752
Srcin1	-0.638401	0.167418	0.000137167	0.00416617
Ece1	-0.639001	0.171744	0.000198706	0.00541565
Fbrsl1	-0.641868	0.211176	0.00236976	0.031068
Oxct1	-0.644809	0.139487	3.78761e-06	0.000271746
Cox5a	-0.644892	0.197832	0.00111493	0.0184868
Gm43841	-0.645861	0.22872	0.00474579	0.0477566
Btnl9	-0.646853	0.188148	0.000586013	0.0117495
Pantr1	-0.649129	0.206839	0.00169919	0.0247567
Mgat4b	-0.650577	0.17036	0.000134076	0.00409015
Vegfb	-0.653022	0.163902	6.76998e-05	0.00251
2310022B05Rik	-0.654436	0.229243	0.00430691	0.0451936
Msmo1	-0.655757	0.165848	7.68664e-05	0.00277997
Apoo	-0.656085	0.195267	0.000779587	0.0142724
Amdhd2	-0.65645	0.168564	9.84561e-05	0.00328253
Rpain	-0.658157	0.232279	0.0046044	0.0470109
Usp21	-0.660848	0.217929	0.00242613	0.0316907
Arsb	-0.662094	0.143307	3.83563e-06	0.000273712
Cxcl14	-0.663087	0.202112	0.00103514	0.01766
Pdp2	-0.663928	0.13708	1.27669e-06	0.000114497
Vps26a	-0.664071	0.172135	0.000114394	0.00366751
Fbxo21	-0.664227	0.16587	6.21454e-05	0.00235468
Rps28	-0.665346	0.201475	0.000958685	0.0166771
Id2	-0.667775	0.161597	3.59095e-05	0.00157303
Nipsnap2	-0.667872	0.18916	0.000414413	0.00926335
Dusp1	-0.6696	0.217891	0.00211848	0.0290782
Tmem184a	-0.67134	0.222299	0.00252786	0.0326383
Pptc7	-0.671817	0.183602	0.000253118	0.00648577
Slc6a8	-0.671849	0.165611	4.97532e-05	0.00202569
Thap4	-0.672863	0.190633	0.000416142	0.00928311
Parvb	-0.672916	0.231299	0.00362257	0.0408169
Tbc1d7	-0.673251	0.236064	0.00434466	0.0452998
Lzts2	-0.67529	0.209829	0.00128961	0.0204749
Rap1gap2	-0.676011	0.223319	0.002469	0.0321916
Arfgap2	-0.676868	0.229469	0.00318072	0.0376271
Tmem72	-0.677779	0.209636	0.00122446	0.0195946
Calb1	-0.679659	0.147459	4.04362e-06	0.000285484
Dact2	-0.679667	0.172166	7.88872e-05	0.00281841
Tsc22d3	-0.680506	0.232958	0.0034874	0.0397665
Pcbp4	-0.681251	0.15192	7.31659e-06	0.000439426
Glb1l2	-0.681643	0.234145	0.00360045	0.0406467
Idh2	-0.68165	0.135359	4.75714e-07	5.49057e-05
Chkb	-0.682344	0.24245	0.0048873	0.0485911
Rnf186	-0.682426	0.181296	0.00016711	0.00479059
Kcng2	-0.68346	0.24098	0.00456582	0.0467609
Clcnkb	-0.684414	0.167276	4.28555e-05	0.00181153
Pygm	-0.685621	0.242886	0.00476042	0.0478313
Pdzk1ip1	-0.68686	0.170944	5.8687e-05	0.00225783
Abhd4	-0.687561	0.232404	0.00309165	0.0370874
Zfp518b	-0.688012	0.223103	0.00204357	0.0283898
Gm13339	-0.688615	0.243348	0.0046584	0.0473438
Apoe	-0.689834	0.156386	1.02853e-05	0.000585909
Cmtm8	-0.690552	0.22644	0.00229145	0.0304615
Mfsd12	-0.693385	0.210878	0.00100873	0.0172983
D130007C19Rik	-0.693826	0.208394	0.000870359	0.0155273
Slc43a2	-0.693897	0.104369	2.96127e-11	1.0623e-08
Asl	-0.694198	0.150753	4.12698e-06	0.000288302
Fam83g	-0.694958	0.19461	0.000355596	0.0082659
Actr5	-0.695618	0.214648	0.00119222	0.0194822
Atf6b	-0.695735	0.195991	0.000385475	0.00873108
Rraga	-0.696116	0.239997	0.00372544	0.0414236
Gale	-0.697808	0.235879	0.00309314	0.0370874
Gnptg	-0.700801	0.188423	0.000199772	0.00543356
Samd1	-0.701969	0.199796	0.000442373	0.00964142
Etv1	-0.702328	0.178541	8.36445e-05	0.0029157
Prr5	-0.702458	0.228917	0.00215056	0.0292439
B4galt3	-0.70402	0.174979	5.73507e-05	0.00222219
Cyp2d26	-0.70419	0.188574	0.000188239	0.00526
Gna12	-0.704212	0.223048	0.0015928	0.0236479
Eif4ebp2	-0.706243	0.197925	0.000359392	0.00831048
Phc2	-0.706457	0.247976	0.00438714	0.0455638
Hbb-bt	-0.709517	0.214457	0.000938183	0.0164498
Pofut2	-0.7097	0.217332	0.00109267	0.0182212
Cables1	-0.711493	0.219744	0.00120443	0.0194822
Rnf126	-0.711712	0.232648	0.00221949	0.0298776
Rgp1	-0.71244	0.245998	0.00377809	0.0418237
Rilpl2	-0.712688	0.187983	0.000149904	0.00440194
Ppp1r1a	-0.712924	0.19107	0.000190557	0.00529134
Hoxd8	-0.71304	0.177173	5.70863e-05	0.00222219
Pde1a	-0.71467	0.171012	2.92722e-05	0.00135127
Ndufc2	-0.71743	0.205587	0.000483609	0.0103199
Gm14964	-0.717782	0.23577	0.00233132	0.0307285
Smim4	-0.718194	0.233554	0.00210454	0.0289466
Mavs	-0.719445	0.236416	0.00234131	0.0308295
Sema4a	-0.719822	0.20197	0.000365244	0.00837287
1700088E04Rik	-0.721147	0.233304	0.00199467	0.02796
Crb3	-0.724194	0.24782	0.00347502	0.0397108
Timm8b	-0.726066	0.227409	0.00140912	0.0215079
Casp6	-0.728002	0.233771	0.00184467	0.0264696
C1rl	-0.729384	0.186056	8.84579e-05	0.00301825
Renbp	-0.733433	0.168289	1.3115e-05	0.000723099
1810017P11Rik	-0.734263	0.243528	0.00256889	0.0330076
Sostdc1	-0.734774	0.125971	5.44787e-09	1.11245e-06
Bcat2	-0.737452	0.195755	0.000165071	0.00475267
Srd5a3	-0.737961	0.221602	0.000868073	0.0155073
Epb41l3	-0.738943	0.174691	2.33695e-05	0.0011574
Tmem52b	-0.739052	0.161037	4.44648e-06	0.000299584
mt-Th	-0.742351	0.200887	0.000219575	0.00577112
Erf	-0.74262	0.163304	5.42967e-06	0.000355015
1110038B12Rik	-0.742707	0.260253	0.00432019	0.0451936
Lrrc61	-0.745994	0.20776	0.000329857	0.00783218
Ctif	-0.748623	0.226119	0.000930456	0.0163635
Arl8a	-0.74893	0.22911	0.00107983	0.0181062
Hsbp1l1	-0.749262	0.250942	0.00282841	0.0350528
Rnf181	-0.750389	0.219685	0.00063606	0.0124888
Plekhh3	-0.751423	0.259417	0.00377247	0.0418237
Tmem86a	-0.752972	0.221042	0.000658085	0.0127397
Me3	-0.753799	0.19414	0.00010328	0.00338478
Tmem116	-0.753929	0.154833	1.1199e-06	0.000103947
Bex4	-0.75526	0.250915	0.00261223	0.0333386
Ppp2r3d	-0.756004	0.237383	0.00144881	0.0219521
Alkbh6	-0.758066	0.247658	0.00220646	0.0297324
Exoc3l4	-0.759464	0.253474	0.00273352	0.034358
Gas2l1	-0.759943	0.20374	0.000191506	0.00530048
Mogs	-0.762325	0.236945	0.00129397	0.0205195
Nudt16l1	-0.763136	0.200952	0.000146096	0.00431878
Efhd1	-0.764634	0.212845	0.000327598	0.00782051
Spring1	-0.764929	0.213031	0.000329801	0.00783218
Gc	-0.765682	0.251358	0.00231766	0.0306624
Repin1	-0.768971	0.207459	0.00021005	0.00562096
Gpc3	-0.773865	0.188658	4.0968e-05	0.00174285
Cyfip2	-0.775662	0.167221	3.50896e-06	0.000255903
Cdpf1	-0.775884	0.212692	0.000264379	0.006684
Aqp6	-0.776987	0.236888	0.00103814	0.0176883
Defb1	-0.777187	0.131986	3.89967e-09	8.21593e-07
Tmem184b	-0.780058	0.241808	0.00125561	0.0199589
Hexa	-0.780329	0.20666	0.000159425	0.0046303
Egln1	-0.780643	0.224108	0.000495215	0.0104372
Unc5b	-0.782048	0.266971	0.00339689	0.039138
Slc39a5	-0.782179	0.227154	0.000574485	0.0116414
Ntan1	-0.782327	0.25148	0.00186523	0.0266624
Esm1	-0.783239	0.201604	0.000102317	0.00337019
Adck1	-0.786817	0.210055	0.000179847	0.00509526
Rpl39	-0.788708	0.212229	0.00020216	0.00547607
Cox7c	-0.790994	0.268728	0.00324551	0.0380882
Lrrc66	-0.792956	0.271182	0.00345485	0.0395653
Fhl2	-0.794466	0.228275	0.000500839	0.0105184
Abcd4	-0.795803	0.215351	0.000219569	0.00577112
Ccdc85c	-0.797093	0.207942	0.000126465	0.00391274
Syngr1	-0.799162	0.198467	5.65689e-05	0.00222219
Mbd6	-0.799561	0.217098	0.000230543	0.00602737
Ecm1	-0.800179	0.15909	4.91165e-07	5.62003e-05
Gm20712	-0.802409	0.285895	0.00500584	0.0491955
Slc7a9	-0.803084	0.215664	0.000196264	0.00538325
Fstl3	-0.804161	0.213506	0.000165579	0.00475701
Ndufa4	-0.804333	0.221445	0.000281021	0.00703481
Tmem28	-0.805009	0.267139	0.00258301	0.033093
Fads6	-0.805704	0.198563	4.9565e-05	0.00202423
Pla1a	-0.806348	0.233902	0.000566057	0.0115234
Kcnj10	-0.809426	0.189408	1.92479e-05	0.000982604
Hnrnpf	-0.810331	0.285693	0.00456294	0.0467609
Dusp15	-0.810951	0.28244	0.00408878	0.0438725
Fastk	-0.81257	0.230453	0.000421929	0.00935933
Sgms2	-0.813132	0.205025	7.30863e-05	0.00267238
Alg1	-0.8132	0.211587	0.000121376	0.00381759
Plvap	-0.816577	0.177853	4.40492e-06	0.000298299
Fam81a	-0.818303	0.174189	2.63005e-06	0.000209034
Gm5113	-0.823797	0.286624	0.00405131	0.0437179
Mt2	-0.825022	0.158508	1.9409e-07	2.55065e-05
Acyp1	-0.827339	0.288544	0.00414005	0.0443043
Serpinb8	-0.827349	0.286711	0.00390602	0.042752
Zfyve21	-0.827747	0.253968	0.00111704	0.0184868
1700028J19Rik	-0.828273	0.260806	0.00149412	0.0225102
Gm42443	-0.828439	0.2865	0.00383302	0.0422907
N4bp2os	-0.829233	0.282349	0.00331498	0.0385963
Six5	-0.830745	0.288944	0.00403891	0.0436196
Gnpda1	-0.834778	0.178865	3.05498e-06	0.000231955
Uroc1	-0.835699	0.283395	0.00318929	0.0376614
Max	-0.842252	0.213597	8.04102e-05	0.00283121
Xpnpep2	-0.845237	0.285859	0.00310814	0.0371661
Isca2	-0.848176	0.202409	2.7846e-05	0.00131061
Slc29a1	-0.849508	0.215284	7.9469e-05	0.00281841
Gm20492	-0.852901	0.289226	0.00318901	0.0376614
Gpr162	-0.853659	0.283365	0.00259042	0.033124
Got1	-0.857775	0.2141	6.16431e-05	0.00235112
Fgd1	-0.863315	0.185766	3.36245e-06	0.000249329
Efna1	-0.865204	0.270855	0.00140151	0.0214312
Esrrb	-0.865363	0.241417	0.000337708	0.00796163
Cdc42ep5	-0.871782	0.271341	0.00131419	0.0206919
Katnb1	-0.873802	0.252735	0.000545437	0.0112242
Iffo1	-0.874585	0.211154	3.44393e-05	0.00151865
Pcsk6	-0.88253	0.230313	0.000127167	0.00391763
Maf	-0.885574	0.161699	4.33336e-08	6.68799e-06
Nol3	-0.886312	0.239812	0.000219138	0.00577112
Dpp7	-0.887153	0.17983	8.08566e-07	8.19244e-05
Wtip	-0.896053	0.27657	0.00119579	0.0194822
Fbp2	-0.899236	0.264076	0.000661112	0.0127728
Cox7c-ps1	-0.899423	0.247651	0.000281435	0.00703481
Mtfp1	-0.906726	0.224089	5.20399e-05	0.00209947
Bcar1	-0.908873	0.252419	0.000317431	0.00768842
Ndufa8	-0.908877	0.230348	7.95787e-05	0.00281841
Pald1	-0.910359	0.289122	0.00163996	0.0240521
Atp1a1	-0.911458	0.160403	1.3289e-08	2.4591e-06
Syt17	-0.911779	0.189623	1.52156e-06	0.000132866
Gpat3	-0.916293	0.278601	0.00100577	0.0172921
Card19	-0.91671	0.278638	0.00100198	0.0172861
Ppia	-0.921037	0.256842	0.000335776	0.00794431
Wnk4	-0.923613	0.132181	2.79808e-12	1.32639e-09
Gcat	-0.924302	0.162136	1.19269e-08	2.29429e-06
Agmo	-0.925996	0.283145	0.00107399	0.0180673
Id1	-0.926415	0.195401	2.12558e-06	0.000175235
Clcn7	-0.936052	0.2215	2.37906e-05	0.00117388
Rapsn	-0.93964	0.274283	0.000612978	0.0121072
Oaf	-0.940815	0.26099	0.000312399	0.00759426
Bsnd	-0.943416	0.202319	3.11608e-06	0.00023367
Abhd8	-0.945018	0.260387	0.00028421	0.00707851
Fchsd1	-0.945978	0.241478	8.9493e-05	0.00304575
Slc16a10	-0.947939	0.162097	4.97634e-09	1.03205e-06
Klhdc9	-0.952518	0.283846	0.000791469	0.0144104
Gatm	-0.95355	0.143389	2.92912e-11	1.0623e-08
Egf	-0.956483	0.155968	8.64848e-10	2.16587e-07
Hoxb5os	-0.957334	0.290491	0.000982212	0.0170073
Slc4a1	-0.960529	0.207357	3.6173e-06	0.000260937
Nr6a1	-0.960573	0.242667	7.54536e-05	0.00273633
Slc5a2	-0.962569	0.1385	3.65411e-12	1.6167e-09
Taf8	-0.972795	0.263236	0.000219437	0.00577112
Tox3	-0.975033	0.200559	1.16459e-06	0.000107344
Abca13	-0.97828	0.200688	1.09009e-06	0.000101892
Tmem35a	-0.987508	0.251195	8.45063e-05	0.00293626
Gm15848	-0.989179	0.277332	0.000361406	0.00832801
Fbxw4	-0.999112	0.286497	0.000487847	0.0103603
D630039A03Rik	-1.00016	0.260189	0.000121052	0.00381759
Lrrc31	-1.00217	0.282295	0.000385122	0.00873108
Tcf21	-1.00227	0.277395	0.00030251	0.00739451
Lhx1	-1.0032	0.139853	7.32377e-13	4.22645e-10
Ak1	-1.00508	0.214573	2.8116e-06	0.000218034
Dnaaf5	-1.00618	0.29059	0.00053508	0.011097
Oxgr1	-1.02021	0.240764	2.26142e-05	0.00112841
Pip5k1b	-1.03012	0.252576	4.53325e-05	0.00188031
Gm17767	-1.03252	0.277282	0.0001963	0.00538325
Stab2	-1.03284	0.290776	0.000382308	0.00869857
Cyp2u1	-1.03505	0.210112	8.3858e-07	8.36877e-05
Phyhip	-1.04214	0.291242	0.000345877	0.00812537
Amz1	-1.05258	0.263255	6.37972e-05	0.0023786
Chrna4	-1.05528	0.171156	7.02291e-10	1.82775e-07
Slc22a29	-1.0606	0.280751	0.000158274	0.00461709
Cwh43	-1.07403	0.232888	3.99212e-06	0.000283355
Fpgs	-1.07425	0.267018	5.74257e-05	0.00222219
Id4	-1.07798	0.228142	2.30087e-06	0.000188515
Slc3a2	-1.07848	0.277181	9.98741e-05	0.00331407
Tollip	-1.08596	0.258275	2.61464e-05	0.0012574
4921539H07Rik	-1.08758	0.271671	6.24657e-05	0.00235542
Emx1	-1.09781	0.170109	1.09272e-10	3.53748e-08
Sall3	-1.10926	0.200515	3.16516e-08	5.38605e-06
Gm11837	-1.11078	0.265236	2.81565e-05	0.0013113
Slc38a4	-1.18012	0.289633	4.61078e-05	0.00190651
Syt9	-1.18259	0.287814	3.97596e-05	0.00170786
Mt1	-1.18431	0.154653	1.89078e-14	1.25481e-11
Snhg11	-1.19052	0.139466	1.3856e-17	1.22607e-14
Tbxas1	-1.20125	0.254579	2.37487e-06	0.000193384
Umod	-1.25727	0.199449	2.90541e-10	8.56965e-08
D630023F18Rik	-1.26357	0.187365	1.54189e-11	5.84727e-09
Dipk1b	-1.27588	0.284105	7.09305e-06	0.000432256
Ccnd1	-1.28159	0.135884	4.04336e-21	4.87886e-18
Nap1l5	-1.29245	0.280871	4.193e-06	0.000289911
Klhl3	-1.31101	0.161131	4.07611e-16	3.38139e-13
Slc6a19	-1.31493	0.175433	6.61311e-14	3.98981e-11
Trpm6	-1.32758	0.193305	6.51972e-12	2.79149e-09
Mfsd4a	-1.32857	0.225008	3.53578e-09	7.56942e-07
Cacnb4	-1.33508	0.275541	1.2642e-06	0.000114147
Slc7a8	-1.34535	0.19717	8.8986e-12	3.57912e-09
Clec2h	-1.36176	0.176962	1.41269e-14	9.86879e-12
Gm45847	-1.40224	0.280796	5.92017e-07	6.4808e-05
1110019B22Rik	-1.40472	0.246696	1.23995e-08	2.35112e-06
Pdzrn4	-1.4168	0.290442	1.0712e-06	0.000100837
Acss1	-1.44121	0.168827	1.38218e-17	1.22607e-14
Tmed6	-1.45905	0.283695	2.7037e-07	3.38549e-05
Egfl6	-1.4634	0.27849	1.48218e-07	1.98716e-05
Id3	-1.47415	0.240965	9.4938e-10	2.33354e-07
Ptgfr	-1.47823	0.216033	7.77612e-12	3.22539e-09
Perm1	-1.48846	0.290663	3.04047e-07	3.73669e-05
Gpx6	-1.51054	0.290962	2.08557e-07	2.7139e-05
Sirpa	-1.5195	0.237448	1.561e-10	4.82491e-08
Ckb	-1.53943	0.168288	5.82186e-20	5.94412e-17
Mdk	-1.57385	0.200541	4.22627e-15	3.29972e-12
Pvalb	-1.57702	0.28752	4.13669e-08	6.61522e-06
Ptger3	-1.58457	0.241879	5.71276e-11	1.94424e-08
Gm48287	-1.6397	0.286764	1.07823e-08	2.10462e-06
Uap1l1	-1.64525	0.16269	4.84693e-24	7.14814e-21
Camk1g	-1.7409	0.289435	1.80099e-09	4.12147e-07
Gabrb3	-1.74505	0.247274	1.69955e-12	9.02327e-10
Gm16010	-1.74714	0.258777	1.4627e-11	5.71012e-09
Slc12a3	-1.79122	0.141544	1.0525e-36	6.98494e-33
Sv2a	-1.81858	0.184582	6.69161e-23	8.88177e-20
Fabp3	-1.97972	0.161964	2.33736e-34	6.20475e-31
Slc16a7	-2.01608	0.172666	1.68706e-31	3.73205e-28
Wfdc15b	-2.03077	0.220255	2.96878e-20	3.28372e-17
Osr2	-2.12735	0.272675	6.10321e-15	4.50044e-12
Spp2	-2.37965	0.15522	4.75959e-53	6.31741e-49
Nepn	-2.59409	0.251686	6.56218e-25	1.08875e-21
Ugt2b34	-2.84638	0.267733	2.12893e-26	4.03675e-23
F5	-3.08229	0.245702	4.24403e-36	1.40828e-32
Slc34a3	-3.26479	0.259909	3.4462e-36	1.40828e-32

## Sheet: DEG in old vs young wt kidney
Supplementary Table 1b: Differential expressed genes in 3-mo-old wt vs 16-mo-old wt kidneys; Differential expression was performed with DESeq, padj<0.05; Fold change>1.5. CNIO Cohort
Name	log2FoldChange	lfcSE	pvalue	padj
Snord89	8.71495	0.295991	1.5318e-190	4.00351e-187
Gm42826	7.94319	0.19647	0	0
Snord87	6.13055	0.408196	5.54276e-51	5.44608e-49
mt-Ta	5.535	0.370581	1.92137e-50	1.87377e-48
Gm26225	5.40994	0.365887	1.80821e-49	1.65243e-47
Gm22519	5.18548	0.55654	1.19277e-20	2.11781e-19
Snord55	5.1475	0.483484	1.80683e-26	5.06687e-25
Gm48362	5.10354	0.29158	1.35722e-68	2.53374e-66
Gm42778	4.93903	0.307649	5.34921e-58	7.28161e-56
H2ac20	4.92048	0.466478	5.18097e-26	1.40467e-24
Gm38319	4.91632	0.314797	5.53969e-55	6.40644e-53
mt-Tn	4.4929	0.30742	2.25862e-48	1.9166e-46
Apob	4.37985	0.193082	6.46479e-114	4.96952e-111
mt-Tl1	4.27674	0.272251	1.31618e-55	1.59258e-53
Pcdhga10	4.16207	0.452998	4.00811e-20	6.81119e-19
Gm9349	4.16204	0.595161	2.68798e-12	2.10338e-11
Snord15a	4.12363	0.595277	4.29121e-12	3.26602e-11
Snora30	4.10136	0.323947	9.77653e-37	5.17246e-35
Gm43679	4.00247	0.336679	1.36537e-32	5.85006e-31
Snora23	3.94907	0.601328	5.12542e-11	3.43482e-10
mt-Th	3.9134	0.304495	8.37417e-38	4.59805e-36
Gm48624	3.84795	0.524815	2.26738e-13	2.00474e-12
Rhoh	3.84755	0.35854	7.26755e-27	2.10116e-25
Snord3a	3.80449	0.253283	5.36968e-51	5.31598e-49
Rasal3	3.7845	0.391931	4.63368e-22	9.25885e-21
Gm46620	3.76195	0.558353	1.61042e-11	1.15378e-10
BC018473	3.73997	0.461363	5.21644e-16	6.03795e-15
Zscan25	3.73646	0.611255	9.79158e-10	5.71234e-09
Snord49b	3.70476	0.613062	1.51237e-09	8.64931e-09
Mir98	3.65123	0.552406	3.85146e-11	2.63651e-10
Gm47761	3.62945	0.167204	1.7741e-104	9.65996e-102
Mir690	3.62375	0.586198	6.33823e-10	3.77865e-09
Adnp	3.59346	0.572625	3.48713e-10	2.14144e-09
Gm12744	3.57664	0.566022	2.63412e-10	1.63684e-09
mt-Nd4l	3.5756	0.371415	6.15107e-22	1.20876e-20
mt-Te	3.57257	0.31582	1.14367e-29	3.94341e-28
Gm22980	3.52096	0.593465	2.97654e-09	1.63709e-08
Med12	3.51401	0.444912	2.8294e-15	3.06843e-14
AC127551.1	3.50686	0.59055	2.8802e-09	1.58946e-08
mt-Ts1	3.49667	0.334107	1.2411e-25	3.218e-24
Gm49759	3.46593	0.600452	7.82445e-09	4.10148e-08
mt-Tl2	3.45132	0.518545	2.81819e-11	1.96416e-10
Gm23442	3.43985	0.563746	1.0489e-09	6.09471e-09
Gm24119	3.43045	0.494939	4.17741e-12	3.18311e-11
Gm38010	3.42288	0.561859	1.11471e-09	6.45988e-09
mt-Tc	3.41301	0.401441	1.86512e-17	2.45206e-16
Gm47826	3.41288	0.50001	8.75436e-12	6.44518e-11
Gm23245	3.40475	0.590779	8.25547e-09	4.31703e-08
Gm36933	3.3677	0.423376	1.80022e-15	1.99875e-14
Kirrel	3.3537	0.523166	1.45138e-10	9.31105e-10
mt-Tp	3.34667	0.355969	5.37567e-21	9.83883e-20
mt-Tr	3.32927	0.473054	1.9526e-12	1.55399e-11
Rny3	3.31735	0.499648	3.15029e-11	2.18167e-10
Bc1	3.30601	0.217971	5.83089e-52	5.99985e-50
AL671866.2	3.29269	0.567531	6.56123e-09	3.47134e-08
Gm22748	3.28601	0.278229	3.44738e-32	1.44857e-30
Gm8902	3.28558	0.464096	1.44651e-12	1.16901e-11
Gm4342	3.26211	0.52756	6.2736e-10	3.74695e-09
Gm26549	3.26109	0.600064	5.49261e-08	2.60157e-07
Snord13	3.25575	0.17533	5.69026e-77	1.35201e-74
Gm48067	3.22469	0.479454	1.74692e-11	1.24611e-10
Gm45170	3.22155	0.44041	2.57601e-13	2.26536e-12
Rnu11	3.22147	0.283695	6.97058e-30	2.46861e-28
4933411K16Rik	3.20816	0.574269	2.31674e-08	1.1494e-07
Snora21	3.18795	0.602896	1.23844e-07	5.57875e-07
Pcdhga5	3.18419	0.506372	3.21066e-10	1.97817e-09
Ugt1a6a	3.10223	0.586012	1.198e-07	5.40963e-07
Snord118	3.05977	0.297929	9.6063e-25	2.30763e-23
Ighg2c	3.05366	0.566379	6.98557e-08	3.2591e-07
Gm42428	3.04215	0.579055	1.49115e-07	6.65292e-07
mt-Rnr1	3.03602	0.137251	2.02028e-108	1.32005e-105
Gm4076	3.03489	0.24388	1.50378e-35	7.44372e-34
Gm6085	3.02953	0.570086	1.07148e-07	4.87367e-07
mt-Tq	3.01992	0.191197	3.3776e-56	4.24409e-54
Gm42930	3.01899	0.610797	7.70477e-07	3.11818e-06
mt-Ts2	3.0162	0.53696	1.94109e-08	9.7263e-08
Gm14391	3.01189	0.389449	1.04447e-14	1.07305e-13
Gm43011	3.00218	0.489792	8.8158e-10	5.18008e-09
AC027740.1	2.99692	0.559394	8.4411e-08	3.89507e-07
Gm42427	2.99136	0.200596	2.74034e-50	2.65265e-48
Tnks1bp1	2.98727	0.180332	1.23899e-61	1.8399e-59
Snrpd3	2.97568	0.146859	2.7727e-91	1.03525e-88
Ighm	2.96441	0.548836	6.61758e-08	3.1007e-07
Slc16a14	2.94549	0.189977	3.23772e-54	3.61629e-52
Gm6973	2.94297	0.566698	2.06719e-07	9.0167e-07
Gm42031	2.93034	0.538541	5.29044e-08	2.51219e-07
Gm20696	2.89404	0.358635	7.05319e-16	8.03584e-15
Arpp21	2.86859	0.380361	4.63654e-14	4.42265e-13
AC159539.1	2.8593	0.434402	4.63728e-11	3.12693e-10
Zfp69	2.85473	0.462322	6.62549e-10	3.93554e-09
Gm37154	2.83686	0.596018	1.93898e-06	7.38305e-06
Gm38257	2.83016	0.565946	5.71076e-07	2.34754e-06
Igha	2.82977	0.475214	2.60503e-09	1.44309e-08
Aldh1a1	2.79606	0.376488	1.1136e-13	1.01482e-12
Mid1	2.78682	0.46923	2.86553e-09	1.58204e-08
Hoxd3	2.77226	0.465864	2.66854e-09	1.4764e-08
Shank3	2.76612	0.402691	6.46218e-12	4.81733e-11
Gm43010	2.76069	0.601882	4.50171e-06	1.62017e-05
Timp2	2.75838	0.119853	3.32441e-117	2.89623e-114
Otud3	2.7577	0.314599	1.85514e-18	2.67879e-17
Gm23458	2.75495	0.381991	5.50947e-13	4.64802e-12
Gm44816	2.75122	0.56944	1.35548e-06	5.30026e-06
Gm24616	2.74262	0.479663	1.07899e-08	5.58867e-08
Olfr1322	2.73069	0.574017	1.96336e-06	7.46716e-06
Gm24888	2.71219	0.601932	6.61231e-06	2.31475e-05
Gm38056	2.70035	0.532601	3.97552e-07	1.67102e-06
Rpl23a-ps5	2.69995	0.450653	2.08306e-09	1.1678e-08
Gm37628	2.69272	0.551741	1.0587e-06	4.2052e-06
Gm37795	2.68527	0.384245	2.77976e-12	2.16871e-11
Gssos2	2.68244	0.522789	2.88166e-07	1.22743e-06
AC120136.1	2.6534	0.509617	1.92263e-07	8.42838e-07
Cyp2d12	2.64008	0.16845	2.32257e-55	2.75921e-53
mt-Rnr2	2.63134	0.12991	3.20394e-91	1.16303e-88
Klhl11	2.62557	0.442624	2.99586e-09	1.64604e-08
2900060B14Rik	2.62503	0.151267	1.85254e-67	3.31629e-65
Gm37472	2.61912	0.386319	1.20427e-11	8.73818e-11
Gm38194	2.59945	0.542235	1.63527e-06	6.30187e-06
Slpi	2.59146	0.497651	1.91516e-07	8.40124e-07
Gm43953	2.57833	0.537942	1.64342e-06	6.33141e-06
Gm42913	2.56756	0.472442	5.49009e-08	2.60132e-07
Lncpint	2.55931	0.27269	6.26656e-21	1.14214e-19
Gm2628	2.55433	0.545749	2.86303e-06	1.0635e-05
Zfp268	2.54111	0.611614	3.25618e-05	0.000102411
2810429I04Rik	2.54069	0.399512	2.0244e-10	1.27394e-09
Gm37314	2.54026	0.458277	2.97221e-08	1.45635e-07
5430434F05Rik	2.53717	0.493544	2.73701e-07	1.17001e-06
B4galnt3	2.53359	0.477626	1.12954e-07	5.11599e-07
Gm43481	2.52196	0.267963	4.88741e-21	8.98294e-20
Liph	2.52086	0.456344	3.31316e-08	1.61253e-07
Marf1	2.51742	0.171957	1.56454e-48	1.354e-46
Scarna17	2.51658	0.331546	3.18801e-14	3.09057e-13
Aldh1a7	2.51597	0.366312	6.49287e-12	4.83744e-11
Gm42937	2.51454	0.379605	3.49378e-11	2.40172e-10
Col22a1	2.5102	0.525527	1.78339e-06	6.82442e-06
Akap8l	2.49726	0.152045	1.27805e-60	1.81539e-58
Fos	2.4919	0.586212	2.12963e-05	6.90571e-05
Gm38302	2.49088	0.477196	1.7909e-07	7.90124e-07
Ubxn2a	2.47271	0.13114	2.65092e-79	6.92845e-77
Zfp62	2.47204	0.261272	3.0337e-21	5.66348e-20
Slc10a5	2.45833	0.209844	1.06755e-31	4.3058e-30
Gm44550	2.44338	0.441472	3.11908e-08	1.5226e-07
Map3k7cl	2.41775	0.212319	4.83641e-30	1.75562e-28
2610507I01Rik	2.41669	0.360214	1.959e-11	1.39132e-10
Gm38340	2.40853	0.499807	1.44337e-06	5.60199e-06
Gm47652	2.39982	0.410999	5.2519e-09	2.80933e-08
Snora47	2.39111	0.490694	1.0996e-06	4.35707e-06
Gm7299	2.38241	0.248204	8.10435e-22	1.58307e-20
Gm48382	2.38065	0.468275	3.69812e-07	1.55743e-06
CR974483.1	2.36781	0.459582	2.57581e-07	1.10508e-06
Pcdhga6	2.36703	0.444287	9.94667e-08	4.54169e-07
Gm42941	2.36538	0.314666	5.59968e-14	5.24958e-13
Gm42929	2.36114	0.436713	6.42283e-08	3.01702e-07
Olfr338	2.35942	0.536881	1.10936e-05	3.77039e-05
Cnot3	2.35559	0.147379	1.67424e-57	2.25556e-55
Gm45477	2.35187	0.464031	4.013e-07	1.68623e-06
Tmprss11a	2.35175	0.38525	1.03141e-09	5.99841e-09
Gm37663	2.34893	0.486866	1.40294e-06	5.46294e-06
Zfp951	2.32871	0.485001	1.57508e-06	6.07888e-06
Gm29417	2.32742	0.410191	1.39503e-08	7.11843e-08
Pdia4	2.32503	0.127997	9.83461e-74	2.14198e-71
Zc3h11a	2.32335	0.231675	1.14285e-23	2.54426e-22
mt-Tv	2.31689	0.276881	5.86974e-17	7.34026e-16
Gm42715	2.31517	0.222157	1.98223e-25	5.09918e-24
Ppara	2.31505	0.123934	7.2324e-78	1.78327e-75
Rpph1	2.30853	0.48492	1.92984e-06	7.35253e-06
Lpcat1	2.27767	0.189372	2.54692e-33	1.12065e-31
C230053D17Rik	2.27674	0.549142	3.38336e-05	0.000106061
Vps13c	2.27597	0.258708	1.39971e-18	2.03918e-17
Dus4l	2.27341	0.391414	6.31541e-09	3.34806e-08
Gm21816	2.27032	0.506057	7.24764e-06	2.52297e-05
Map3k8	2.2689	0.435436	1.88193e-07	8.26657e-07
Gm22009	2.25099	0.497506	6.05225e-06	2.13875e-05
Zc3h12c	2.24378	0.229445	1.3832e-22	2.89211e-21
Cyp4a12a	2.24104	0.356159	3.12896e-10	1.92965e-09
4933411E06Rik	2.22757	0.468001	1.93831e-06	7.38264e-06
Ccl8	2.22625	0.558578	6.73203e-05	0.000200671
Uxs1	2.22084	0.14293	1.91909e-54	2.16195e-52
Exph5	2.21676	0.241342	4.1098e-20	6.95684e-19
Gm26461	2.21516	0.491829	6.67115e-06	2.33223e-05
Gm37311	2.2082	0.467563	2.3264e-06	8.76374e-06
Gm38357	2.19593	0.539332	4.66956e-05	0.000142908
Cyth3	2.19572	0.217234	5.11074e-24	1.17376e-22
Ifit2	2.1939	0.368415	2.60115e-09	1.44155e-08
Soat2	2.19165	0.508753	1.64826e-05	5.4558e-05
Gm48793	2.19152	0.44627	9.07315e-07	3.63482e-06
Smg7	2.18906	0.150241	4.3384e-48	3.6111e-46
Gm49705	2.18125	0.532625	4.21631e-05	0.000130011
Gm48260	2.17876	0.511165	2.02293e-05	6.58914e-05
Gm37524	2.17519	0.291879	9.16875e-14	8.44378e-13
Prdm2	2.1731	0.164473	7.42806e-40	4.3923e-38
Gm44597	2.16547	0.545219	7.13484e-05	0.000211857
Tagln	2.1651	0.145746	6.42647e-50	6.08559e-48
mt-Ty	2.16457	0.658661	0.00101507	0.00240875
Tmem154	2.15136	0.50373	1.94721e-05	6.35837e-05
Gm37206	2.1223	0.524242	5.15871e-05	0.000156777
Ston1	2.11941	0.29724	1.00157e-12	8.22662e-12
H4c4	2.1165	0.432208	9.73365e-07	3.88395e-06
Crybg3	2.11252	0.207264	2.14319e-24	5.02823e-23
Pcdhga3	2.10779	0.53224	7.48823e-05	0.000221123
Cpxm2	2.10608	0.588033	0.000341545	0.000892306
Gm43571	2.10543	0.317171	3.17634e-11	2.19854e-10
Gm37510	2.09885	0.440594	1.90095e-06	7.25302e-06
Ube4a	2.09257	0.180163	3.46365e-31	1.35925e-29
Dmxl1	2.08689	0.118014	5.62156e-70	1.09646e-67
AC159539.2	2.08333	0.387414	7.55179e-08	3.50914e-07
C1qtnf1	2.08289	0.273642	2.70429e-14	2.64717e-13
Tbc1d8b	2.07888	0.350455	2.99373e-09	1.64586e-08
mt-Ti	2.06644	0.224676	3.66671e-20	6.25542e-19
Gm25395	2.06482	0.572923	0.000313342	0.000823066
Nf1	2.06363	0.201972	1.65735e-24	3.93071e-23
Gm44996	2.06315	0.550898	0.000180347	0.000495967
Slc22a3	2.06047	0.555844	0.00020979	0.00057044
Ing4	2.05619	0.390231	1.37041e-07	6.13934e-07
Gm43457	2.05467	0.500501	4.03909e-05	0.000124959
Gpc3	2.05454	0.180939	7.01745e-30	2.47849e-28
F2rl1	2.05006	0.204951	1.48345e-23	3.27461e-22
A330044P14Rik	2.04938	0.555273	0.000223583	0.000604547
Vmn1r58	2.04888	0.598917	0.00062396	0.00154988
Gm10524	2.04881	0.148555	2.86299e-43	1.88958e-41
H1f4	2.04604	0.180863	1.13579e-29	3.92659e-28
Slc16a1	2.0453	0.157525	1.50886e-38	8.49903e-37
Gm14448	2.04162	0.543802	0.000173793	0.00047985
A1cf	2.02796	0.178271	5.52791e-30	1.98458e-28
Gm37621	2.02778	0.302054	1.90252e-11	1.35415e-10
Ppp2r5a	2.02477	0.119482	2.05482e-64	3.23522e-62
Ugt1a7c	2.02096	0.353182	1.05185e-08	5.45027e-08
Gm45762	2.01301	0.351727	1.04535e-08	5.41874e-08
Btbd7	2.00568	0.140929	5.81197e-46	4.2669e-44
B3gnt8	1.99935	0.251359	1.80322e-15	2.00038e-14
Nphs1	1.99772	0.287669	3.79815e-12	2.90768e-11
Atg9a	1.99621	0.432687	3.95907e-06	1.43914e-05
Cped1	1.99568	0.183554	1.55978e-27	4.76244e-26
Gm42863	1.98879	0.536052	0.000207198	0.000563863
Gm42648	1.98259	0.421717	2.58594e-06	9.66344e-06
Prmt1	1.9803	0.184976	9.57095e-27	2.74084e-25
Ugt2b37	1.97895	0.164217	1.92076e-33	8.56672e-32
Fam120c	1.97885	0.371712	1.01733e-07	4.64194e-07
Gm48768	1.97718	0.2262	2.31298e-18	3.31426e-17
Tonsl	1.9742	0.525227	0.000170766	0.000472191
Trp53cor1	1.97332	0.513936	0.000123222	0.00034945
Gm2000	1.97302	0.317597	5.21979e-10	3.14053e-09
Vmn2r79	1.97113	0.334148	3.65801e-09	1.99179e-08
Gm17396	1.96053	0.432923	5.93773e-06	2.09998e-05
Unc13c	1.96005	0.419915	3.04559e-06	1.1262e-05
Gm44434	1.95764	0.503248	0.000100244	0.000288671
Gm44152	1.95712	0.404577	1.31511e-06	5.14854e-06
Hgf	1.95567	0.479383	4.51206e-05	0.000138445
Gm44037	1.94705	0.350953	2.89139e-08	1.41781e-07
Dhx37	1.94551	0.292593	2.94638e-11	2.05023e-10
Kmt2d	1.9437	0.112489	6.76518e-67	1.16325e-64
A430110C17Rik	1.9436	0.45906	2.29701e-05	7.40073e-05
Ces2h	1.94105	0.347604	2.34935e-08	1.16425e-07
Cfap54	1.93579	0.525951	0.000232738	0.000626839
5830462O15Rik	1.93179	0.428817	6.63942e-06	2.32362e-05
Cadm2	1.92698	0.550065	0.000459712	0.0011723
Gm14286	1.9129	0.480993	6.97933e-05	0.000207522
Ccdc148	1.91269	0.215117	6.03687e-19	9.10968e-18
Jmjd1c	1.91018	0.139345	9.06698e-43	5.89489e-41
Cdkn1a	1.90967	0.200863	1.95625e-21	3.72658e-20
Gm26236	1.90851	0.291738	6.07563e-11	4.03847e-10
Gm47572	1.90691	0.483463	8.00398e-05	0.000234783
Gm49839	1.90667	0.478582	6.77675e-05	0.000201912
Rapgef6	1.89787	0.177279	9.58495e-27	2.74084e-25
Ftsj3	1.89444	0.182238	2.60118e-25	6.6521e-24
Flywch1	1.89205	0.109388	4.9779e-67	8.67349e-65
Igkc	1.89102	0.432452	1.22677e-05	4.1382e-05
Rny1	1.88737	0.411248	4.44609e-06	1.60147e-05
Arhgap21	1.88418	0.23108	3.52711e-16	4.13014e-15
Hoxa6	1.88223	0.386041	1.08408e-06	4.30078e-06
Col4a3	1.88104	0.150314	6.25718e-36	3.14496e-34
Tubgcp5	1.87717	0.229968	3.27492e-16	3.85903e-15
Nrxn3	1.8764	0.392436	1.74079e-06	6.67506e-06
Gm16146	1.8738	0.411191	5.18896e-06	1.84817e-05
Gm48225	1.87368	0.357013	1.53571e-07	6.83768e-07
Iglc1	1.87235	0.414258	6.191e-06	2.18193e-05
Gm47258	1.86659	0.56436	0.000941487	0.00225006
Gsta5	1.86597	0.431498	1.52949e-05	5.09234e-05
Ccz1	1.86594	0.151276	5.88895e-35	2.80864e-33
Gm26930	1.86394	0.393482	2.16863e-06	8.20251e-06
Gm13262	1.86216	0.455731	4.38675e-05	0.000134821
C3	1.85957	0.277704	2.13891e-11	1.50843e-10
Eml6	1.85953	0.438314	2.21076e-05	7.14396e-05
Pdia3	1.85726	0.108484	1.04905e-65	1.71362e-63
Hdhd2	1.85504	0.289826	1.54843e-10	9.88998e-10
Ptcd1	1.85129	0.20694	3.68498e-19	5.72597e-18
Arhgef11	1.84948	0.255996	5.0244e-13	4.26634e-12
Gm38118	1.84365	0.412268	7.74989e-06	2.69135e-05
Plk3	1.83968	0.432043	2.06171e-05	6.71045e-05
Flrt1	1.83845	0.104118	8.93013e-70	1.71616e-67
Zfp729a	1.83787	0.243633	4.57092e-14	4.37283e-13
Atp8b2	1.83774	0.4122	8.25905e-06	2.85603e-05
Dock2	1.83727	0.321509	1.10007e-08	5.69108e-08
Snora73b	1.83609	0.539094	0.000659513	0.00163106
B3gnt2	1.83493	0.498653	0.000233448	0.000628362
Dclre1c	1.83313	0.303991	1.63762e-09	9.33698e-09
Ms4a7	1.83309	0.34818	1.40363e-07	6.28174e-07
Bach1	1.83019	0.168703	2.02529e-27	6.14071e-26
Cdk5rap2	1.83008	0.240514	2.76148e-14	2.70112e-13
Dsp	1.8216	0.267288	9.41746e-12	6.9139e-11
Slc7a12	1.81759	0.62127	0.0034379	0.00730155
Lama4	1.8167	0.271537	2.22525e-11	1.56426e-10
Gm43412	1.81653	0.566822	0.0013517	0.00312583
Gm49542	1.81432	0.26062	3.36483e-12	2.59752e-11
Gm38387	1.81371	0.356716	3.68676e-07	1.55364e-06
Gm43054	1.81351	0.475653	0.000137473	0.000386592
Gm21104	1.80789	0.302934	2.40275e-09	1.33499e-08
Gm10180	1.80749	0.271643	2.85447e-11	1.98839e-10
Vamp7-ps	1.80359	0.374229	1.43922e-06	5.58755e-06
Gm14735	1.80243	0.442613	4.65615e-05	0.000142531
Afap1	1.79732	0.167387	6.78403e-27	1.97447e-25
Epha1	1.79713	0.393231	4.87341e-06	1.74338e-05
A530064N14Rik	1.79517	0.488198	0.00023586	0.000633941
Syne3	1.79074	0.416422	1.70569e-05	5.63446e-05
Uaca	1.78911	0.154127	3.74999e-31	1.46283e-29
Abi3bp	1.78722	0.232816	1.63452e-14	1.64814e-13
Ptpn13	1.78399	0.144216	3.78644e-35	1.8125e-33
1700030K09Rik	1.7768	0.353926	5.16039e-07	2.13405e-06
Ankrd52	1.77238	0.244505	4.20237e-13	3.60818e-12
Gm37570	1.77159	0.318811	2.74657e-08	1.35085e-07
Bhmt	1.76971	0.386339	4.63359e-06	1.66534e-05
Ppp2r5b	1.76799	0.200582	1.20429e-18	1.76431e-17
Hip1r	1.76796	0.120784	1.62245e-48	1.39488e-46
Gm29408	1.76767	0.302256	4.9676e-09	2.66052e-08
Gm37914	1.76702	0.511608	0.000552616	0.00138637
Klf3	1.7659	0.124063	5.64315e-46	4.16637e-44
Gpr89	1.75988	0.158896	1.6458e-28	5.39029e-27
Arl6ip5	1.75825	0.254394	4.79477e-12	3.63657e-11
Runx1	1.75797	0.356392	8.11115e-07	3.27352e-06
Gm48838	1.75791	0.461189	0.000138017	0.00038779
Mcub	1.75651	0.521952	0.000764677	0.00186468
A730017L22Rik	1.75492	0.317254	3.17317e-08	1.54785e-07
Zfp704	1.75394	0.126779	1.57602e-43	1.05079e-41
Gm5165	1.75036	0.478539	0.000254473	0.000679218
Gm47164	1.74868	0.157742	1.47212e-28	4.83358e-27
Sesn2	1.7474	0.183171	1.43236e-21	2.75266e-20
Baz2a	1.74665	0.144647	1.42818e-33	6.3916e-32
Olfr73	1.74662	0.346719	4.71514e-07	1.9586e-06
Naaladl2	1.74643	0.359259	1.16672e-06	4.60486e-06
Gm47842	1.74584	0.368619	2.17799e-06	8.23076e-06
Pcdhgb5	1.7448	0.466364	0.000183087	0.000502854
Rab43	1.73501	0.31184	2.63966e-08	1.30072e-07
Tmem245	1.73315	0.163163	2.34925e-26	6.5319e-25
Gm26621	1.73211	0.414662	2.95185e-05	9.3424e-05
Map3k3	1.73063	0.130482	3.77291e-40	2.26167e-38
Gm37436	1.73033	0.411044	2.55819e-05	8.17569e-05
Ric3	1.72915	0.38052	5.51521e-06	1.95691e-05
Trnt1	1.72702	0.24426	1.54459e-12	1.24443e-11
Trpm6	1.72553	0.213978	7.37949e-16	8.39297e-15
Vgll4	1.72525	0.162621	2.70618e-26	7.46083e-25
Gm43847	1.72453	0.528223	0.00109548	0.00258173
Gm31138	1.72242	0.206828	8.23813e-17	1.01795e-15
Gm12999	1.72081	0.417499	3.76061e-05	0.000116981
Il1r1	1.719	0.305313	1.79888e-08	9.05888e-08
Slc9a3	1.71717	0.191886	3.59057e-19	5.58591e-18
Ceacam2	1.7138	0.274967	4.5827e-10	2.7751e-09
Gm39041	1.71257	0.423993	5.36427e-05	0.000162797
Gm13349	1.71241	0.430722	7.01811e-05	0.00020858
Arhgef12	1.71205	0.0950831	1.75384e-72	3.63796e-70
Dgkg	1.71129	0.191622	4.23865e-19	6.52423e-18
Rnf6	1.71066	0.147576	4.54087e-31	1.76083e-29
Mrc1	1.70546	0.35835	1.94373e-06	7.39898e-06
Mroh1	1.7032	0.152472	5.6818e-29	1.88451e-27
Slamf7	1.70225	0.331072	2.72361e-07	1.16505e-06
Ccdc71	1.69872	0.176545	6.45513e-22	1.2666e-20
Mad1l1	1.69848	0.267909	2.30084e-10	1.43588e-09
Actb	1.69838	0.0795605	4.15812e-101	1.94065e-98
Setbp1	1.69682	0.178707	2.2033e-21	4.17286e-20
Gm43430	1.69465	0.341272	6.84554e-07	2.7851e-06
9930120I10Rik	1.68968	0.419261	5.57459e-05	0.000168757
Ftcd	1.68554	0.222871	3.94235e-14	3.79371e-13
Gm15859	1.68522	0.477053	0.000411553	0.00105911
Clec4a3	1.68449	0.451061	0.000188089	0.000515616
Cdkl1	1.68446	0.148778	1.02112e-29	3.53951e-28
Acaca	1.68345	0.448873	0.000176561	0.000486773
Gpc6	1.68292	0.313988	8.33011e-08	3.84793e-07
Gm44428	1.67934	0.426345	8.18501e-05	0.000239556
Gpr183	1.67893	0.479954	0.000468568	0.00119245
Megf9	1.67657	0.246797	1.09574e-11	7.99503e-11
Mfsd7a	1.67163	0.411441	4.8474e-05	0.000148073
Ighg2b	1.67091	0.470138	0.000379297	0.000980932
Abca9	1.66995	0.274419	1.16203e-09	6.72215e-09
Morc3	1.66788	0.251408	3.26334e-11	2.25398e-10
Aldh2	1.66753	0.153322	1.50054e-27	4.59229e-26
Ahnak	1.66609	0.143904	5.34308e-31	2.05969e-29
Mcm7	1.66455	0.158151	6.61791e-26	1.77583e-24
Map3k9	1.66453	0.329153	4.25883e-07	1.78094e-06
Gm48602	1.66342	0.310281	8.27556e-08	3.82619e-07
Kdm3b	1.66231	0.155994	1.6309e-26	4.58336e-25
Cdk13	1.66083	0.121669	2.00644e-42	1.29163e-40
Ralgapa1	1.66031	0.154248	5.09591e-27	1.49985e-25
Btc	1.65917	0.265277	3.98826e-10	2.42977e-09
Sh2b2	1.65892	0.403884	4.00122e-05	0.000123905
Gm43920	1.65761	0.45558	0.000274265	0.000727882
Dstn	1.65618	0.109815	2.14405e-51	2.15527e-49
Dkk3	1.65587	0.181042	5.89118e-20	9.7822e-19
Tasor2	1.65441	0.252698	5.87173e-11	3.90691e-10
Gm10113	1.64793	0.529839	0.00186934	0.00420529
Dock10	1.64514	0.286386	9.21953e-09	4.80386e-08
Arl6ip6	1.64361	0.184065	4.27963e-19	6.55906e-18
Gm609	1.64289	0.431454	0.000140215	0.000393458
Alg11	1.63846	0.214939	2.47995e-14	2.4422e-13
Itpr3	1.63722	0.379261	1.58262e-05	5.25047e-05
Tgfb1	1.63712	0.293697	2.4869e-08	1.22915e-07
Cplane1	1.63292	0.203608	1.05818e-15	1.18799e-14
Abcc4	1.63121	0.336473	1.2474e-06	4.90699e-06
Gm43533	1.63054	0.385708	2.36408e-05	7.60368e-05
Cpxm1	1.6291	0.317082	2.78008e-07	1.18804e-06
Mgl2	1.62876	0.252372	1.09064e-10	7.06244e-10
Igsf10	1.62558	0.516993	0.0016649	0.0037792
Jdp2	1.62553	0.277113	4.46548e-09	2.40738e-08
Rrm1	1.62426	0.291717	2.57772e-08	1.27164e-07
Zfp609	1.62318	0.19416	6.2728e-17	7.82931e-16
Gm20186	1.62296	0.213936	3.29383e-14	3.18842e-13
Actr6	1.62277	0.306333	1.17454e-07	5.30551e-07
Slc5a12	1.6216	0.163589	3.66811e-23	7.91005e-22
Ntn4	1.61983	0.122356	5.25223e-40	3.13407e-38
Aqp4	1.6192	0.260328	4.97622e-10	3.00644e-09
Ppp1r8	1.61886	0.175043	2.27919e-20	3.94495e-19
Ago3	1.61629	0.172911	8.97167e-21	1.60825e-19
Smoc1	1.61296	0.498901	0.00122485	0.00285521
Gm43259	1.61292	0.399037	5.29922e-05	0.000160972
Jchain	1.61221	0.458127	0.000432969	0.0011092
Cfap97	1.60878	0.210322	2.02372e-14	2.0111e-13
Saa3	1.60721	0.482606	0.000867599	0.00209455
Smarcd3	1.60495	0.22493	9.65653e-13	7.95157e-12
D730045B01Rik	1.60478	0.410573	9.2822e-05	0.000269017
Lyst	1.60176	0.210863	3.04933e-14	2.96273e-13
Bend7	1.59997	0.130905	2.35961e-34	1.10919e-32
Suz12	1.59925	0.113628	5.45317e-45	3.852e-43
C4b	1.59796	0.311464	2.89018e-07	1.23066e-06
Srcap	1.59737	0.23965	2.63935e-11	1.84542e-10
Ogfr	1.59719	0.158602	7.46748e-24	1.6796e-22
Lcp2	1.59692	0.491575	0.00115986	0.0027173
Gm34121	1.59589	0.480273	0.000890928	0.00214356
B230220B15Rik	1.59457	0.385618	3.54789e-05	0.00011068
Tmco6	1.59333	0.31467	4.11652e-07	1.72751e-06
Gm37567	1.59322	0.393113	5.06048e-05	0.000154114
Klhl14	1.59165	0.277148	9.30486e-09	4.84639e-08
Duox1	1.59096	0.340649	3.0065e-06	1.11332e-05
Gm45153	1.59058	0.42375	0.000174319	0.000481199
6330403L08Rik	1.58877	0.289815	4.20499e-08	2.01951e-07
Cdc40	1.58756	0.208438	2.60773e-14	2.55647e-13
4732463B04Rik	1.58749	0.228583	3.7869e-12	2.90078e-11
Gm25517	1.58586	0.532713	0.00291142	0.0062866
Slf2	1.58535	0.181548	2.49381e-18	3.56945e-17
Gm42559	1.58459	0.360696	1.11725e-05	3.79622e-05
Hoxb9	1.58433	0.185594	1.3832e-17	1.83883e-16
Syne2	1.5839	0.119989	8.72769e-40	5.1145e-38
Dip2b	1.58386	0.251935	3.24119e-10	1.99509e-09
Gabre	1.58328	0.476771	0.00089744	0.00215742
Sfrp1	1.5815	0.108886	8.49505e-48	6.98197e-46
Gm45282	1.57984	0.454054	0.000502516	0.00127191
Cry1	1.57922	0.392103	5.63572e-05	0.000170362
Gm37956	1.57902	0.499255	0.00156285	0.0035649
Gnat1	1.57798	0.319315	7.74147e-07	3.13206e-06
Ppp2r3c	1.57733	0.281188	2.02863e-08	1.01494e-07
Ncam2	1.57722	0.426723	0.000218917	0.00059316
Gm37519	1.57581	0.398576	7.69812e-05	0.000226779
2700033N17Rik	1.57574	0.488589	0.0012594	0.00293
Cep250	1.57356	0.230445	8.59031e-12	6.32797e-11
Vps13b	1.57121	0.14853	3.75191e-26	1.02573e-24
Slc25a27	1.57074	0.407398	0.000115467	0.000328885
Tjp1	1.56722	0.20714	3.84976e-14	3.70735e-13
Brip1os	1.56673	0.200712	5.91014e-15	6.22853e-14
Iqsec1	1.56655	0.143214	7.53704e-28	2.36197e-26
Tor1b	1.56543	0.133254	7.25002e-32	2.97001e-30
AI506816	1.56516	0.24083	8.08447e-11	5.29563e-10
Cbfa2t3	1.56295	0.170016	3.82151e-20	6.50254e-19
Rrnad1	1.56292	0.160372	1.9267e-22	3.96506e-21
Bet1l	1.56048	0.108089	3.02653e-47	2.42642e-45
Nelfe	1.55704	0.139963	9.51553e-29	3.14012e-27
Upf1	1.55407	0.112285	1.454e-43	9.74403e-42
Gm43009	1.55349	0.448384	0.000530911	0.00133679
Pygb	1.55313	0.175744	9.79179e-19	1.45243e-17
Dpt	1.55274	0.461559	0.000767861	0.00187174
Mre11a	1.55098	0.302335	2.89719e-07	1.23284e-06
Pphln1	1.55082	0.200845	1.14978e-14	1.17661e-13
Apex2	1.55081	0.267816	7.0144e-09	3.69912e-08
Slain2	1.55039	0.152251	2.3593e-24	5.51545e-23
Clba1	1.54846	0.184704	5.13869e-17	6.46941e-16
Gm3793	1.54844	0.386627	6.20169e-05	0.000186136
Myo18a	1.54712	0.133136	3.23902e-31	1.28265e-29
Cacna1d	1.54607	0.310853	6.57095e-07	2.68509e-06
Cpne7	1.54538	0.35453	1.30694e-05	4.39389e-05
Gm7899	1.54486	0.358235	1.61483e-05	5.35327e-05
Stk32a	1.54373	0.395006	9.30183e-05	0.000269466
Marveld1	1.54172	0.192225	1.05416e-15	1.1845e-14
Cep128	1.5414	0.228495	1.52107e-11	1.09216e-10
Ssx2ip	1.54085	0.186816	1.61124e-16	1.95118e-15
Malt1	1.53748	0.208569	1.68631e-13	1.5073e-12
Upp1	1.53717	0.259065	2.96459e-09	1.63121e-08
Gm50166	1.53533	0.484922	0.00154479	0.00352556
Fan1	1.53348	0.417539	0.000240029	0.000643821
Btbd3	1.52806	0.232894	5.33871e-11	3.56861e-10
Rpl29-ps2	1.52546	0.203649	6.85354e-14	6.40187e-13
Gm43466	1.52475	0.445186	0.000614846	0.00152927
Pja2	1.52472	0.145585	1.1494e-25	3.00406e-24
Gm42589	1.52316	0.447596	0.000666552	0.00164722
Dgkb	1.52308	0.47099	0.0012216	0.00284915
Dpys	1.52251	0.207754	2.32857e-13	2.05467e-12
Gm37420	1.52173	0.442651	0.000586569	0.00146592
Ap3m2	1.52055	0.292125	1.93868e-07	8.49587e-07
Mettl6	1.5149	0.249216	1.21174e-09	6.9912e-09
Crkl	1.51156	0.12751	2.04059e-32	8.68613e-31
Atoh8	1.51076	0.449879	0.000784669	0.00190951
Gm17690	1.51043	0.470952	0.00134045	0.0031053
Iqgap1	1.50936	0.105601	2.4203e-46	1.83887e-44
Zfp955a	1.50892	0.370884	4.73305e-05	0.000144783
Arhgap32	1.5084	0.132857	7.12445e-30	2.49604e-28
Pip5k1b	1.50823	0.278012	5.79367e-08	2.7313e-07
Sox9	1.50792	0.319948	2.44067e-06	9.16513e-06
Trip11	1.50742	0.149982	9.12378e-24	2.0416e-22
mt-Tm	1.50385	0.182922	2.01311e-16	2.41352e-15
Adgrl2	1.50378	0.130594	1.10958e-30	4.17114e-29
Jaml	1.50299	0.508154	0.00309901	0.00665756
Mbnl3	1.5019	0.541526	0.0055463	0.0112545
Oas1c	1.50008	0.421114	0.000367796	0.000954589
Tmem70	-1.50021	0.146699	1.50987e-24	3.59399e-23
Psph	-1.50043	0.255991	4.59308e-09	2.47209e-08
Aqp3	-1.50054	0.147403	2.44051e-24	5.6951e-23
Tmem163	-1.50105	0.417017	0.000318847	0.00083639
Slc28a1	-1.50163	0.223007	1.6558e-11	1.18434e-10
Sh3tc2	-1.50313	0.211324	1.13608e-12	9.27893e-12
Mapk7	-1.50339	0.320645	2.75004e-06	1.02328e-05
Gm45051	-1.50403	0.269674	2.44418e-08	1.2088e-07
Rnf114	-1.50424	0.190841	3.21786e-15	3.47529e-14
Asb6	-1.50578	0.264738	1.28669e-08	6.60426e-08
Sun1	-1.50606	0.189995	2.24801e-15	2.45559e-14
Rbm12b2	-1.50697	0.429648	0.000452423	0.00115519
Ldc1	-1.50927	0.161343	8.40648e-21	1.51041e-19
Mid2	-1.50938	0.253589	2.64767e-09	1.46547e-08
Idh1	-1.51145	0.168628	3.15284e-19	4.91662e-18
Dram2	-1.51263	0.172817	2.08102e-18	2.98516e-17
BC051077	-1.51368	0.199994	3.77304e-14	3.63614e-13
Trim68	-1.51388	0.460252	0.00100454	0.0023868
Pdcd2	-1.5149	0.221781	8.45409e-12	6.23465e-11
Mfsd10	-1.51528	0.300691	4.67197e-07	1.94499e-06
Rab28	-1.51559	0.201436	5.31524e-14	5.0079e-13
Max	-1.51672	0.185696	3.14283e-16	3.71008e-15
Gm44873	-1.51703	0.214379	1.47937e-12	1.19484e-11
Gm15217	-1.51721	0.171243	8.00188e-19	1.19371e-17
Ift20	-1.51727	0.129047	6.46148e-32	2.66368e-30
Zwint	-1.51784	0.19735	1.45844e-14	1.474e-13
Gm48334	-1.51849	0.373873	4.87542e-05	0.00014886
Pcsk7	-1.5193	0.226787	2.09511e-11	1.48074e-10
Cmtm6	-1.52001	0.135477	3.2641e-29	1.09372e-27
Sf3b5	-1.523	0.176711	6.77638e-18	9.31164e-17
Cnih1	-1.52336	0.133552	3.87973e-30	1.41621e-28
Akt1	-1.5237	0.131204	3.52974e-31	1.38104e-29
Cox5a	-1.52405	0.139587	9.42151e-28	2.93144e-26
Tcf15	-1.52499	0.483205	0.0015996	0.00364048
Dynlt2b	-1.52644	0.250422	1.09099e-09	6.32525e-09
Capn1	-1.52741	0.230969	3.76471e-11	2.57847e-10
Gm10516	-1.52746	0.315332	1.27267e-06	4.99437e-06
Tmem11	-1.52814	0.172565	8.33679e-19	1.24083e-17
Ccndbp1	-1.52894	0.245853	5.00581e-10	3.02013e-09
1700037H04Rik	-1.52955	0.259825	3.93629e-09	2.13708e-08
S100a13	-1.53311	0.163504	6.81447e-21	1.2334e-19
Rpl27	-1.53707	0.158723	3.52732e-22	7.12443e-21
Pigf	-1.53765	0.250927	8.90585e-10	5.22829e-09
Golph3	-1.53826	0.138631	1.31099e-28	4.31536e-27
Cfb	-1.54102	0.277904	2.93681e-08	1.43954e-07
Lpl	-1.54294	0.177448	3.46247e-18	4.89692e-17
Amd1	-1.54337	0.228566	1.45428e-11	1.04651e-10
Tmem171	-1.54357	0.335014	4.07617e-06	1.47883e-05
Chchd4	-1.54364	0.126483	2.94914e-34	1.37641e-32
Cldn10	-1.54388	0.106483	1.23229e-47	1.00647e-45
Afp	-1.54397	0.479801	0.00129113	0.00299955
Plpp6	-1.54484	0.158628	2.06059e-22	4.23392e-21
Fam214a	-1.54554	0.197474	5.01465e-15	5.34514e-14
Shb	-1.5459	0.198027	5.87955e-15	6.20129e-14
Thoc7	-1.54646	0.113419	2.48336e-42	1.59081e-40
B4galt4	-1.54757	0.398574	0.000103278	0.000297014
Phc2	-1.54933	0.201939	1.68975e-14	1.6999e-13
Adpgk	-1.54958	0.311399	6.48488e-07	2.65241e-06
Hsd17b14	-1.55044	0.413835	0.000179306	0.000493506
Cd38	-1.55185	0.371703	2.98024e-05	9.42997e-05
Fkbp5	-1.55228	0.210701	1.74271e-13	1.55558e-12
Xylt2	-1.55386	0.239482	8.67401e-11	5.66194e-10
Esrra	-1.55447	0.146323	2.31538e-26	6.45147e-25
Slc41a3	-1.55586	0.402789	0.000112129	0.000319935
Mrps14	-1.55629	0.148259	8.90964e-26	2.35691e-24
Olfr889	-1.55965	0.36411	1.84005e-05	6.04925e-05
Slc25a30	-1.55976	0.15149	7.33983e-25	1.7962e-23
Tomm7	-1.56029	0.137269	6.12975e-30	2.17673e-28
Oxsm	-1.56288	0.216824	5.67608e-13	4.7824e-12
Vta1	-1.5635	0.276239	1.51424e-08	7.70563e-08
H4c8	-1.56361	0.222076	1.91055e-12	1.52145e-11
Mthfs	-1.56434	0.20198	9.55651e-15	9.85671e-14
Gna12	-1.56599	0.171056	5.44338e-20	9.09642e-19
Rnf130	-1.56601	0.162307	4.99067e-22	9.95697e-21
Smim10l1	-1.56701	0.113844	4.1617e-43	2.73292e-41
Tmem176b	-1.56993	0.110014	3.35107e-46	2.53132e-44
Fen1	-1.5704	0.288705	5.34476e-08	2.53522e-07
Pabpc4	-1.5713	0.131855	9.67286e-33	4.1995e-31
Slc52a3	-1.5715	0.168265	9.68361e-21	1.7335e-19
Gmfg	-1.57276	0.278691	1.66728e-08	8.43843e-08
Tm2d3	-1.57318	0.118932	6.08651e-40	3.61538e-38
Arpc1a	-1.5742	0.129403	4.77061e-34	2.1798e-32
Tfg	-1.57436	0.13872	7.48129e-30	2.61405e-28
Chmp7	-1.57473	0.211734	1.02748e-13	9.3962e-13
Gse1	-1.57606	0.238159	3.6491e-11	2.50586e-10
Gm4129	-1.57791	0.420606	0.000175769	0.000484896
Ace	-1.57941	0.13669	6.99007e-31	2.65541e-29
Wdr55	-1.58043	0.156431	5.35574e-24	1.22358e-22
Abhd16a	-1.58055	0.191631	1.61254e-16	1.95118e-15
Dleu7	-1.58116	0.225136	2.1695e-12	1.71512e-11
Irx1	-1.58128	0.203136	7.00583e-15	7.32418e-14
Rpl9	-1.58149	0.185988	1.84458e-17	2.42993e-16
Galnt11	-1.58208	0.112451	5.88052e-45	4.13154e-43
Skiv2l	-1.58304	0.155941	3.26208e-24	7.53159e-23
Bid	-1.58585	0.14507	8.1385e-28	2.54435e-26
Hectd3	-1.58602	0.181055	1.95472e-18	2.81015e-17
Pck1	-1.58785	0.13134	1.19901e-33	5.38442e-32
Plp1	-1.58885	0.37804	2.63572e-05	8.39269e-05
Fa2h	-1.59024	0.338987	2.71682e-06	1.01236e-05
M6pr	-1.59049	0.115845	6.76556e-43	4.42061e-41
Car9	-1.59075	0.257379	6.38779e-10	3.80473e-09
Ube2g2	-1.59105	0.243254	6.12264e-11	4.06352e-10
Cks1b	-1.59212	0.380086	2.80394e-05	8.90662e-05
Ccdc34	-1.59282	0.141298	1.78894e-29	6.05646e-28
Gm48281	-1.59372	0.406665	8.89181e-05	0.000258521
Rnf141	-1.59401	0.151845	8.85806e-26	2.34801e-24
Dusp6	-1.59443	0.152543	1.42894e-25	3.6904e-24
Gm47594	-1.59521	0.318355	5.42055e-07	2.23316e-06
Lrp4	-1.59574	0.341616	2.99514e-06	1.10974e-05
Dnajc19	-1.59592	0.100965	2.79987e-56	3.5523e-54
Pank4	-1.59593	0.340545	2.78073e-06	1.0344e-05
H6pd	-1.59608	0.154799	6.30939e-25	1.55275e-23
Maip1	-1.59617	0.184714	5.55693e-18	7.70074e-17
Hexb	-1.59638	0.125852	7.19463e-37	3.85325e-35
Scamp1	-1.5991	0.165045	3.36232e-22	6.80168e-21
Tbpl1	-1.59946	0.296629	6.96317e-08	3.24981e-07
Ptp4a1	-1.59968	0.137713	3.41557e-31	1.34442e-29
Jagn1	-1.59973	0.185306	5.9822e-18	8.27253e-17
9630013D21Rik	-1.60221	0.199063	8.36265e-16	9.47815e-15
Lrrc29	-1.60276	0.36089	8.94844e-06	3.07247e-05
Fam151b	-1.6046	0.270509	2.99659e-09	1.64604e-08
Hdgf	-1.6048	0.111645	7.52822e-47	5.89094e-45
Nus1	-1.60497	0.142529	2.05193e-29	6.92883e-28
Ap1s3	-1.60535	0.262683	9.8798e-10	5.76123e-09
Gm10110	-1.60651	0.145478	2.37055e-28	7.68692e-27
Hadh	-1.60733	0.118126	3.64732e-42	2.32503e-40
Gm16136	-1.60816	0.459931	0.000471351	0.00119907
Gm43071	-1.61049	0.390166	3.66401e-05	0.000114112
Sec61b	-1.61148	0.134517	4.53696e-33	1.98956e-31
Wdr13	-1.61214	0.168835	1.31466e-21	2.53767e-20
Tor4a	-1.61231	0.361551	8.21815e-06	2.84264e-05
Trappc6b	-1.61238	0.229397	2.0837e-12	1.65231e-11
Gnpda1	-1.61262	0.128847	6.12421e-36	3.09e-34
Cmc4	-1.61465	0.238576	1.30699e-11	9.44675e-11
Plac8	-1.61504	0.295069	4.41414e-08	2.11409e-07
1500026H17Rik	-1.61602	0.335299	1.43825e-06	5.58546e-06
Smap1	-1.61621	0.124925	2.76603e-38	1.53163e-36
Hibch	-1.61736	0.225095	6.70959e-13	5.60979e-12
Sdcbp	-1.61794	0.156972	6.5394e-25	1.60633e-23
Llgl2	-1.61797	0.177691	8.58794e-20	1.40109e-18
Snx15	-1.61816	0.244997	3.97972e-11	2.71861e-10
Gid4	-1.61921	0.256025	2.54169e-10	1.58091e-09
Psmb7	-1.62385	0.115009	2.88888e-45	2.07428e-43
Fpgs	-1.62543	0.188619	6.84222e-18	9.39224e-17
Atp23	-1.62553	0.348399	3.07527e-06	1.13589e-05
Tmem144	-1.62568	0.218504	1.00646e-13	9.21037e-13
2500004C02Rik	-1.62758	0.227032	7.55868e-13	6.28351e-12
Thap11	-1.62767	0.171958	2.92117e-21	5.46903e-20
Cox11	-1.62842	0.265496	8.5957e-10	5.06044e-09
Fn3krp	-1.62863	0.184652	1.14504e-18	1.68316e-17
Socs3	-1.62903	0.402149	5.10403e-05	0.000155242
mt-Nd4	-1.63003	0.0863106	1.49899e-79	3.99773e-77
Gm48562	-1.63077	0.440928	0.000216878	0.000588123
Slc25a38	-1.63207	0.190007	8.73005e-18	1.18468e-16
Gapdh	-1.63214	0.15196	6.56096e-27	1.91809e-25
Tmed4	-1.6343	0.14378	6.12844e-30	2.17673e-28
Tc2n	-1.63443	0.351439	3.3087e-06	1.21523e-05
Dync2i2	-1.63529	0.242785	1.63335e-11	1.16957e-10
Ssbp3	-1.63535	0.117348	3.83178e-44	2.608e-42
Slc22a12	-1.63683	0.160029	1.48111e-24	3.53195e-23
Arl4d	-1.63683	0.42191	0.000104643	0.000300675
Tefm	-1.63715	0.553069	0.00307515	0.00660954
Arsg	-1.6375	0.178471	4.50995e-20	7.61448e-19
Mtg1	-1.63805	0.273542	2.1204e-09	1.1867e-08
Gm17066	-1.63863	0.154737	3.32268e-26	9.10288e-25
Cox6b1	-1.63928	0.111232	3.70453e-49	3.3158e-47
Rps12	-1.64246	0.141592	4.12418e-31	1.60401e-29
Ndufa6	-1.64323	0.118814	1.67258e-43	1.1095e-41
Rps24	-1.64329	0.084215	8.51576e-85	2.588e-82
Cgn	-1.64488	0.257481	1.67685e-10	1.06374e-09
Xylb	-1.64602	0.110771	6.02076e-50	5.74302e-48
Ttc30b	-1.64981	0.367538	7.16204e-06	2.49516e-05
Lrrc40	-1.65018	0.291	1.42193e-08	7.24719e-08
Siah2	-1.65059	0.193046	1.22829e-17	1.64628e-16
Khdc4	-1.6524	0.155763	2.72246e-26	7.48991e-25
Bbs7	-1.65349	0.42002	8.26143e-05	0.000241522
Churc1	-1.6535	0.195885	3.14176e-17	4.04897e-16
Adgrg4	-1.65396	0.454942	0.000277393	0.000735437
Gm9864	-1.65401	0.333939	7.30693e-07	2.96359e-06
Gm20274	-1.65441	0.487682	0.00069284	0.00170653
Srsf1	-1.65612	0.119299	8.1398e-44	5.48303e-42
Psmg2	-1.65617	0.185303	3.97686e-19	6.14299e-18
Pex2	-1.66041	0.221274	6.19698e-14	5.80101e-13
Ccnc	-1.66086	0.203484	3.29112e-16	3.87463e-15
Ccpg1os	-1.66137	0.244778	1.14307e-11	8.31719e-11
Galnt18	-1.66206	0.199064	6.8638e-17	8.53437e-16
Slc25a26	-1.66358	0.233617	1.07151e-12	8.77349e-12
Ddx18	-1.66473	0.199309	6.68193e-17	8.32407e-16
Klhl15	-1.66705	0.439	0.000146235	0.000408856
Tmem59	-1.66917	0.16729	1.90894e-23	4.15766e-22
Ssbp1	-1.67193	0.146048	2.41307e-30	8.95854e-29
Cideb	-1.67425	0.134982	2.50141e-35	1.21972e-33
Tmem203	-1.67658	0.227175	1.58154e-13	1.41753e-12
Rorc	-1.67658	0.220088	2.58093e-14	2.53591e-13
Thap1	-1.67708	0.279135	1.87671e-09	1.06076e-08
Card19	-1.68002	0.257881	7.28321e-11	4.79723e-10
Nras	-1.6804	0.173254	3.04348e-22	6.16623e-21
Atp5md	-1.68113	0.111655	3.13255e-51	3.1249e-49
Fam214b	-1.68187	0.194134	4.57736e-18	6.3907e-17
4931440P22Rik	-1.68339	0.427138	8.11072e-05	0.000237594
Uros	-1.68411	0.230912	3.02456e-13	2.62973e-12
Rpl17	-1.68441	0.0843617	1.07696e-88	3.51843e-86
Mrpl27	-1.68458	0.137483	1.61859e-34	7.63602e-33
Castor1	-1.68766	0.329054	2.91528e-07	1.24013e-06
Icmt	-1.68777	0.186531	1.45358e-19	2.32217e-18
Selenop	-1.69023	0.114886	5.37353e-49	4.77696e-47
Mageh1	-1.69118	0.241755	2.64425e-12	2.07289e-11
Dctn6	-1.6929	0.167906	6.60872e-24	1.49417e-22
E2f4	-1.69356	0.218267	8.55123e-15	8.85479e-14
Olfr1124	-1.69478	0.170437	2.68523e-23	5.8001e-22
Txndc17	-1.69581	0.108627	6.09461e-55	6.98635e-53
Wdr5	-1.69703	0.146787	6.479e-31	2.47566e-29
Gm37620	-1.69764	0.464332	0.000256097	0.000683135
Ptgr2	-1.69826	0.173687	1.40341e-22	2.925e-21
Ewsr1	-1.69873	0.139256	3.16326e-34	1.47108e-32
Dnajc6	-1.70093	0.24643	5.11747e-12	3.85892e-11
H2-K1	-1.70139	0.155835	9.47071e-28	2.93975e-26
Heatr3	-1.70206	0.210708	6.59357e-16	7.55169e-15
5330406M23Rik	-1.70259	0.400027	2.07948e-05	6.75817e-05
Ovol2	-1.70299	0.409608	3.21588e-05	0.00010129
Steap1	-1.70334	0.382983	8.68554e-06	2.99321e-05
Manba	-1.70506	0.198478	8.64683e-18	1.1746e-16
Spire2	-1.70649	0.353829	1.41466e-06	5.50364e-06
Cox7b	-1.70798	0.122659	4.48723e-44	3.0383e-42
Itm2c	-1.70852	0.209487	3.4712e-16	4.07519e-15
Ncstn	-1.7086	0.250118	8.4215e-12	6.21412e-11
Prr14	-1.71052	0.200568	1.48421e-17	1.9691e-16
Gm49756	-1.71113	0.44872	0.000137085	0.000385586
Oaf	-1.71383	0.259947	4.31004e-11	2.92135e-10
Fzd6	-1.71411	0.284619	1.71759e-09	9.77166e-09
Parp16	-1.71528	0.289024	2.9431e-09	1.6228e-08
Ttc30a1	-1.71539	0.439993	9.67222e-05	0.000279577
Map2k1	-1.7161	0.223756	1.72651e-14	1.73288e-13
Psmb8	-1.71697	0.21615	1.96708e-15	2.16927e-14
Esd	-1.71741	0.15845	2.2541e-27	6.78722e-26
Samd4b	-1.72018	0.158723	2.28261e-27	6.85727e-26
Tspan13	-1.72118	0.389097	9.71002e-06	3.32435e-05
Cd9	-1.72155	0.13583	8.20913e-37	4.36085e-35
Gm11478	-1.72224	0.351642	9.69585e-07	3.87005e-06
Polr2h	-1.72443	0.331587	1.98696e-07	8.68995e-07
Slc2a9	-1.72489	0.188029	4.577e-20	7.71771e-19
Tm4sf4	-1.72499	0.502914	0.000603622	0.00150336
Nudt11	-1.72522	0.480528	0.000330349	0.000864611
Gm20604	-1.72579	0.32026	7.0965e-08	3.30849e-07
Gm4285	-1.72757	0.253698	9.7913e-12	7.18028e-11
Trip10	-1.72796	0.229341	4.90273e-14	4.66974e-13
Mrpl33	-1.72899	0.153346	1.74211e-29	5.91321e-28
Smg8	-1.72901	0.422585	4.28601e-05	0.000131885
Bloc1s4	-1.72913	0.18618	1.5806e-20	2.77625e-19
Api5	-1.73387	0.177211	1.31589e-22	2.75577e-21
Aadat	-1.73434	0.153707	1.58386e-29	5.39008e-28
Calu	-1.73724	0.138754	5.78165e-36	2.93987e-34
Hacl1	-1.73819	0.263121	3.94732e-11	2.69789e-10
Rnf41	-1.7388	0.301565	8.12125e-09	4.25365e-08
Ifi30	-1.74017	0.157472	2.1763e-28	7.07461e-27
Zfp938	-1.74048	0.276556	3.10562e-10	1.91888e-09
Mettl7a2	-1.74086	0.17813	1.47069e-22	3.05549e-21
Rcc2	-1.74187	0.206761	3.62159e-17	4.62628e-16
Smim14	-1.74803	0.111566	2.49796e-55	2.94085e-53
Cept1	-1.74872	0.174919	1.5658e-23	3.43898e-22
Shcbp1	-1.74927	0.329503	1.10346e-07	5.01042e-07
Gnb2	-1.75392	0.437685	6.14277e-05	0.000184537
Txndc5	-1.75635	0.204235	7.99511e-18	1.0872e-16
Slirp	-1.75644	0.117972	3.90395e-50	3.75124e-48
Snx25	-1.7582	0.39032	6.65292e-06	2.3271e-05
Usf1	-1.76092	0.491066	0.000335908	0.00087828
Fancd2os	-1.76398	0.317026	2.63402e-08	1.29843e-07
Eaf2	-1.76463	0.307565	9.61337e-09	5.00109e-08
Asnsd1	-1.76495	0.19918	7.92274e-19	1.18325e-17
Prom2	-1.76495	0.256634	6.099e-12	4.5622e-11
Fam53a	-1.7651	0.192746	5.30256e-20	8.88383e-19
Polr1d	-1.76533	0.123462	2.23587e-46	1.71873e-44
Aldh3a2	-1.76567	0.148124	9.28808e-33	4.04589e-31
9130230N09Rik	-1.76624	0.465006	0.000145683	0.000407402
Thap4	-1.76754	0.16258	1.57111e-27	4.77632e-26
Smad6	-1.76763	0.260513	1.15954e-11	8.42763e-11
Sod2	-1.76775	0.142811	3.42685e-35	1.65248e-33
Epop	-1.76898	0.463999	0.000137581	0.000386729
Eif3m	-1.76902	0.209814	3.41608e-17	4.3809e-16
Pex14	-1.7712	0.199993	8.26802e-19	1.232e-17
Kcnj2	-1.77161	0.374986	2.30714e-06	8.69368e-06
Polr2k	-1.77324	0.143295	3.57785e-35	1.71895e-33
Eif4a1	-1.77519	0.179152	3.80986e-23	8.20217e-22
Spindoc	-1.77532	0.377086	2.50176e-06	9.373e-06
Kif6	-1.77577	0.443383	6.20068e-05	0.000186136
Gm47708	-1.77718	0.255789	3.70899e-12	2.84777e-11
Vsig10	-1.77742	0.305045	5.65227e-09	3.01239e-08
Cys1	-1.77811	0.19491	7.32841e-20	1.20311e-18
Tmem243	-1.77843	0.218282	3.71742e-16	4.33357e-15
Spns2	-1.77889	0.243916	3.03008e-13	2.63103e-12
Nectin1	-1.77889	0.204621	3.51119e-18	4.96045e-17
Bahd1	-1.78103	0.24943	9.30679e-13	7.68295e-12
H2-T22	-1.78182	0.161831	3.4051e-28	1.08531e-26
Gpr160	-1.78233	0.259667	6.6996e-12	4.98579e-11
Frzb	-1.7846	0.227925	4.88632e-15	5.21686e-14
Rps23rg1	-1.78563	0.388176	4.22372e-06	1.52685e-05
Ttyh2	-1.78629	0.165138	2.86064e-27	8.53491e-26
Commd1	-1.78671	0.173753	8.40096e-25	2.04439e-23
Akr1c14	-1.78718	0.195859	7.18293e-20	1.1822e-18
Gm4208	-1.789	0.261487	7.82941e-12	5.79031e-11
Brpf3	-1.78993	0.184452	2.89776e-22	5.88012e-21
1110038B12Rik	-1.79096	0.200569	4.28417e-19	6.55906e-18
Kdelr2	-1.79259	0.124267	3.58464e-47	2.83904e-45
Rpusd4	-1.79582	0.338292	1.10539e-07	5.01745e-07
2900089D17Rik	-1.80076	0.433045	3.20529e-05	0.000101005
Hoxb5os	-1.80149	0.271599	3.29183e-11	2.26886e-10
Dnaaf5	-1.80232	0.308006	4.86957e-09	2.60908e-08
Klf16	-1.8031	0.263282	7.46046e-12	5.52683e-11
Sucnr1	-1.80336	0.213453	2.95033e-17	3.81732e-16
Sh3bp2	-1.80659	0.288727	3.92178e-10	2.39261e-09
Zfp46	-1.80878	0.325997	2.88191e-08	1.41387e-07
Sqor	-1.80947	0.154367	9.85295e-32	3.98633e-30
Slc16a11	-1.80974	0.218907	1.37208e-16	1.67417e-15
Cnep1r1	-1.81147	0.228037	1.96177e-15	2.16524e-14
Sgce	-1.81185	0.375217	1.37357e-06	5.36456e-06
Ubl7	-1.81253	0.268706	1.52609e-11	1.09517e-10
4930481A15Rik	-1.8126	0.307922	3.94312e-09	2.13961e-08
Glrx5	-1.81646	0.0998281	5.56414e-74	1.23241e-71
Tm7sf3	-1.81649	0.179792	5.3429e-24	1.22279e-22
Spink8	-1.81662	0.287605	2.67744e-10	1.66169e-09
Cyp2a4	-1.81671	0.125626	2.12875e-47	1.72785e-45
Tmem168	-1.81825	0.255953	1.21326e-12	9.87229e-12
Ddah2	-1.81878	0.205933	1.0293e-18	1.5216e-17
Rpa3	-1.82016	0.341459	9.79295e-08	4.47933e-07
Gm43743	-1.8206	0.159472	3.46163e-30	1.27069e-28
BC024386	-1.82093	0.12762	3.44642e-46	2.58838e-44
Gm21781	-1.8238	0.412677	9.89616e-06	3.38542e-05
Slc6a15	-1.8249	0.247556	1.68513e-13	1.50727e-12
Asl	-1.82513	0.126334	2.62326e-47	2.11609e-45
Mis18a	-1.82573	0.430928	2.26785e-05	7.31399e-05
Mrpl23	-1.82896	0.26266	3.32605e-12	2.57188e-11
Nrarp	-1.82984	0.322146	1.34567e-08	6.89074e-08
Nprl3	-1.83095	0.264711	4.61943e-12	3.50993e-11
Hmcn2	-1.83155	0.425427	1.66825e-05	5.51917e-05
Hes1	-1.83432	0.147456	1.59044e-35	7.84296e-34
Ndfip2	-1.83497	0.130827	1.08145e-44	7.55741e-43
Bmp4	-1.83843	0.148444	3.16292e-35	1.53654e-33
Rer1	-1.83915	0.0982429	3.37575e-78	8.64987e-76
Irak2	-1.84014	0.174822	6.56867e-26	1.76624e-24
Cd14	-1.84057	0.42313	1.36209e-05	4.56384e-05
Trpt1	-1.84204	0.329207	2.20124e-08	1.09501e-07
Abracl	-1.84345	0.173406	2.14097e-26	5.97824e-25
Plscr1	-1.84375	0.247679	9.76029e-14	8.94443e-13
Mep1b	-1.8441	0.140931	4.00337e-39	2.29456e-37
Npdc1	-1.84506	0.180675	1.75058e-24	4.1443e-23
Lrp12	-1.84834	0.381627	1.27694e-06	5.00962e-06
Hscb	-1.85243	0.178167	2.55479e-25	6.54627e-24
Tyw3	-1.85806	0.2183	1.71665e-17	2.26598e-16
Igfbp3	-1.85923	0.122454	4.58078e-52	4.75092e-50
5830454E08Rik	-1.85968	0.474597	8.91208e-05	0.00025898
Gm16124	-1.86023	0.306909	1.35124e-09	7.76178e-09
Ugt3a2	-1.8631	0.10747	2.514e-67	4.43959e-65
AA465934	-1.86525	0.319634	5.36027e-09	2.86261e-08
Bcar1	-1.86567	0.212065	1.39751e-18	2.03824e-17
Erp44	-1.866	0.15217	1.43773e-34	6.80736e-33
Timm9	-1.86792	0.138735	2.55089e-41	1.57986e-39
Anpep	-1.86841	0.174289	8.18457e-27	2.35586e-25
Epor	-1.87537	0.525779	0.000361322	0.00093984
Slc2a3	-1.877	0.283321	3.47287e-11	2.3886e-10
Nup107	-1.87918	0.359293	1.69318e-07	7.50051e-07
Dck	-1.8804	0.438037	1.76446e-05	5.81977e-05
Ube2a	-1.88155	0.175297	7.08644e-27	2.05334e-25
Tor1a	-1.88156	0.182995	8.48978e-25	2.05834e-23
Gm20498	-1.88253	0.440769	1.94578e-05	6.35528e-05
Far1	-1.88449	0.130581	3.27323e-47	2.6082e-45
Dffb	-1.88499	0.516751	0.00026453	0.000703906
Gm13339	-1.88726	0.188947	1.71522e-23	3.75451e-22
Cdc42ep4	-1.8881	0.208055	1.1365e-19	1.84037e-18
Ppp1cb	-1.88813	0.173673	1.57164e-27	4.77632e-26
9430038I01Rik	-1.8918	0.326454	6.83229e-09	3.61037e-08
Shd	-1.89485	0.386431	9.41601e-07	3.7641e-06
Alkbh2	-1.89506	0.339517	2.38257e-08	1.18027e-07
Mta1	-1.89877	0.149778	7.9132e-37	4.22081e-35
Cdc42se1	-1.8998	0.121098	1.82384e-55	2.1866e-53
Dio1	-1.90041	0.259311	2.32434e-13	2.05233e-12
Tnfsf12	-1.90438	0.263649	5.0792e-13	4.31007e-12
Lin52	-1.90458	0.379844	5.32835e-07	2.19794e-06
Bag2	-1.91102	0.29542	9.87737e-11	6.41857e-10
Txnip	-1.91217	0.283577	1.55097e-11	1.11241e-10
Nat8f5	-1.91224	0.224339	1.54312e-17	2.04311e-16
Nipsnap3b	-1.91331	0.24723	1.00205e-14	1.0319e-13
Sf3b4	-1.91411	0.190159	7.81979e-24	1.75582e-22
Psg23	-1.91546	0.242612	2.89948e-15	3.14183e-14
Rps27a	-1.91678	0.0891809	1.80279e-102	9.06112e-100
2500002B13Rik	-1.91692	0.28617	2.10536e-11	1.48638e-10
Antkmt	-1.91802	0.47461	5.31675e-05	0.000161429
Acot1	-1.92144	0.159468	1.962e-33	8.72089e-32
Ucp2	-1.92389	0.20563	8.27289e-21	1.48912e-19
2610035D17Rik	-1.92566	0.30891	4.55493e-10	2.76085e-09
Arrdc2	-1.92631	0.468316	3.90086e-05	0.000121027
Raf1	-1.92733	0.172112	4.16556e-29	1.38866e-27
Sh3bp1	-1.93308	0.358364	6.88397e-08	3.21514e-07
Tnfrsf1b	-1.93803	0.351783	3.60536e-08	1.74306e-07
Cth	-1.94007	0.187274	3.78786e-25	9.55593e-24
Polr2d	-1.94404	0.318638	1.05353e-09	6.1162e-09
Gdi1	-1.94584	0.152838	3.95469e-37	2.13553e-35
Adrb2	-1.95543	0.499739	9.11951e-05	0.000264831
Gm48146	-1.95912	0.206376	2.24504e-21	4.23963e-20
Acvr1b	-1.96048	0.247628	2.4323e-15	2.64877e-14
Smcp	-1.96344	0.337093	5.72475e-09	3.04729e-08
Acvr1	-1.9635	0.316423	5.45934e-10	3.27861e-09
Tpra1	-1.96694	0.216751	1.14018e-19	1.84405e-18
Tsen54	-1.9682	0.338971	6.38341e-09	3.38137e-08
Pah	-1.97282	0.155979	1.1476e-36	5.99872e-35
Dmac2l	-1.97327	0.222669	7.86695e-19	1.17626e-17
Cops7a	-1.97344	0.152362	2.2784e-38	1.26699e-36
Id3	-1.97362	0.204586	5.06657e-22	1.0093e-20
Gpr180	-1.97662	0.25753	1.65023e-14	1.66269e-13
Pdk4	-1.97679	0.351264	1.82692e-08	9.18943e-08
Dtx3	-1.98068	0.233798	2.41776e-17	3.15637e-16
2610528J11Rik	-1.98184	0.157102	1.74489e-36	9.04851e-35
Emp1	-1.98567	0.259272	1.87928e-14	1.87756e-13
Aplnr	-1.98993	0.389446	3.22749e-07	1.36982e-06
Rbpms2	-1.99008	0.106452	5.47718e-78	1.37646e-75
Pomp	-1.99135	0.130507	1.44449e-52	1.53468e-50
Tmem138	-1.99762	0.383234	1.86275e-07	8.19332e-07
Cdk2ap1	-1.99899	0.19324	4.42939e-25	1.10676e-23
Sdf2	-2.00264	0.17071	8.81107e-32	3.57587e-30
Ciao2b	-2.00467	0.204999	1.38639e-22	2.89415e-21
Sf3b6	-2.00498	0.117069	9.41428e-66	1.55729e-63
Gm16286	-2.00978	0.185266	2.0364e-27	6.16011e-26
Rusc2	-2.01667	0.412059	9.87417e-07	3.93762e-06
Fbxl2	-2.01667	0.293079	5.94418e-12	4.45149e-11
Gm15889	-2.01746	0.228486	1.0499e-18	1.54854e-17
Cbx7	-2.01917	0.192701	1.08684e-25	2.85197e-24
Ppp4c	-2.01953	0.247046	2.96527e-16	3.51316e-15
Gm15972	-2.02165	0.46601	1.43643e-05	4.80207e-05
Zfyve21	-2.02434	0.222867	1.0546e-19	1.70986e-18
Krt10	-2.02442	0.300563	1.63449e-11	1.16974e-10
Zswim4	-2.02463	0.419166	1.36442e-06	5.33202e-06
Maz	-2.02565	0.219813	3.10198e-20	5.33377e-19
Nup85	-2.02707	0.260227	6.72004e-15	7.04795e-14
Cenpa	-2.032	0.399492	3.64797e-07	1.53929e-06
Ampd2	-2.033	0.280452	4.19862e-13	3.60734e-12
Gm28196	-2.03451	0.209553	2.76655e-22	5.62259e-21
Tmem267	-2.037	0.318235	1.54439e-10	9.869e-10
Fam163a	-2.03918	0.219335	1.44293e-20	2.54127e-19
Irf5	-2.03933	0.275965	1.47022e-13	1.32047e-12
D330023K18Rik	-2.03948	0.252787	7.14779e-16	8.13653e-15
Sdhaf4	-2.04043	0.231375	1.15759e-18	1.6978e-17
Srpr	-2.04121	0.150079	3.95609e-42	2.50962e-40
Nudt3	-2.04182	0.150266	4.71485e-42	2.9622e-40
Capzb	-2.04331	0.124085	6.32486e-61	9.18369e-59
Siah1a	-2.04592	0.216997	4.16766e-21	7.72525e-20
Cmtm4	-2.04789	0.129136	1.23103e-56	1.59278e-54
Gbp4	-2.04845	0.454053	6.43764e-06	2.25905e-05
Cs	-2.04955	0.104466	1.05996e-85	3.29799e-83
Pdcl3	-2.05023	0.23381	1.80599e-18	2.61359e-17
Fbxl6	-2.05078	0.300568	8.91406e-12	6.55906e-11
6720427I07Rik	-2.05117	0.216829	3.0845e-21	5.75012e-20
Sem1	-2.05184	0.132878	8.60295e-54	9.5274e-52
Ngf	-2.05486	0.467548	1.10782e-05	3.76711e-05
Lypd1	-2.05601	0.529719	0.000103891	0.000298646
Ppif	-2.05954	0.164317	4.86631e-36	2.4841e-34
Hnrnpf	-2.06376	0.408214	4.29066e-07	1.79368e-06
Shq1	-2.06599	0.489795	2.46407e-05	7.8937e-05
Aspscr1	-2.06919	0.199917	4.17584e-25	1.04942e-23
Iscu	-2.06978	0.130477	1.14088e-56	1.4909e-54
Mas1	-2.07143	0.508515	4.6315e-05	0.00014181
Gab1	-2.07355	0.194131	1.24677e-26	3.54191e-25
U2af1	-2.07816	0.137237	8.43841e-52	8.61509e-50
Tspan7	-2.08105	0.250413	9.53219e-17	1.17294e-15
Flcn	-2.08198	0.22097	4.42658e-21	8.1589e-20
Pde4c	-2.08781	0.159123	2.50653e-39	1.44296e-37
Gm43413	-2.09029	0.366477	1.17209e-08	6.04217e-08
Psmb9	-2.09061	0.277174	4.60723e-14	4.3979e-13
Tspan14	-2.0911	0.147806	1.93192e-45	1.39482e-43
Slc35a2	-2.09951	0.19423	3.10737e-27	9.22888e-26
Ecsit	-2.11495	0.139997	1.45278e-51	1.47169e-49
Gm15730	-2.11715	0.433869	1.06248e-06	4.21893e-06
Fbxl4	-2.11848	0.347209	1.0511e-09	6.1048e-09
Ramac	-2.12057	0.206291	8.7192e-25	2.10319e-23
Kti12	-2.12313	0.239279	7.1161e-19	1.06644e-17
Tmem128	-2.12396	0.238418	5.1704e-19	7.8566e-18
Ces2g	-2.12405	0.421364	4.63375e-07	1.93154e-06
Glb1l2	-2.12921	0.19408	5.28088e-28	1.6629e-26
Mrpl44	-2.13017	0.165241	5.04046e-38	2.77927e-36
Slc30a6	-2.13278	0.270764	3.35589e-15	3.6154e-14
Timm8b	-2.13653	0.150966	1.80483e-45	1.3103e-43
Atn1	-2.14083	0.17101	5.89637e-36	2.98658e-34
Gm8451	-2.14461	0.486563	1.04482e-05	3.55934e-05
Slc45a3	-2.14653	0.267256	9.61092e-16	1.08365e-14
Rps2	-2.14947	0.167985	1.73401e-37	9.48119e-36
Tmem170	-2.1708	0.298792	3.72352e-13	3.20758e-12
Gal3st1	-2.17226	0.334212	8.05117e-11	5.27647e-10
Cfap20	-2.17707	0.172636	1.84293e-36	9.48164e-35
Gm20400	-2.18068	0.417082	1.70961e-07	7.56304e-07
Abhd2	-2.18124	0.154772	4.17868e-45	2.98399e-43
Inpp5e	-2.18334	0.192008	5.82566e-30	2.08575e-28
Ptk7	-2.18675	0.369771	3.34318e-09	1.82722e-08
Gm45184	-2.18711	0.401718	5.19796e-08	2.47367e-07
Hnmt	-2.18907	0.259761	3.53891e-17	4.52953e-16
Usp50	-2.18981	0.486123	6.64818e-06	2.32606e-05
Ndufb4	-2.19223	0.140696	9.74072e-55	1.10688e-52
Eloc	-2.1923	0.131174	1.05467e-62	1.60261e-60
Gemin6	-2.19549	0.487583	6.70623e-06	2.34262e-05
Tspan3	-2.19643	0.127961	4.87175e-66	8.16206e-64
Dolpp1	-2.2003	0.256733	1.03137e-17	1.38948e-16
Notumos	-2.20124	0.474761	3.54328e-06	1.29702e-05
Trp53inp2	-2.20512	0.162225	4.40735e-42	2.78238e-40
Cnksr2	-2.20677	0.241727	6.90378e-20	1.13769e-18
Mrc2	-2.21127	0.3104	1.04892e-12	8.60468e-12
G6pc3	-2.21226	0.178315	2.40988e-35	1.17949e-33
Fst	-2.21303	0.574295	0.000116453	0.00033155
Gm42566	-2.21354	0.467298	2.17031e-06	8.20649e-06
Cttn	-2.21837	0.139011	2.49713e-57	3.32985e-55
Tspan31	-2.2203	0.188046	3.58354e-32	1.50095e-30
Sdhc	-2.22406	0.131177	1.77996e-64	2.83665e-62
Cstb	-2.22639	0.206284	3.72184e-27	1.10288e-25
Mppe1	-2.22676	0.19487	3.0682e-30	1.13263e-28
Gm47551	-2.23174	0.263499	2.46187e-17	3.21075e-16
Gm11410	-2.23641	0.302396	1.40743e-13	1.26756e-12
Aacs	-2.23922	0.289548	1.04632e-14	1.0741e-13
Zfp367	-2.23986	0.257492	3.35616e-18	4.75171e-17
Gm128	-2.24038	0.457137	9.54061e-07	3.81041e-06
Rab38	-2.24081	0.294185	2.59622e-14	2.54901e-13
Sgpp1	-2.24219	0.14171	2.18089e-56	2.79411e-54
Lnx1	-2.24727	0.457967	9.2446e-07	3.69897e-06
St6gal1	-2.24797	0.372141	1.53496e-09	8.767e-09
Gm10054	-2.24798	0.394357	1.19545e-08	6.15045e-08
Rpl22l1	-2.25167	0.193782	3.2773e-31	1.29389e-29
Slc22a19	-2.25317	0.208105	2.5622e-27	7.66196e-26
Ly6g2	-2.25647	0.21742	3.11029e-25	7.87698e-24
Gm37788	-2.25975	0.44856	4.70908e-07	1.9567e-06
Mrpl39	-2.25984	0.189003	5.99417e-33	2.61979e-31
Prcp	-2.26046	0.156902	4.68834e-47	3.6908e-45
Olfr655	-2.26383	0.288816	4.56639e-15	4.87928e-14
Rtl8b	-2.26749	0.39965	1.39762e-08	7.12886e-08
Inafm2	-2.27695	0.278737	3.11415e-16	3.67954e-15
Rbm38	-2.2779	0.419443	5.61077e-08	2.65369e-07
4933421A08Rik	-2.28099	0.469738	1.19849e-06	4.72738e-06
Crtap	-2.28136	0.374634	1.13213e-09	6.55211e-09
Rnf181	-2.28137	0.162816	1.3179e-44	9.06439e-43
Mgst1	-2.28586	0.230975	4.30908e-23	9.26169e-22
Gm45251	-2.2935	0.402245	1.18586e-08	6.1059e-08
Gm17750	-2.30046	0.384078	2.10393e-09	1.179e-08
Ccdc51	-2.30049	0.331795	4.10647e-12	3.13271e-11
Ccdc115	-2.3043	0.21929	7.93638e-26	2.10798e-24
Cxcr2	-2.30516	0.324722	1.25785e-12	1.02097e-11
Irgm2	-2.30552	0.256306	2.35849e-19	3.71783e-18
Slc15a2	-2.30583	0.158646	7.32482e-48	6.05828e-46
Atp5g3	-2.32174	0.258862	2.99092e-19	4.68087e-18
Gm11131	-2.32647	0.407356	1.12216e-08	5.80079e-08
Gpx6	-2.32698	0.235982	6.15466e-23	1.31206e-21
Magef1	-2.32756	0.337919	5.66135e-12	4.25187e-11
Adam9	-2.33482	0.205149	5.19577e-30	1.87564e-28
Cyp4b1	-2.33574	0.146819	5.49288e-57	7.2506e-55
Gm26982	-2.33806	0.471112	6.94599e-07	2.82333e-06
Mcoln3	-2.34233	0.454499	2.55449e-07	1.09629e-06
Matn3	-2.34281	0.511616	4.66672e-06	1.67586e-05
Smim4	-2.34523	0.178486	1.95407e-39	1.13999e-37
Igip	-2.34757	0.242619	3.81569e-22	7.68311e-21
Cckar	-2.34962	0.116458	1.60276e-90	5.5118e-88
Txn1	-2.35105	0.0914241	7.76171e-146	1.0143e-142
Acot2	-2.35354	0.253846	1.83476e-20	3.19689e-19
Gm27216	-2.35575	0.209312	2.19531e-29	7.3939e-28
Zkscan17	-2.35854	0.291232	5.56432e-16	6.41221e-15
Atp6v1b2	-2.36523	0.135842	6.73769e-68	1.22289e-65
Tomm40	-2.36793	0.150201	5.40884e-56	6.60586e-54
Gm17546	-2.37191	0.428514	3.10889e-08	1.51876e-07
Atp5j	-2.38567	0.139401	1.17102e-65	1.88925e-63
Clcf1	-2.38717	0.47868	6.13291e-07	2.51474e-06
Trappc2	-2.38863	0.320764	9.57032e-14	8.78883e-13
Fbxo10	-2.3892	0.28335	3.39822e-17	4.36227e-16
Psme2	-2.39502	0.211905	1.2782e-29	4.38411e-28
Rps27	-2.40271	0.3243	1.27334e-13	1.15235e-12
Tmem251	-2.40478	0.261184	3.34629e-20	5.7463e-19
Epdr1	-2.41108	0.254536	2.73414e-21	5.13358e-20
Hspb11	-2.41727	0.308916	5.07602e-15	5.40175e-14
Rab9	-2.42394	0.232064	1.54236e-25	3.97545e-24
Srebf1	-2.42482	0.274127	9.1016e-19	1.35313e-17
Ulk1	-2.42686	0.169218	1.20197e-46	9.29426e-45
Igfbp7	-2.43431	0.112056	1.21501e-104	6.90336e-102
Pou5f2	-2.43732	0.504758	1.37442e-06	5.36511e-06
Dhrs11	-2.43841	0.495372	8.54971e-07	3.43995e-06
Idi1	-2.43993	0.164685	1.15874e-49	1.0816e-47
Unkl	-2.46171	0.19489	1.41915e-36	7.38861e-35
Med30	-2.46343	0.320125	1.41257e-14	1.42875e-13
Srgn	-2.46669	0.168464	1.50979e-48	1.31533e-46
Scn4b	-2.46759	0.246755	1.52155e-23	3.35305e-22
Galnt5	-2.46941	0.332821	1.17439e-13	1.06576e-12
Tgif1	-2.47015	0.231659	1.51873e-26	4.27732e-25
Unc119b	-2.47212	0.204432	1.15575e-33	5.20807e-32
A430005L14Rik	-2.47472	0.202687	2.76376e-34	1.29451e-32
Fh1	-2.47606	0.152154	1.52497e-59	2.14283e-57
Zdhhc24	-2.47694	0.300782	1.79545e-16	2.16797e-15
Rmc1	-2.48277	0.419655	3.29423e-09	1.80197e-08
Acyp1	-2.48447	0.236359	7.65224e-26	2.03665e-24
Mfsd4b4	-2.48529	0.373159	2.73582e-11	1.90842e-10
Aadac	-2.48926	0.141231	1.57041e-69	2.97422e-67
Slc20a2	-2.49108	0.211954	6.81966e-32	2.8025e-30
Spry1	-2.49711	0.245954	3.22123e-24	7.45044e-23
Pdcd2l	-2.49751	0.247463	5.96534e-24	1.35574e-22
Pipox	-2.49885	0.115959	5.34998e-103	2.79654e-100
Gar1	-2.50042	0.297414	4.19935e-17	5.33824e-16
Tsnax	-2.50264	0.160007	3.83753e-55	4.47757e-53
Nsmce3	-2.50492	0.227073	2.69725e-28	8.72468e-27
Rpl39	-2.50994	0.25062	1.31068e-23	2.90798e-22
Rnf7	-2.5112	0.176148	4.10091e-46	3.06233e-44
Cpox	-2.51298	0.1352	4.08907e-77	9.89555e-75
Arf4	-2.51654	0.125959	8.36957e-89	2.80445e-86
Tmed7	-2.51709	0.138076	2.99919e-74	6.7575e-72
Gm11992	-2.51761	0.279982	2.42738e-19	3.8218e-18
Tap2	-2.52019	0.297634	2.50893e-17	3.26886e-16
Fkbp2	-2.52174	0.172825	3.19304e-48	2.67478e-46
Gramd4	-2.52207	0.216424	2.20543e-31	8.84066e-30
Echdc3	-2.52414	0.188014	4.29791e-41	2.63686e-39
Serpinh1	-2.5265	0.188971	9.08408e-41	5.52143e-39
Srp9	-2.52747	0.125261	1.53679e-90	5.42777e-88
Gabra4	-2.52892	0.384997	5.07613e-11	3.40703e-10
Rida	-2.52972	0.131736	3.49607e-82	1.03833e-79
Tmem107	-2.53878	0.337734	5.59987e-14	5.24958e-13
Pigp	-2.54013	0.237824	1.2532e-26	3.55245e-25
Pabpn1	-2.56524	0.168803	3.7223e-52	3.89144e-50
Ccn2	-2.57517	0.194944	7.70713e-40	4.53679e-38
Tmsb4x	-2.58155	0.141063	8.1696e-75	1.87299e-72
Ccnq	-2.58478	0.266093	2.63244e-22	5.36673e-21
Rps23-ps2	-2.59121	0.467017	2.88227e-08	1.41387e-07
2510046G10Rik	-2.5939	0.45485	1.1788e-08	6.07196e-08
Ctf1	-2.60155	0.450304	7.59028e-09	3.98512e-08
Gm48557	-2.60859	0.513044	3.68539e-07	1.55357e-06
1190007I07Rik	-2.61874	0.253492	5.12021e-25	1.26966e-23
Prdx3	-2.6282	0.152411	1.2387e-66	2.10225e-64
A530017D24Rik	-2.62946	0.484408	5.69301e-08	2.68934e-07
Atxn7l2	-2.63013	0.28434	2.24584e-20	3.89239e-19
Exosc3	-2.63039	0.325253	6.1043e-16	7.01592e-15
Rbmxl1	-2.63837	0.390349	1.3894e-11	1.00202e-10
Dnaja3	-2.64403	0.151506	3.3439e-68	6.15466e-66
Slc19a2	-2.64613	0.398079	2.98632e-11	2.07361e-10
Rnaset2a	-2.66156	0.387368	6.38015e-12	4.75889e-11
G0s2	-2.66882	0.41714	1.57533e-10	1.00471e-09
Sec13	-2.67166	0.199868	9.4102e-41	5.69317e-39
Gm17276	-2.67225	0.288234	1.84192e-20	3.20508e-19
Tmem216	-2.67946	0.260994	9.99025e-25	2.39107e-23
Sirt4	-2.68688	0.378859	1.32148e-12	1.07062e-11
Slc33a1	-2.69075	0.119585	4.08339e-112	2.96454e-109
Gm19739	-2.69826	0.395614	9.07587e-12	6.67061e-11
Man2b2	-2.70433	0.328676	1.90434e-16	2.29575e-15
Mfsd2a	-2.70546	0.230371	7.58566e-32	3.09779e-30
Nat2	-2.70937	0.32997	2.19405e-16	2.61844e-15
Slc44a4	-2.71305	0.175874	1.09256e-53	1.19979e-51
Olfr1459	-2.71565	0.36747	1.46666e-13	1.31817e-12
Tollip	-2.71752	0.18558	1.4846e-48	1.30207e-46
Usp49	-2.73524	0.440327	5.23705e-10	3.14946e-09
Zdhhc8	-2.74473	0.318112	6.2327e-18	8.60073e-17
Sptssa	-2.75714	0.174774	4.59025e-56	5.71289e-54
Bloc1s3	-2.76202	0.295825	9.94115e-21	1.77717e-19
Nmnat3	-2.78117	0.248114	3.67256e-29	1.22744e-27
Gm17251	-2.78546	0.258625	4.7577e-27	1.40347e-25
Lgmn	-2.78886	0.135373	2.67069e-94	1.05759e-91
Flvcr2	-2.7977	0.393607	1.17858e-12	9.60207e-12
Tgm1	-2.81123	0.320528	1.77653e-18	2.5738e-17
Washc3	-2.82076	0.183172	1.6486e-53	1.78049e-51
Ftl1	-2.82327	0.321353	1.55592e-18	2.26172e-17
Ppia	-2.82491	0.375268	5.16406e-14	4.88306e-13
mt-Cytb	-2.8367	0.132487	1.04946e-101	5.07936e-99
Pde6d	-2.83998	0.249361	4.74419e-30	1.72694e-28
Gm37587	-2.84462	0.347154	2.52483e-16	2.9995e-15
Scarf1	-2.84903	0.371064	1.616e-14	1.63073e-13
Paics	-2.8522	0.306138	1.20026e-20	2.12822e-19
2610001J05Rik	-2.85593	0.160665	1.09182e-70	2.16181e-68
Uqcrfs1	-2.87609	0.114726	1.08071e-138	1.28388e-135
Med31	-2.87663	0.293275	1.03347e-22	2.17479e-21
Ces1d	-2.87728	0.158899	2.77376e-73	5.9422e-71
Slc25a42	-2.87789	0.197048	2.60901e-48	2.19965e-46
Ndufa1	-2.88181	0.175025	6.52878e-61	9.37562e-59
Psmb2	-2.88915	0.178378	5.31574e-59	7.31222e-57
0610009B22Rik	-2.89691	0.203258	4.33543e-46	3.21906e-44
Ndufb1	-2.908	0.189781	5.37501e-53	5.75743e-51
Cox15	-2.93732	0.148796	9.65633e-87	3.07778e-84
Mogat1	-2.94025	0.155497	9.6583e-80	2.62947e-77
Mgst3	-2.95141	0.206428	2.26697e-46	1.73244e-44
Psma5	-2.96147	0.187769	4.85666e-56	5.98744e-54
Fabp7	-2.96912	0.425258	2.91171e-12	2.26624e-11
Sft2d1	-2.97937	0.353955	3.85035e-17	4.89936e-16
Spint2	-2.99012	0.131489	1.78237e-114	1.45575e-111
Gm4013	-2.99506	0.462204	9.17467e-11	5.9768e-10
Gm37065	-3.0075	0.381306	3.08667e-15	3.33913e-14
Ccdc58	-3.01061	0.224744	6.40509e-41	3.91129e-39
Hacd2	-3.01666	0.141897	2.69165e-100	1.21291e-97
Gm15563	-3.05075	0.467199	6.58307e-11	4.35142e-10
Pex5	-3.06411	0.20699	1.39709e-49	1.29483e-47
Eaf1	-3.07857	0.246242	7.25977e-36	3.62102e-34
Mansc1	-3.08736	0.482296	1.53983e-10	9.84466e-10
Gm6440	-3.09086	0.56242	3.89293e-08	1.87653e-07
Ccng2	-3.09918	0.345428	2.91122e-19	4.5616e-18
Uckl1	-3.12664	0.272378	1.68151e-30	6.29628e-29
1810037I17Rik	-3.14496	0.152338	1.09231e-94	4.4607e-92
Mir703	-3.14799	0.318246	4.5223e-23	9.70402e-22
Rnaset2b	-3.16231	0.186956	3.50593e-64	5.45422e-62
Rcc1	-3.16464	0.423672	8.0467e-14	7.46834e-13
Clcn2	-3.16493	0.405328	5.79559e-15	6.11767e-14
Gm43778	-3.16579	0.312631	4.22344e-24	9.73403e-23
1810019D21Rik	-3.17122	0.288608	4.36536e-28	1.38799e-26
9530068E07Rik	-3.17631	0.18859	1.19349e-63	1.83489e-61
Slc25a5	-3.17977	0.153045	7.02937e-96	2.96322e-93
Gm7694	-3.18868	0.365296	2.56872e-18	3.67265e-17
Rps23	-3.19549	0.144965	1.10965e-107	6.90518e-105
Gm10040	-3.25863	0.249444	5.31671e-39	3.03401e-37
Ndufa4	-3.29884	0.173831	2.62726e-80	7.30491e-78
Bambi	-3.31316	0.462344	7.72132e-13	6.41464e-12
Amacr	-3.32863	0.163557	4.50067e-92	1.72985e-89
H2-T23	-3.33877	0.293726	6.10826e-30	2.17673e-28
Snx3	-3.36613	0.139515	1.28888e-128	1.29562e-125
Lrrc41	-3.3794	0.305675	2.06105e-28	6.73346e-27
Gm43103	-3.3862	0.632726	8.71027e-08	4.00936e-07
Gm9712	-3.40775	0.293169	3.11764e-31	1.23834e-29
Gstp1	-3.41018	0.32584	1.23997e-25	3.218e-24
Kctd13	-3.43001	0.374429	5.15826e-20	8.65317e-19
Ugt3a1	-3.43054	0.130073	2.72992e-153	3.96385e-150
Atp5g2	-3.45478	0.181343	6.43759e-81	1.82884e-78
Olfr1033	-3.49689	0.390054	3.09897e-19	4.83839e-18
Notum	-3.50392	0.266698	1.99021e-39	1.1508e-37
Gm11930	-3.53904	0.401937	1.30903e-18	1.91347e-17
Smim26	-3.54066	0.355651	2.38766e-23	5.17445e-22
Selenof	-3.57117	0.125854	4.0566e-177	8.83528e-174
Snhg8	-3.60377	0.552056	6.66989e-11	4.40658e-10
Rps27a-ps1	-3.62271	0.441426	2.27096e-16	2.70281e-15
Tst	-3.62814	0.203762	6.37282e-71	1.28123e-68
Sox18	-3.62865	0.567576	1.62403e-10	1.03425e-09
Llgl1	-3.63147	0.319182	5.41752e-30	1.95031e-28
Taf9b	-3.63448	0.395258	3.74282e-20	6.37695e-19
Srf	-3.67587	0.428091	8.95423e-18	1.21384e-16
Sdhd	-3.67713	0.121058	1.17338e-202	5.11125e-199
Pmpcb	-3.69348	0.137325	2.45744e-159	4.01422e-156
Ndufb3	-3.70655	0.155607	2.07263e-125	1.93465e-122
Syvn1	-3.74999	0.253592	1.76511e-49	1.6244e-47
Rasl11a	-3.77488	0.48592	7.94037e-15	8.26153e-14
Gm4824	-3.78937	0.613806	6.67693e-10	3.96429e-09
F3	-3.78971	0.385008	7.33319e-23	1.55316e-21
Pfn1	-3.79863	0.210316	6.39469e-73	1.34783e-70
Gm44421	-3.80124	0.510607	9.7273e-14	8.92671e-13
Tpt1-ps1	-3.83655	0.613177	3.9283e-10	2.39547e-09
Fzd1	-3.87843	0.262497	2.11866e-49	1.92269e-47
Gpn2	-3.92095	0.378932	4.30133e-25	1.07888e-23
Ppp1r35	-3.94938	0.524638	5.15931e-14	4.8821e-13
Gm28438	-3.97407	0.343694	6.35894e-31	2.43691e-29
Gm5787	-3.99341	0.57446	3.61207e-12	2.77989e-11
Gm17241	-4.00406	0.522541	1.82103e-14	1.82354e-13
Frs3	-4.01184	0.501064	1.17894e-15	1.32131e-14
Amd2	-4.02528	0.521441	1.16758e-14	1.19371e-13
Rraga	-4.11864	0.184034	6.19248e-111	4.25912e-108
Rnf5	-4.13369	0.137045	7.23825e-200	2.36474e-196
Gpx4	-4.15688	0.170462	2.41033e-131	2.62485e-128
D630033A02Rik	-4.17162	0.541944	1.38744e-14	1.40551e-13
Cox17	-4.22712	0.15665	2.24372e-160	4.18871e-157
Gm50128	-4.24236	0.539966	3.94337e-15	4.22739e-14
Cox7c	-4.25605	0.327856	1.55853e-38	8.71719e-37
Snhg6	-4.27972	0.292589	1.88729e-48	1.61197e-46
Unc50	-4.2923	0.203788	1.75116e-98	7.62805e-96
Abhd3	-4.31986	0.225416	7.39726e-82	2.14816e-79
Fbxl14	-4.5432	0.336581	1.60448e-41	1.00322e-39
Ctnnd1	-4.67451	0.21261	3.89489e-107	2.31356e-104
Apba3	-4.95411	0.268082	2.99952e-76	6.99959e-74
Slc25a22	-4.96013	0.334345	8.6553e-50	8.13723e-48
Gm6300	-4.99543	0.324283	1.52566e-53	1.66145e-51
Mrps28	-5.1427	0.316492	2.26896e-59	3.15434e-57
Ost4	-5.16033	0.161509	5.2759e-224	3.44727e-220
Akr1c18	-5.26103	0.523273	8.81423e-24	1.97572e-22
Crtc2	-5.95766	0.331182	2.37142e-72	4.84215e-70

## Sheet: DEG in S74N vs wt  young kidney
Supplementary Table 1c: Differential expressed genes in RagC S74N/+ vs RagC +/+ young kidneys. Differential expression was performed with DESeq, padj<0.05
Ensembl gene ID	Gene name	log2FoldChange	lfcSE	pvalue	padj
ENSMUSG00000058135	Gstm1	0.82978	0.0566121	1.21017e-48	2.96331e-45
ENSMUSG00000010064	Slc38a3	1.6671	0.131207	5.48792e-37	5.75918e-34
ENSMUSG00000071177	Serpina1d	0.899462	0.0719717	7.70838e-36	7.55011e-33
ENSMUSG00000027559	Car3	1.26896	0.116544	1.31091e-27	1.06999e-24
ENSMUSG00000033022	Cdo1	0.632356	0.075215	4.19522e-17	2.05454e-14
ENSMUSG00000057103	Nat8f1	0.652903	0.0779878	5.67133e-17	2.68784e-14
ENSMUSG00000035504	Reep6	1.0552	0.132443	1.62254e-15	5.48323e-13
ENSMUSG00000043681	Fam25c	1.32971	0.167712	2.21716e-15	7.23879e-13
ENSMUSG00000066072	Cyp4a10	0.946004	0.134583	2.07779e-12	5.0044e-10
ENSMUSG00000062410	Hsd3b3	0.498366	0.0710597	2.32688e-12	5.51396e-10
ENSMUSG00000021236	Entpd5	0.437586	0.0628458	3.33432e-12	7.77584e-10
ENSMUSG00000026547	Tagln2	0.581721	0.0838429	3.97076e-12	9.11539e-10
ENSMUSG00000031383	Dusp9	0.996185	0.145618	7.85966e-12	1.69815e-09
ENSMUSG00000037440	Vnn1	0.761963	0.111781	9.32458e-12	1.98546e-09
ENSMUSG00000034220	Gpc1	0.906	0.133049	9.79336e-12	2.05549e-09
ENSMUSG00000026417	Pigr	0.843264	0.124848	1.43487e-11	2.96918e-09
ENSMUSG00000073530	Pappa2	1.23256	0.186109	3.52499e-11	7.19294e-09
ENSMUSG00000009281	Rarres2	0.675808	0.104306	9.22629e-11	1.80737e-08
ENSMUSG00000054385	Ceacam2	1.00757	0.157823	1.72278e-10	3.3304e-08
ENSMUSG00000024650	Slc22a6	0.500302	0.0787873	2.15279e-10	4.10763e-08
ENSMUSG00000010651	Acaa1b	0.685077	0.109826	4.43603e-10	8.24989e-08
ENSMUSG00000000876	Pxmp4	0.534431	0.0861941	5.63496e-10	1.03486e-07
ENSMUSG00000006342	Susd2	0.608541	0.0992063	8.5642e-10	1.49792e-07
ENSMUSG00000025792	Slc25a10	0.504981	0.0824702	9.17224e-10	1.58539e-07
ENSMUSG00000028715	Cyp4a14	1.11028	0.183329	1.39358e-09	2.3005e-07
ENSMUSG00000031168	Ebp	0.410145	0.0686992	2.37028e-09	3.74453e-07
ENSMUSG00000026167	Wnt10a	1.13438	0.190765	2.73947e-09	4.28173e-07
ENSMUSG00000021185	Dglucy	0.417491	0.0709488	3.99523e-09	6.05133e-07
ENSMUSG00000070645	Ren1	0.853406	0.145516	4.49973e-09	6.67778e-07
ENSMUSG00000031390	Avpr2	0.762589	0.130004	4.46779e-09	6.67778e-07
ENSMUSG00000028755	Cda	0.442055	0.075579	4.94815e-09	7.26981e-07
ENSMUSG00000026749	Nek6	0.621532	0.108283	9.47414e-09	1.3514e-06
ENSMUSG00000031886	Ces2e	0.797899	0.140621	1.39405e-08	1.91415e-06
ENSMUSG00000003849	Nqo1	0.67472	0.118945	1.40712e-08	1.9142e-06
ENSMUSG00000046840	Hnf4aos	0.711299	0.125645	1.50354e-08	2.0266e-06
ENSMUSG00000018459	Slc13a3	0.508663	0.090257	1.74334e-08	2.25001e-06
ENSMUSG00000022215	Fitm1	0.808257	0.14406	2.01684e-08	2.57664e-06
ENSMUSG00000028223	Decr1	0.422712	0.0756139	2.26546e-08	2.79699e-06
ENSMUSG00000017723	Wfdc2	0.493701	0.0884632	2.3933e-08	2.88216e-06
ENSMUSG00000041920	Slc16a6	0.712608	0.1287	3.07738e-08	3.58832e-06
ENSMUSG00000007655	Cav1	0.776659	0.140891	3.5382e-08	4.09317e-06
ENSMUSG00000026819	Slc25a25	0.882788	0.16045	3.75609e-08	4.31129e-06
ENSMUSG00000028712	Cyp4a31	0.599566	0.111306	7.17954e-08	7.93096e-06
ENSMUSG00000028527	Ak4	0.521363	0.0970033	7.67129e-08	8.34863e-06
ENSMUSG00000029161	Cgref1	0.462205	0.0865479	9.27154e-08	1.0016e-05
ENSMUSG00000072949	Acot1	0.44373	0.0833352	1.01152e-07	1.0769e-05
ENSMUSG00000032978	Guca2b	0.428525	0.0809989	1.21979e-07	1.28008e-05
ENSMUSG00000052727	Map1b	0.672863	0.128586	1.66975e-07	1.71993e-05
ENSMUSG00000031844	Hsd17b2	0.644663	0.125054	2.53528e-07	2.55125e-05
ENSMUSG00000025479	Cyp2e1	0.528619	0.102529	2.52539e-07	2.55125e-05
ENSMUSG00000000058	Cav2	0.64231	0.12539	3.01506e-07	2.97297e-05
ENSMUSG00000037071	Scd1	0.960773	0.190863	4.80772e-07	4.47057e-05
ENSMUSG00000030739	Myh14	0.603628	0.120214	5.13321e-07	4.74322e-05
ENSMUSG00000006517	Mvd	0.528936	0.106006	6.04771e-07	5.38503e-05
ENSMUSG00000074207	Adh1	0.434339	0.0873585	6.62961e-07	5.83247e-05
ENSMUSG00000027187	Cat	0.409391	0.08252	7.00923e-07	6.12974e-05
ENSMUSG00000096852	Cyp2d12	0.917419	0.185747	7.84978e-07	6.78406e-05
ENSMUSG00000067235	H2-Q10	0.925664	0.190674	1.20574e-06	0.000100652
ENSMUSG00000038148	Cldn16	0.665612	0.137349	1.25885e-06	0.000104492
ENSMUSG00000056666	Retsat	0.421754	0.0870495	1.26614e-06	0.000104507
ENSMUSG00000040706	Agmat	0.824384	0.170855	1.39961e-06	0.000114878
ENSMUSG00000024990	Rbp4	0.907095	0.188516	1.49607e-06	0.000120771
ENSMUSG00000026676	Ccdc3	0.882671	0.183814	1.57115e-06	0.000125882
ENSMUSG00000033032	Afap1l1	0.53745	0.111939	1.57652e-06	0.000125882
ENSMUSG00000090236	Car15	0.768353	0.160493	1.68906e-06	0.000133418
ENSMUSG00000039745	Htatip2	0.460669	0.0964188	1.7723e-06	0.000139244
ENSMUSG00000026385	Dbi	0.28651	0.0601661	1.917e-06	0.000149812
ENSMUSG00000053279	Aldh1a1	0.89654	0.189799	2.31666e-06	0.000177273
ENSMUSG00000021033	Gstz1	0.307337	0.0657914	2.99172e-06	0.000226569
ENSMUSG00000076613	Ighg2b	0.817595	0.176787	3.75066e-06	0.000278307
ENSMUSG00000011305	Plin5	0.792784	0.171854	3.96638e-06	0.000289921
ENSMUSG00000039639	Kcne1	0.667269	0.144977	4.17271e-06	0.000301997
ENSMUSG00000041548	Hspb8	0.80146	0.175072	4.69708e-06	0.000334935
ENSMUSG00000027459	Fam110a	0.597143	0.130469	4.719e-06	0.000334935
ENSMUSG00000030004	Nat8	0.452325	0.0990502	4.95643e-06	0.000350095
ENSMUSG00000025934	Gsta3	0.485436	0.106337	4.9937e-06	0.000351041
ENSMUSG00000085525	Gm13166	0.805362	0.177146	5.45897e-06	0.00038011
ENSMUSG00000031725	Ces1f	0.316452	0.069745	5.69854e-06	0.000391229
ENSMUSG00000068086	Cyp2d9	0.573769	0.127009	6.25601e-06	0.000423564
ENSMUSG00000032849	Abcc4	0.845503	0.187259	6.32743e-06	0.000426434
ENSMUSG00000001095	Slc13a2	0.584044	0.129504	6.48684e-06	0.000435181
ENSMUSG00000071178	Serpina1b	0.859208	0.190868	6.74472e-06	0.000446367
ENSMUSG00000030268	Bcat1	0.685249	0.152273	6.79126e-06	0.000447431
ENSMUSG00000019738	Polr2i	0.403236	0.0896841	6.91847e-06	0.000453778
ENSMUSG00000079494	Nat8f5	0.608522	0.135853	7.48955e-06	0.000489051
ENSMUSG00000043079	Synpo	0.503807	0.112775	7.91866e-06	0.000514783
ENSMUSG00000028607	Cpt2	0.427509	0.0958362	8.16419e-06	0.000521514
ENSMUSG00000045294	Insig1	0.594425	0.133439	8.40302e-06	0.000534447
ENSMUSG00000002808	Epdr1	0.653387	0.146836	8.59653e-06	0.000544397
ENSMUSG00000021620	Acot12	0.391502	0.0885494	9.81178e-06	0.000616046
ENSMUSG00000024245	Tmem178	0.429356	0.0974086	1.04432e-05	0.0006529
ENSMUSG00000026701	Prdx6	0.308836	0.070181	1.07973e-05	0.000672179
ENSMUSG00000020553	Pctp	0.392167	0.0901541	1.36162e-05	0.000832902
ENSMUSG00000026179	Pnkd	0.381984	0.0879773	1.41289e-05	0.000854248
ENSMUSG00000024747	Aldh1a7	0.772575	0.178698	1.53678e-05	0.000917822
ENSMUSG00000022584	Ly6c2	0.808136	0.187624	1.6532e-05	0.00097939
ENSMUSG00000027610	Gss	0.358271	0.0831669	1.64845e-05	0.00097939
ENSMUSG00000060002	Chpt1	0.281388	0.0654538	1.7154e-05	0.00101215
ENSMUSG00000021303	Gng4	0.787669	0.183585	1.78283e-05	0.00104773
ENSMUSG00000021612	Slc6a18	0.419274	0.097882	1.84009e-05	0.00107707
ENSMUSG00000020788	Atp2a3	0.610922	0.142892	1.90777e-05	0.00111226
ENSMUSG00000048424	Ranbp3l	0.602243	0.14094	1.92812e-05	0.00111968
ENSMUSG00000000673	Haao	0.473665	0.110903	1.94617e-05	0.00112571
ENSMUSG00000010760	Phlda2	0.504593	0.119637	2.46815e-05	0.00140551
ENSMUSG00000036309	Skp1a	0.319662	0.0758072	2.47826e-05	0.00140582
ENSMUSG00000042770	Hebp1	0.470588	0.111853	2.58558e-05	0.00146105
ENSMUSG00000013584	Aldh1a2	0.792293	0.18851	2.63482e-05	0.00147189
ENSMUSG00000029368	Alb	0.775066	0.184364	2.62232e-05	0.00147189
ENSMUSG00000029003	Mad2l2	0.548807	0.130915	2.76396e-05	0.00153238
ENSMUSG00000076612	Ighg2c	0.664005	0.1587	2.8638e-05	0.00158177
ENSMUSG00000053898	Ech1	0.289029	0.0692416	2.99018e-05	0.00163292
ENSMUSG00000032625	Thsd7a	0.47122	0.112971	3.03063e-05	0.00164303
ENSMUSG00000032010	Usp2	0.378206	0.0910158	3.24745e-05	0.00174767
ENSMUSG00000052396	Mogat2	0.755914	0.182183	3.3364e-05	0.00177603
ENSMUSG00000042784	Muc1	0.634803	0.15303	3.35053e-05	0.00177711
ENSMUSG00000042118	Bhmt2	0.417754	0.100748	3.37531e-05	0.00178382
ENSMUSG00000027513	Pck1	0.780709	0.188557	3.46652e-05	0.00181893
ENSMUSG00000009614	Sardh	0.386105	0.0937277	3.79805e-05	0.00197177
ENSMUSG00000029188	Slc34a2	0.7797	0.189624	3.92547e-05	0.00203074
ENSMUSG00000005233	Spc25	0.575472	0.139986	3.94055e-05	0.00203139
ENSMUSG00000045672	Col27a1	0.475699	0.116459	4.41327e-05	0.00225138
ENSMUSG00000002204	Napsa	0.358733	0.0878413	4.42918e-05	0.00225168
ENSMUSG00000038528	Mfsd4b5	0.356973	0.0875541	4.55881e-05	0.00230959
ENSMUSG00000023259	Slc26a6	0.769132	0.188874	4.65712e-05	0.00235128
ENSMUSG00000041654	Slc39a11	0.404661	0.0994311	4.70607e-05	0.00236786
ENSMUSG00000032114	Slc37a4	0.307852	0.0758144	4.89459e-05	0.00243767
ENSMUSG00000071708	Sms	0.426248	0.105126	5.02124e-05	0.00248391
ENSMUSG00000032788	Pdxk	0.404025	0.10046	5.77648e-05	0.00280093
ENSMUSG00000022614	Lmf2	0.470414	0.11705	5.84653e-05	0.00282557
ENSMUSG00000068874	Selenbp1	0.37759	0.0941507	6.05945e-05	0.00289044
ENSMUSG00000029561	Oasl2	0.635841	0.158754	6.19673e-05	0.00294635
ENSMUSG00000053846	Lipg	0.68584	0.171493	6.35492e-05	0.00301182
ENSMUSG00000022562	Oplah	0.452946	0.113338	6.4311e-05	0.00303813
ENSMUSG00000021416	Eci3	0.334142	0.0839908	6.94054e-05	0.00323716
ENSMUSG00000028194	Ddah1	0.278579	0.0702969	7.40486e-05	0.00341041
ENSMUSG00000025481	Urah	0.673148	0.170152	7.61632e-05	0.00347513
ENSMUSG00000038217	Tlcd2	0.489425	0.123673	7.57676e-05	0.00347513
ENSMUSG00000056737	Capg	0.6265	0.158528	7.7506e-05	0.00352545
ENSMUSG00000023153	Tmem52	0.749157	0.189665	7.81831e-05	0.00353436
ENSMUSG00000025647	Shisa5	0.314356	0.0797573	8.10052e-05	0.00362844
ENSMUSG00000024308	Tapbp	0.377782	0.0959336	8.21796e-05	0.00366985
ENSMUSG00000050957	Insl6	0.698018	0.177862	8.69142e-05	0.00384621
ENSMUSG00000079017	Ifi27l2a	0.746605	0.190814	9.12536e-05	0.00402612
ENSMUSG00000095440	Fignl2	0.406156	0.103852	9.19421e-05	0.00404435
ENSMUSG00000029201	Ugdh	0.487412	0.124905	9.52971e-05	0.00416698
ENSMUSG00000030223	Ptpro	0.571737	0.147621	0.000107503	0.00460477
ENSMUSG00000047260	Emc6	0.27354	0.070647	0.000107977	0.00461164
ENSMUSG00000028780	Sema3c	0.546944	0.141296	0.000108428	0.00461745
ENSMUSG00000029455	Aldh2	0.336367	0.0870978	0.000112485	0.00473532
ENSMUSG00000063856	Gpx1	0.312438	0.0811291	0.000117578	0.00493561
ENSMUSG00000060675	Plaat3	0.419854	0.109342	0.000123121	0.00513892
ENSMUSG00000068205	Macrod2	0.363356	0.0948055	0.000126773	0.00527634
ENSMUSG00000048277	Syngr2	0.34425	0.0900129	0.000131061	0.00542409
ENSMUSG00000057425	Ugt2b37	0.673318	0.176426	0.000135399	0.00558786
ENSMUSG00000022210	Dhrs4	0.241081	0.0633209	0.000140495	0.00574972
ENSMUSG00000035105	Egln3	0.529716	0.139795	0.000151107	0.00609907
ENSMUSG00000055805	Fmnl1	0.416629	0.110102	0.000154312	0.00619441
ENSMUSG00000039989	Cbx4	0.361057	0.0956048	0.000159012	0.00631408
ENSMUSG00000072849	Serpina1e	0.621185	0.164888	0.000165016	0.00653482
ENSMUSG00000100426	Gm4208	0.658269	0.174795	0.000165921	0.00655297
ENSMUSG00000069520	Tmem19	0.284233	0.0755432	0.000168204	0.00662534
ENSMUSG00000078515	Ddi2	0.344143	0.0915172	0.000169629	0.0066636
ENSMUSG00000028976	Slc2a5	0.325355	0.0867422	0.000176249	0.00686857
ENSMUSG00000071711	Mpst	0.453756	0.121363	0.000184885	0.00716709
ENSMUSG00000046818	Ddit4l	0.422409	0.113047	0.000186544	0.0072124
ENSMUSG00000038235	F11r	0.265039	0.0710973	0.000193125	0.00740834
ENSMUSG00000042102	Dmgdh	0.421727	0.113192	0.000194714	0.0074305
ENSMUSG00000014361	Mertk	0.268794	0.0721376	0.000194441	0.0074305
ENSMUSG00000029193	Cckar	0.464477	0.124931	0.000200914	0.00758826
ENSMUSG00000021794	Glud1	0.363795	0.0979386	0.00020359	0.00766193
ENSMUSG00000032418	Me1	0.267692	0.0723389	0.000215158	0.0080435
ENSMUSG00000028494	Plin2	0.407926	0.110425	0.000220633	0.0081651
ENSMUSG00000040883	Tmem205	0.343076	0.0928618	0.000220339	0.0081651
ENSMUSG00000022564	Grina	0.312268	0.0845945	0.000223067	0.00823441
ENSMUSG00000020777	Acox1	0.355002	0.0961883	0.000223634	0.00823468
ENSMUSG00000020829	Slc46a1	0.374086	0.101435	0.000226078	0.00828313
ENSMUSG00000019762	Iyd	0.299219	0.0815456	0.000243177	0.00877826
ENSMUSG00000064225	Paqr9	0.34365	0.0937576	0.000247042	0.00889593
ENSMUSG00000060550	H2-Q7	0.436947	0.119413	0.000253089	0.00906921
ENSMUSG00000075705	Msrb1	0.359801	0.0983863	0.000255159	0.00912115
ENSMUSG00000062908	Acadm	0.388378	0.106331	0.000259657	0.00923701
ENSMUSG00000038765	Lmx1b	0.632602	0.173225	0.000260297	0.00923739
ENSMUSG00000028124	Gclm	0.27999	0.0766891	0.000261252	0.00924895
ENSMUSG00000024981	Acsl5	0.350009	0.0959495	0.000264449	0.00933963
ENSMUSG00000030091	Nup210	0.493894	0.135569	0.000269362	0.00945338
ENSMUSG00000023262	Acy1	0.42296	0.116106	0.0002696	0.00945338
ENSMUSG00000020186	Csrp2	0.328821	0.0903852	0.000274767	0.00961163
ENSMUSG00000034685	Fam171a2	0.553888	0.152456	0.000280031	0.00977247
ENSMUSG00000028042	Zbtb7b	0.452631	0.125245	0.000301546	0.0103998
ENSMUSG00000029761	Cald1	0.262094	0.0727988	0.000317911	0.0108875
ENSMUSG00000040258	Nxph4	0.659878	0.183386	0.000320306	0.0109275
ENSMUSG00000039976	Tbc1d16	0.511029	0.142073	0.000321986	0.0109505
ENSMUSG00000049811	Fam161a	0.507368	0.141581	0.000338909	0.0114466
ENSMUSG00000026602	Nphs2	0.333392	0.0931177	0.000343155	0.0114994
ENSMUSG00000003477	Inmt	0.314724	0.0879931	0.000347981	0.0116194
ENSMUSG00000026249	Serpine2	0.496404	0.138836	0.00034959	0.0116232
ENSMUSG00000042156	Dzip1	0.603012	0.168936	0.000357708	0.01181
ENSMUSG00000018042	Cyb5r3	0.282908	0.079285	0.000359382	0.0118387
ENSMUSG00000057933	Gsta2	0.671044	0.188418	0.000368797	0.0121216
ENSMUSG00000069456	Rdh16	0.439953	0.12359	0.000371185	0.0121729
ENSMUSG00000020917	Acly	0.479096	0.134858	0.000381436	0.012446
ENSMUSG00000025403	Shmt2	0.356566	0.100369	0.000381505	0.012446
ENSMUSG00000021765	Fst	0.674459	0.190294	0.000393663	0.0127394
ENSMUSG00000041046	Ramp3	0.448913	0.127173	0.000415658	0.0133937
ENSMUSG00000026649	Cfap126	0.457257	0.129669	0.000421331	0.0134863
ENSMUSG00000020131	Pcsk4	0.548375	0.155537	0.000422365	0.01349
ENSMUSG00000020150	Gamt	0.429542	0.122005	0.000430429	0.013688
ENSMUSG00000027957	Slc35a3	0.354849	0.100996	0.000442234	0.013984
ENSMUSG00000053007	Creb5	0.659682	0.187932	0.000447746	0.0140863
ENSMUSG00000107531	E330037G11Rik	0.407546	0.116255	0.000455549	0.0142403
ENSMUSG00000066595	Flvcr1	0.513816	0.146827	0.000466196	0.0145114
ENSMUSG00000020884	Asgr1	0.58381	0.166867	0.000467604	0.0145244
ENSMUSG00000034957	Cebpa	0.491894	0.140728	0.000473448	0.0146749
ENSMUSG00000027875	Hmgcs2	0.661872	0.189509	0.000478399	0.014766
ENSMUSG00000039196	Orm1	0.504196	0.144548	0.000486469	0.0149211
ENSMUSG00000024228	Nudt12	0.357096	0.102448	0.000490962	0.0149963
ENSMUSG00000085399	Foxd2os	0.571656	0.164087	0.000494237	0.015065
ENSMUSG00000079065	#N/A	0.319618	0.0918816	0.000504065	0.0153328
ENSMUSG00000057400	Ces1c	0.518106	0.149062	0.000509385	0.0154307
ENSMUSG00000025347	Mettl7b	0.389234	0.112149	0.000519157	0.0156621
ENSMUSG00000037348	Paqr7	0.292082	0.0843013	0.000530738	0.0159135
ENSMUSG00000001467	Cyp51	0.358883	0.103754	0.000542207	0.0161584
ENSMUSG00000074364	Ehd2	0.57339	0.16592	0.000548623	0.0162508
ENSMUSG00000006360	Crip1	0.509785	0.147615	0.00055341	0.0163596
ENSMUSG00000074063	Osgin1	0.426542	0.123622	0.000559831	0.016483
ENSMUSG00000022412	Mief1	0.456529	0.132542	0.000572287	0.0168161
ENSMUSG00000070730	Rmdn3	0.266408	0.0774165	0.000579088	0.016982
ENSMUSG00000023019	Gpd1	0.304241	0.0884915	0.000585862	0.0171123
ENSMUSG00000058022	Adtrp	0.363387	0.105726	0.000588035	0.0171417
ENSMUSG00000040562	Gstm2	0.396351	0.115408	0.000593989	0.0171452
ENSMUSG00000034248	Slc25a37	0.34548	0.100564	0.000591625	0.0171452
ENSMUSG00000005873	Reep5	0.329814	0.0960329	0.000593898	0.0171452
ENSMUSG00000055053	Nfic	0.278763	0.0811594	0.00059308	0.0171452
ENSMUSG00000022040	Ephx2	0.260862	0.0759244	0.000590784	0.0171452
ENSMUSG00000000305	Cdh4	0.652307	0.190162	0.000602985	0.0172828
ENSMUSG00000020142	Slc1a4	0.352351	0.102695	0.000601279	0.0172828
ENSMUSG00000000253	Gmpr	0.304514	0.0887406	0.000600246	0.0172828
ENSMUSG00000000739	Sult5a1	0.652836	0.19041	0.000606756	0.0173392
ENSMUSG00000031549	Ido2	0.503602	0.146961	0.000610813	0.0173916
ENSMUSG00000058163	Gm5431	0.54007	0.157883	0.000624588	0.0177151
ENSMUSG00000025350	Rdh5	0.450023	0.131766	0.000637065	0.017965
ENSMUSG00000004891	Nes	0.516727	0.1518	0.000664089	0.0185844
ENSMUSG00000022636	Alcam	0.469198	0.137928	0.000669507	0.0187004
ENSMUSG00000003500	Impdh1	0.590555	0.173826	0.000680306	0.018942
ENSMUSG00000099146	0610031O16Rik	0.572859	0.168716	0.000685278	0.0189964
ENSMUSG00000028601	Echdc2	0.279492	0.0823911	0.000693181	0.0191793
ENSMUSG00000074639	Rdh16f2	0.561779	0.165658	0.000695861	0.0192173
ENSMUSG00000017002	Slpi	0.622823	0.183837	0.000704306	0.019414
ENSMUSG00000024164	C3	0.642344	0.189781	0.000712648	0.019605
ENSMUSG00000023886	Smoc2	0.490507	0.144941	0.000713903	0.019605
ENSMUSG00000031328	Flna	0.460655	0.136164	0.000716736	0.019646
ENSMUSG00000020857	Nme2	0.501774	0.148547	0.00073046	0.0199849
ENSMUSG00000031891	Hsd11b2	0.379425	0.112357	0.000732927	0.0200152
ENSMUSG00000025791	Pgm1	0.311069	0.0922007	0.000741318	0.0202068
ENSMUSG00000087364	Gm13398	0.553391	0.164096	0.00074527	0.0202394
ENSMUSG00000017718	Afmid	0.483394	0.1434	0.000749122	0.0202691
ENSMUSG00000041736	Tspo	0.278237	0.0828523	0.000784418	0.0211075
ENSMUSG00000029445	Hpd	0.578306	0.172445	0.000797796	0.0213956
ENSMUSG00000030083	Abtb1	0.492587	0.14744	0.00083497	0.0222459
ENSMUSG00000051375	Pcdh1	0.453369	0.135713	0.000835811	0.0222459
ENSMUSG00000022010	Tsc22d1	0.351798	0.105299	0.000834902	0.0222459
ENSMUSG00000031256	Cstf2	0.289828	0.0870158	0.000866112	0.0228594
ENSMUSG00000002797	Ggct	0.317811	0.0955409	0.000879625	0.0231603
ENSMUSG00000030762	Aqp8	0.623964	0.187852	0.000895114	0.023526
ENSMUSG00000040945	Rcc2	0.448234	0.135409	0.00093224	0.0244301
ENSMUSG00000087260	Lamtor5	0.346494	0.104693	0.000934212	0.0244301
ENSMUSG00000047866	Lonp2	0.262938	0.0796679	0.000965408	0.025104
ENSMUSG00000021751	Acox2	0.324202	0.0982583	0.000968617	0.025143
ENSMUSG00000031781	Ciapin1	0.317176	0.0963126	0.00099057	0.0255324
ENSMUSG00000038880	Mrps34	0.304176	0.0924602	0.00100257	0.0257064
ENSMUSG00000024424	Ttc39c	0.457652	0.139219	0.00101158	0.0258471
ENSMUSG00000039304	Tnfsf10	0.369983	0.112655	0.0010227	0.0260407
ENSMUSG00000063659	Zbtb18	0.395096	0.120459	0.00103841	0.0263951
ENSMUSG00000020062	Slc5a8	0.329446	0.100628	0.00106077	0.0269143
ENSMUSG00000039450	Dcxr	0.406833	0.124584	0.00109254	0.0275801
ENSMUSG00000026198	Abcb6	0.431183	0.132127	0.00110085	0.0276948
ENSMUSG00000012123	Crybg2	0.62267	0.19087	0.00110522	0.0277571
ENSMUSG00000030284	Creld1	0.380196	0.116572	0.00110835	0.0277882
ENSMUSG00000039770	Ypel5	0.309848	0.0950826	0.00111914	0.0279634
ENSMUSG00000028435	Aqp3	0.394199	0.121246	0.00114908	0.0286625
ENSMUSG00000025492	Ifitm3	0.372517	0.114636	0.00115583	0.0286849
ENSMUSG00000021998	Lcp1	0.348246	0.107397	0.00118444	0.029296
ENSMUSG00000032492	Pth1r	0.273383	0.0843231	0.00118657	0.0292993
ENSMUSG00000050621	Rps27rt	0.610476	0.188382	0.00119267	0.0293533
ENSMUSG00000018411	Mapt	0.245221	0.0756714	0.00119275	0.0293533
ENSMUSG00000025498	Irf7	0.516551	0.15957	0.00120737	0.0296634
ENSMUSG00000007656	Arpp19	0.25752	0.0796298	0.00122082	0.0299437
ENSMUSG00000046814	Gchfr	0.372904	0.115424	0.00123475	0.0300914
ENSMUSG00000021418	Rpp40	0.374659	0.116299	0.00127522	0.0308657
ENSMUSG00000074768	Bhmt	0.61138	0.190004	0.00129212	0.0312234
ENSMUSG00000041959	S100a10	0.308699	0.0960613	0.00131098	0.0316272
ENSMUSG00000006800	Sulf2	0.434213	0.135354	0.00133676	0.0321962
ENSMUSG00000053862	Slc51b	0.41725	0.130144	0.0013456	0.032281
ENSMUSG00000028076	Cd1d1	0.593611	0.185698	0.00139031	0.0331598
ENSMUSG00000004032	Gstm5	0.281372	0.0880088	0.00138825	0.0331598
ENSMUSG00000044447	Dock5	0.42224	0.132177	0.00140068	0.0332401
ENSMUSG00000043091	Tuba1c	0.362712	0.113557	0.00140273	0.0332401
ENSMUSG00000001436	Slc19a1	0.338105	0.105829	0.0013992	0.0332401
ENSMUSG00000026678	Rgs5	0.311134	0.0974024	0.00140161	0.0332401
ENSMUSG00000030282	Cmas	0.277782	0.0870085	0.00141007	0.0333604
ENSMUSG00000038508	Gdf15	0.540782	0.169527	0.001423	0.0335509
ENSMUSG00000041957	Pkp2	0.329463	0.103295	0.00142498	0.0335509
ENSMUSG00000034171	Faah	0.333538	0.104613	0.00143105	0.0336399
ENSMUSG00000032905	Atg12	0.259332	0.0813984	0.00144275	0.0338607
ENSMUSG00000018659	Pnpo	0.316415	0.0994162	0.00145894	0.0341129
ENSMUSG00000036299	BC031181	0.245665	0.0772091	0.00146354	0.0341129
ENSMUSG00000079495	Nat8f6	0.417168	0.131286	0.0014852	0.0345163
ENSMUSG00000031825	Crispld2	0.349152	0.109909	0.00148947	0.0345163
ENSMUSG00000032231	Anxa2	0.332276	0.104593	0.00148891	0.0345163
ENSMUSG00000028943	Espn	0.428079	0.135087	0.00153007	0.0352349
ENSMUSG00000046280	She	0.399117	0.126121	0.00155321	0.0356938
ENSMUSG00000031176	Dynlt3	0.279377	0.0882918	0.00155486	0.0356938
ENSMUSG00000039438	Ttc36	0.318777	0.10098	0.00159487	0.0363848
ENSMUSG00000040694	Apobec2	0.540636	0.171878	0.0016582	0.0377124
ENSMUSG00000027222	Pex16	0.387397	0.123526	0.00171178	0.0387169
ENSMUSG00000031548	Sfrp1	0.30226	0.0966228	0.00175851	0.0396258
ENSMUSG00000002944	Cd36	0.310582	0.099456	0.00179134	0.0402212
ENSMUSG00000021102	Glrx5	0.220924	0.0707623	0.00179588	0.0402212
ENSMUSG00000060639	H4c9	0.412758	0.132263	0.00180391	0.0402782
ENSMUSG00000000216	Scnn1g	0.51697	0.16573	0.00181248	0.0403469
ENSMUSG00000023013	Aqp2	0.467764	0.150183	0.00184178	0.0409371
ENSMUSG00000022389	Tef	0.407676	0.130995	0.00185733	0.0412205
ENSMUSG00000042797	Aqp11	0.232213	0.0747951	0.001905	0.0422146
ENSMUSG00000041653	Pnpla3	0.487538	0.157268	0.00193496	0.0426684
ENSMUSG00000040274	Cdk6	0.289576	0.0934338	0.00194	0.0426684
ENSMUSG00000033685	Ucp2	0.544244	0.176037	0.00199049	0.0435831
ENSMUSG00000020941	Map3k14	0.422884	0.137187	0.00205243	0.0448724
ENSMUSG00000036083	Slc17a3	0.262176	0.0850721	0.00205744	0.0449151
ENSMUSG00000032596	Uba7	0.409982	0.133054	0.00206078	0.0449213
ENSMUSG00000063063	Ctnna2	0.57521	0.186999	0.00209798	0.0455295
ENSMUSG00000020444	Guk1	0.270325	0.0882417	0.00218791	0.0471332
ENSMUSG00000024132	Eci1	0.341675	0.111918	0.00226639	0.04861
ENSMUSG00000030909	Anks4b	0.304252	0.0996872	0.00227272	0.0486746
ENSMUSG00000040097	Flywch1	0.428246	0.14035	0.00227873	0.0486807
ENSMUSG00000049265	Kcnk3	0.530447	0.174044	0.00230539	0.0491593
ENSMUSG00000006732	Mettl1	0.305044	0.100251	0.00234375	0.0499048
ENSMUSG00000026579	F5	-2.64325	0.155416	7.2185e-65	1.06054e-60
ENSMUSG00000005716	Pvalb	-2.44323	0.150786	4.77657e-59	3.50887e-55
ENSMUSG00000027239	Mdk	-2.10942	0.131762	1.10139e-57	5.39385e-54
ENSMUSG00000026956	Uap1l1	-1.77055	0.117675	3.66553e-51	1.34635e-47
ENSMUSG00000027452	Acss1	-1.24345	0.0843594	3.57295e-49	1.04988e-45
ENSMUSG00000020102	Slc16a7	-1.96372	0.13468	3.7271e-48	7.82265e-45
ENSMUSG00000001270	Ckb	-1.37821	0.0949111	8.9116e-48	1.63662e-44
ENSMUSG00000070348	Ccnd1	-1.55952	0.107657	1.48696e-47	2.42738e-44
ENSMUSG00000006469	Slc34a3	-2.36323	0.164317	6.69721e-47	9.83954e-44
ENSMUSG00000031765	Mt1	-1.25592	0.0885254	1.10041e-45	1.46975e-42
ENSMUSG00000026295	Spp2	-1.69287	0.128337	9.91239e-40	1.21361e-36
ENSMUSG00000000402	Egfl6	-2.17535	0.167326	1.21323e-38	1.37114e-35
ENSMUSG00000022330	Osr2	-1.754	0.144172	4.71658e-34	4.331e-31
ENSMUSG00000038624	Nepn	-2.12541	0.183351	4.52372e-31	3.90955e-28
ENSMUSG00000029260	Ugt2b34	-1.89208	0.180928	1.35144e-25	1.04502e-22
ENSMUSG00000028036	Ptgfr	-1.37312	0.138825	4.55245e-23	3.34423e-20
ENSMUSG00000040016	Ptger3	-1.35523	0.137291	5.55004e-23	3.88292e-20
ENSMUSG00000038486	Sv2a	-1.14214	0.121566	5.71095e-21	3.81388e-18
ENSMUSG00000032373	Car12	-0.774051	0.0851922	1.02807e-19	6.56711e-17
ENSMUSG00000059149	Mfsd4a	-1.19326	0.131829	1.4093e-19	8.62729e-17
ENSMUSG00000031766	Slc12a3	-0.985857	0.110198	3.67737e-19	2.16111e-16
ENSMUSG00000024727	Trpm6	-1.45073	0.163217	6.20055e-19	3.50379e-16
ENSMUSG00000059173	Pde1a	-0.789133	0.0892595	9.49673e-19	5.16763e-16
ENSMUSG00000078486	Perm1	-1.56378	0.182676	1.12429e-17	5.89929e-15
ENSMUSG00000026958	Dpp7	-0.994647	0.117351	2.33459e-17	1.18275e-14
ENSMUSG00000031919	Tmed6	-1.5256	0.183171	8.16655e-17	3.74947e-14
ENSMUSG00000025533	Asl	-0.819127	0.0993062	1.60398e-16	7.1411e-14
ENSMUSG00000020325	Fstl3	-1.03515	0.125701	1.79488e-16	7.756e-14
ENSMUSG00000030364	Clec2h	-1.30077	0.158326	2.10806e-16	8.84905e-14
ENSMUSG00000029925	Tbxas1	-1.42022	0.174461	3.93338e-16	1.60526e-13
ENSMUSG00000044816	D630023F18Rik	-1.24793	0.153855	5.01569e-16	1.99164e-13
ENSMUSG00000029167	Ppargc1a	-0.812691	0.100303	5.39021e-16	2.08402e-13
ENSMUSG00000010095	Slc3a2	-0.782846	0.0968427	6.2836e-16	2.36715e-13
ENSMUSG00000030781	Slc5a2	-0.830361	0.103012	7.57615e-16	2.78272e-13
ENSMUSG00000021565	Slc6a19	-1.06453	0.132312	8.58134e-16	3.07505e-13
ENSMUSG00000031633	Slc25a4	-0.481867	0.0599694	9.34176e-16	3.26784e-13
ENSMUSG00000058740	Kcnt1	-1.51524	0.190219	1.64213e-15	5.48323e-13
ENSMUSG00000044349	Snhg11	-0.914123	0.116061	3.37376e-15	1.07755e-12
ENSMUSG00000027577	Chrna4	-0.936413	0.119218	4.01034e-15	1.25361e-12
ENSMUSG00000037902	Sirpa	-1.12981	0.144692	5.79162e-15	1.77272e-12
ENSMUSG00000000958	Slc7a7	-0.743658	0.0955198	6.95007e-15	2.08389e-12
ENSMUSG00000074653	Lrrc31	-1.23753	0.161828	2.05396e-14	6.03535e-12
ENSMUSG00000033770	Clcnka	-0.877972	0.118085	1.04494e-13	3.01024e-11
ENSMUSG00000028773	Fabp3	-1.1718	0.157977	1.19312e-13	3.37101e-11
ENSMUSG00000023122	Sult1c2	-0.960428	0.129838	1.39154e-13	3.85744e-11
ENSMUSG00000086706	Gm15848	-1.29693	0.177766	2.97113e-13	8.08368e-11
ENSMUSG00000036218	Pdzrn4	-1.36872	0.188711	4.07617e-13	1.08886e-10
ENSMUSG00000030161	Gabarapl1	-0.586589	0.0810937	4.7081e-13	1.2352e-10
ENSMUSG00000043940	Wdfy3	-0.541096	0.0752569	6.48003e-13	1.67026e-10
ENSMUSG00000085541	Gm16010	-1.29346	0.181564	1.04851e-12	2.65599e-10
ENSMUSG00000041193	Pla2g5	-1.14468	0.161263	1.26344e-12	3.14617e-10
ENSMUSG00000030963	Umod	-0.865601	0.122834	1.82915e-12	4.47898e-10
ENSMUSG00000031387	Renbp	-0.951788	0.137569	4.5609e-12	1.0309e-09
ENSMUSG00000033676	Gabrb3	-1.20476	0.174277	4.74756e-12	1.05683e-09
ENSMUSG00000024962	Vegfb	-0.66875	0.0975509	7.11142e-12	1.55942e-09
ENSMUSG00000018211	Wfdc15b	-1.18255	0.179259	4.19851e-11	8.44993e-09
ENSMUSG00000016256	Ctsz	-0.618362	0.0940343	4.83547e-11	9.60037e-09
ENSMUSG00000003355	Fkbp11	-1.162	0.185773	3.97622e-10	7.48957e-08
ENSMUSG00000004341	Gpx6	-1.18263	0.190824	5.73621e-10	1.04045e-07
ENSMUSG00000015090	Ptgds	-1.06084	0.172198	7.24929e-10	1.29886e-07
ENSMUSG00000017412	Cacnb4	-1.08387	0.176276	7.81126e-10	1.38269e-07
ENSMUSG00000044788	Fads6	-0.831134	0.135875	9.54133e-10	1.63001e-07
ENSMUSG00000028278	Rragd	-0.732445	0.119828	9.80963e-10	1.65659e-07
ENSMUSG00000036169	Sostdc1	-0.523125	0.0857032	1.03507e-09	1.7281e-07
ENSMUSG00000096847	Tmem151b	-1.14455	0.189283	1.47778e-09	2.4124e-07
ENSMUSG00000020340	Cyfip2	-0.549285	0.0916315	2.04104e-09	3.25945e-07
ENSMUSG00000023913	Pla2g7	-1.10978	0.185107	2.03069e-09	3.25945e-07
ENSMUSG00000020475	Pgam2	-0.636764	0.107132	2.78564e-09	4.30807e-07
ENSMUSG00000021974	Fgf9	-0.910462	0.154283	3.60805e-09	5.52181e-07
ENSMUSG00000026315	Serpinb8	-1.02297	0.175166	5.21912e-09	7.59201e-07
ENSMUSG00000105442	Gm42614	-0.618249	0.106952	7.44313e-09	1.0721e-06
ENSMUSG00000055430	Nap1l5	-1.08508	0.190045	1.13252e-08	1.59991e-06
ENSMUSG00000016179	Camk1g	-1.07347	0.18829	1.19006e-08	1.66518e-06
ENSMUSG00000099413	Gm17767	-0.977106	0.17174	1.27439e-08	1.76635e-06
ENSMUSG00000043144	Aqp6	-0.634679	0.112426	1.64881e-08	2.20221e-06
ENSMUSG00000019838	Slc16a10	-0.646061	0.114634	1.74182e-08	2.25001e-06
ENSMUSG00000025232	Hexa	-0.713811	0.126578	1.70752e-08	2.25001e-06
ENSMUSG00000022445	Cyp2d26	-0.834236	0.148033	1.74586e-08	2.25001e-06
ENSMUSG00000014164	Klhl3	-1.02692	0.183389	2.14769e-08	2.72016e-06
ENSMUSG00000041644	Slc5a12	-0.829457	0.148176	2.17116e-08	2.72638e-06
ENSMUSG00000026279	Thap4	-0.518216	0.0926819	2.25326e-08	2.79699e-06
ENSMUSG00000085860	2410003L11Rik	-1.03679	0.185721	2.37077e-08	2.87862e-06
ENSMUSG00000036098	Myrf	-1.0536	0.188714	2.3633e-08	2.87862e-06
ENSMUSG00000031380	Vegfd	-0.818869	0.146892	2.48071e-08	2.96314e-06
ENSMUSG00000024565	Sall3	-0.834856	0.149799	2.50115e-08	2.96346e-06
ENSMUSG00000028716	Pdzk1ip1	-0.45172	0.0811814	2.63156e-08	3.09303e-06
ENSMUSG00000028017	Egf	-0.807406	0.147067	4.0182e-08	4.57639e-06
ENSMUSG00000042712	Tceal9	-0.364477	0.0666334	4.50324e-08	5.08935e-06
ENSMUSG00000020431	Adcy1	-0.899024	0.165865	5.953e-08	6.67645e-06
ENSMUSG00000063730	Hsd3b2	-0.637534	0.117682	6.04546e-08	6.72878e-06
ENSMUSG00000019558	Slc6a8	-0.52834	0.0981603	7.34927e-08	8.05787e-06
ENSMUSG00000030492	Slc7a9	-0.585639	0.1098	9.6232e-08	1.032e-05
ENSMUSG00000017760	Ctsa	-0.417861	0.078564	1.04493e-07	1.10447e-05
ENSMUSG00000015652	Steap1	-0.916872	0.175058	1.62727e-07	1.6956e-05
ENSMUSG00000086587	Gm11837	-0.939704	0.179596	1.67404e-07	1.71993e-05
ENSMUSG00000034456	Uroc1	-0.676962	0.130517	2.1396e-07	2.18299e-05
ENSMUSG00000051980	Casr	-0.76798	0.149347	2.71461e-07	2.71314e-05
ENSMUSG00000020263	Appl2	-0.566702	0.110507	2.92505e-07	2.90371e-05
ENSMUSG00000029154	Cwh43	-0.673625	0.131733	3.16151e-07	3.09659e-05
ENSMUSG00000027983	Cyp2u1	-0.653301	0.12798	3.31297e-07	3.22346e-05
ENSMUSG00000030513	Pcsk6	-0.759459	0.148836	3.34908e-07	3.23715e-05
ENSMUSG00000019960	Dusp6	-0.560776	0.110344	3.73335e-07	3.56172e-05
ENSMUSG00000022180	Slc7a8	-0.77716	0.152887	3.71094e-07	3.56172e-05
ENSMUSG00000026107	Nabp1	-0.752059	0.148243	3.91288e-07	3.70891e-05
ENSMUSG00000055435	Maf	-0.568995	0.112784	4.53505e-07	4.27109e-05
ENSMUSG00000078597	Cyp4a12b	-0.823422	0.163395	4.66823e-07	4.36851e-05
ENSMUSG00000033579	Fa2h	-0.881055	0.175614	5.2488e-07	4.81971e-05
ENSMUSG00000028917	Plekhm2	-0.655608	0.130874	5.45784e-07	4.98053e-05
ENSMUSG00000037820	Tgm2	-0.394915	0.079145	6.04519e-07	5.38503e-05
ENSMUSG00000022272	Myo10	-0.58168	0.11651	5.95884e-07	5.38503e-05
ENSMUSG00000075044	Slc22a29	-0.939057	0.188182	6.03273e-07	5.38503e-05
ENSMUSG00000030621	Me3	-0.717997	0.144123	6.29849e-07	5.57454e-05
ENSMUSG00000036820	Amdhd2	-0.620535	0.125145	7.10235e-07	6.17442e-05
ENSMUSG00000022150	Dab2	-0.332453	0.0673737	8.03712e-07	6.90535e-05
ENSMUSG00000026832	Cytip	-0.598114	0.121958	9.37796e-07	8.01052e-05
ENSMUSG00000030894	Tpp1	-0.439036	0.0901181	1.10595e-06	9.39229e-05
ENSMUSG00000022186	Oxct1	-0.410019	0.0842328	1.12908e-06	9.53363e-05
ENSMUSG00000003526	Prodh	-0.504378	0.103728	1.15897e-06	9.73003e-05
ENSMUSG00000040713	Creg1	-0.412276	0.0855124	1.42667e-06	0.000115804
ENSMUSG00000029108	Pcdh7	-0.920163	0.19085	1.42559e-06	0.000115804
ENSMUSG00000000326	Comt	-0.564638	0.117669	1.59834e-06	0.000126934
ENSMUSG00000089774	Slc5a3	-0.618932	0.130013	1.93073e-06	0.000150086
ENSMUSG00000026657	Frmd4a	-0.692377	0.145845	2.06088e-06	0.00015936
ENSMUSG00000019278	Dpep1	-0.426203	0.0898559	2.10386e-06	0.000161832
ENSMUSG00000020473	Aebp1	-0.480843	0.102833	2.92591e-06	0.000222733
ENSMUSG00000011148	Adssl1	-0.890181	0.190625	3.01476e-06	0.000227143
ENSMUSG00000029452	Tmem116	-0.419825	0.089955	3.05555e-06	0.000229041
ENSMUSG00000029001	Fbxo44	-0.825055	0.177487	3.34292e-06	0.000249311
ENSMUSG00000028238	Atp6v0d2	-0.47485	0.102817	3.86712e-06	0.000285506
ENSMUSG00000097651	4930461G14Rik	-0.819471	0.177574	3.9343e-06	0.000289013
ENSMUSG00000015962	1700016C15Rik	-0.585141	0.126986	4.06749e-06	0.000295839
ENSMUSG00000085251	Gm12326	-0.811844	0.176867	4.42957e-06	0.000319016
ENSMUSG00000074218	Cox7a1	-0.673116	0.146766	4.511e-06	0.000323295
ENSMUSG00000044716	Dok7	-0.761696	0.167062	5.13089e-06	0.000358967
ENSMUSG00000042379	Esm1	-0.585464	0.128887	5.56031e-06	0.00038534
ENSMUSG00000000416	Cttnbp2	-0.661357	0.145631	5.59037e-06	0.000385604
ENSMUSG00000027082	Tfpi	-0.772935	0.170776	6.01037e-06	0.000410718
ENSMUSG00000030994	D7Ertd443e	-0.84661	0.187157	6.08154e-06	0.000413657
ENSMUSG00000026255	Efhd1	-0.573809	0.127411	6.68094e-06	0.000444327
ENSMUSG00000032633	Flcn	-0.614844	0.136525	6.68366e-06	0.000444327
ENSMUSG00000030968	Pdilt	-0.848894	0.190148	8.0299e-06	0.000519715
ENSMUSG00000022594	Lynx1	-0.612309	0.137219	8.10919e-06	0.000520558
ENSMUSG00000023169	Slc38a1	-0.851644	0.190859	8.11379e-06	0.000520558
ENSMUSG00000014776	Nol3	-0.648838	0.146403	9.34241e-06	0.000589093
ENSMUSG00000025037	Maoa	-0.766701	0.174578	1.12443e-05	0.000697052
ENSMUSG00000045962	Wnk1	-0.428913	0.0979886	1.20229e-05	0.000742186
ENSMUSG00000063851	Rnf183	-0.627963	0.144053	1.30517e-05	0.000802323
ENSMUSG00000071604	Fam189a2	-0.82845	0.190483	1.36625e-05	0.000832902
ENSMUSG00000044819	Oxgr1	-0.550993	0.126885	1.40904e-05	0.000854248
ENSMUSG00000022371	Col14a1	-0.475295	0.109616	1.45104e-05	0.000873719
ENSMUSG00000084803	5830444B04Rik	-0.753454	0.174228	1.52864e-05	0.000916688
ENSMUSG00000007038	Neu1	-0.406205	0.0952415	1.99899e-05	0.00114723
ENSMUSG00000047205	Dusp18	-0.778294	0.182466	1.99526e-05	0.00114723
ENSMUSG00000030934	Oat	-0.460103	0.108495	2.22739e-05	0.00127334
ENSMUSG00000032940	Rbm11	-0.797735	0.189799	2.63337e-05	0.00147189
ENSMUSG00000030160	Tmem52b	-0.389881	0.0928749	2.69387e-05	0.00149918
ENSMUSG00000038271	Iffo1	-0.668887	0.160102	2.94251e-05	0.00161915
ENSMUSG00000047986	Palm3	-0.546868	0.130995	2.98333e-05	0.00163292
ENSMUSG00000003573	Homer3	-0.629136	0.150749	3.00087e-05	0.00163292
ENSMUSG00000002847	Pla1a	-0.661012	0.158931	3.19488e-05	0.00172571
ENSMUSG00000042377	Fam83g	-0.703605	0.169575	3.33616e-05	0.00177603
ENSMUSG00000020798	Spns3	-0.738736	0.177985	3.31671e-05	0.00177603
ENSMUSG00000023022	Lima1	-0.467032	0.112738	3.43341e-05	0.00180802
ENSMUSG00000030287	Itpr2	-0.468418	0.11321	3.50933e-05	0.00183484
ENSMUSG00000027365	Trpm7	-0.428324	0.103836	3.70689e-05	0.00193126
ENSMUSG00000039579	Grin3a	-0.661142	0.161251	4.13006e-05	0.00212164
ENSMUSG00000029228	Lnx1	-0.742033	0.181017	4.14484e-05	0.00212181
ENSMUSG00000040717	Il17rd	-0.708439	0.174229	4.78012e-05	0.00239691
ENSMUSG00000024044	Epb41l3	-0.667425	0.164248	4.83374e-05	0.00241556
ENSMUSG00000021255	Esrrb	-0.668668	0.164848	4.98609e-05	0.00247485
ENSMUSG00000018770	Atp5g3	-0.284715	0.0703511	5.18669e-05	0.00255714
ENSMUSG00000030275	Etnk1	-0.398285	0.0987274	5.47927e-05	0.00269235
ENSMUSG00000018698	Lhx1	-0.609854	0.151252	5.52959e-05	0.00270803
ENSMUSG00000021456	Fbp2	-0.5565	0.138232	5.67692e-05	0.00277094
ENSMUSG00000036473	Tbc1d24	-0.5852	0.145501	5.77159e-05	0.00280093
ENSMUSG00000022350	Washc5	-0.474836	0.118302	5.97597e-05	0.00287287
ENSMUSG00000033578	Tmem35a	-0.570547	0.142175	5.99523e-05	0.00287287
ENSMUSG00000041248	Kcnj1	-0.578563	0.144183	6.00307e-05	0.00287287
ENSMUSG00000029086	Prom1	-0.504785	0.126352	6.46712e-05	0.00304535
ENSMUSG00000036186	Dipk1b	-0.736414	0.184508	6.57325e-05	0.00308544
ENSMUSG00000031990	Jam3	-0.488208	0.122712	6.93527e-05	0.00323716
ENSMUSG00000087171	Gm12962	-0.733929	0.184599	7.014e-05	0.00326107
ENSMUSG00000019210	Atp6v1e1	-0.363722	0.0917371	7.3448e-05	0.00339339
ENSMUSG00000045875	Adra1a	-0.682393	0.172094	7.33241e-05	0.00339339
ENSMUSG00000066319	Rtp3	-0.729288	0.18434	7.61484e-05	0.00347513
ENSMUSG00000089663	Gm15651	-0.75339	0.190692	7.7887e-05	0.00353184
ENSMUSG00000002985	Apoe	-0.56761	0.1438	7.90668e-05	0.00356334
ENSMUSG00000031762	Mt2	-0.535594	0.135807	8.02015e-05	0.00360343
ENSMUSG00000003410	Elavl3	-0.747913	0.190363	8.53404e-05	0.00379946
ENSMUSG00000105960	6330410L21Rik	-0.749652	0.190879	8.5881e-05	0.00381197
ENSMUSG00000048108	Tmem72	-0.496895	0.127211	9.38065e-05	0.00411404
ENSMUSG00000025190	Got1	-0.442777	0.113515	9.5953e-05	0.00418321
ENSMUSG00000043719	Col6a6	-0.741113	0.190356	9.88909e-05	0.00429853
ENSMUSG00000036892	Prodh2	-0.396548	0.101875	9.92169e-05	0.00429999
ENSMUSG00000027376	Prom2	-0.72343	0.186092	0.000101287	0.00437677
ENSMUSG00000061601	Pclo	-0.581011	0.14952	0.000101978	0.00439373
ENSMUSG00000033726	Emx1	-0.526231	0.135559	0.000103631	0.00445187
ENSMUSG00000021114	Atp6v1d	-0.335687	0.0867375	0.000108769	0.00461859
ENSMUSG00000053338	Tarm1	-0.738314	0.190832	0.000109321	0.00462864
ENSMUSG00000054263	Lifr	-0.472732	0.122307	0.000111024	0.00468725
ENSMUSG00000085702	Mecomos	-0.733003	0.190864	0.000122806	0.00513892
ENSMUSG00000034614	Pik3ip1	-0.632365	0.165078	0.000127773	0.00530294
ENSMUSG00000030541	Idh2	-0.338627	0.0888875	0.000139181	0.005721
ENSMUSG00000035112	Wnk4	-0.400301	0.105087	0.000139404	0.005721
ENSMUSG00000027775	Mfsd1	-0.318077	0.0837691	0.000146418	0.00596858
ENSMUSG00000027199	Gatm	-0.561207	0.147816	0.000146655	0.00596858
ENSMUSG00000024843	Chka	-0.34187	0.090145	0.000149169	0.00605413
ENSMUSG00000006219	Fblim1	-0.666288	0.175758	0.000150073	0.00607401
ENSMUSG00000027673	Ndufb5	-0.255464	0.0674834	0.00015335	0.00617264
ENSMUSG00000000308	Ckmt1	-0.436047	0.115259	0.000154832	0.00619833
ENSMUSG00000068196	Col8a1	-0.715614	0.189272	0.000156273	0.00623902
ENSMUSG00000025026	Add3	-0.313824	0.0830941	0.000158897	0.00631408
ENSMUSG00000020029	Nudt4	-0.306369	0.0814993	0.000170481	0.00667922
ENSMUSG00000027030	Stk39	-0.454552	0.121175	0.000175992	0.00686857
ENSMUSG00000028358	Zfp618	-0.353904	0.0943772	0.000176913	0.00687621
ENSMUSG00000021477	Ctsl	-0.355988	0.0953063	0.000187565	0.00723282
ENSMUSG00000038807	Rap1gap2	-0.488752	0.130935	0.000189366	0.00728314
ENSMUSG00000032263	Bckdhb	-0.406897	0.109286	0.000196692	0.00746717
ENSMUSG00000027956	Tmem144	-0.548588	0.147318	0.000196213	0.00746717
ENSMUSG00000022415	Syngr1	-0.417752	0.112233	0.000197495	0.00747835
ENSMUSG00000044748	Defb1	-0.35258	0.0949295	0.000203908	0.00766193
ENSMUSG00000026817	Ak1	-0.560561	0.151373	0.000212919	0.00798013
ENSMUSG00000027674	Pex5l	-0.689622	0.186449	0.000216698	0.00808052
ENSMUSG00000091972	Tmem207	-0.58455	0.158208	0.00022005	0.0081651
ENSMUSG00000019810	Fuca2	-0.311243	0.0843513	0.000224396	0.00824207
ENSMUSG00000004748	Mtfp1	-0.444382	0.120601	0.000228941	0.00836718
ENSMUSG00000024781	Lipa	-0.366748	0.0995867	0.000230774	0.00841322
ENSMUSG00000029718	Pcolce	-0.400673	0.109113	0.000240576	0.00874885
ENSMUSG00000007872	Id3	-0.448635	0.122263	0.000243105	0.00877826
ENSMUSG00000041073	Nacad	-0.697423	0.190058	0.000242998	0.00877826
ENSMUSG00000040283	Btnl9	-0.532407	0.145367	0.000249767	0.00897208
ENSMUSG00000086061	Gm13075	-0.627567	0.171739	0.000257984	0.00919974
ENSMUSG00000066705	Fxyd6	-0.568183	0.155957	0.000269271	0.00945338
ENSMUSG00000036352	Ubac1	-0.368776	0.101547	0.000281692	0.00980714
ENSMUSG00000019806	Aig1	-0.324878	0.0894935	0.000283221	0.00983709
ENSMUSG00000026482	Rgl1	-0.318567	0.0879331	0.000291399	0.0100972
ENSMUSG00000045896	Paip2b	-0.689745	0.19072	0.000298588	0.010322
ENSMUSG00000006574	Slc4a1	-0.455619	0.126459	0.000314668	0.0108269
ENSMUSG00000086938	4930481A15Rik	-0.68122	0.189122	0.00031576	0.0108391
ENSMUSG00000059436	Max	-0.384592	0.106888	0.000320565	0.0109275
ENSMUSG00000029304	Spp1	-0.432162	0.120328	0.00032873	0.011154
ENSMUSG00000032202	Rab27a	-0.667626	0.186263	0.000337957	0.0114407
ENSMUSG00000001418	Glmp	-0.334424	0.0934148	0.000343605	0.0114994
ENSMUSG00000024197	Plin3	-0.350451	0.097852	0.000341711	0.0114994
ENSMUSG00000055401	Fbxo6	-0.425993	0.118969	0.000342644	0.0114994
ENSMUSG00000024533	Spire1	-0.466882	0.130581	0.000349676	0.0116232
ENSMUSG00000035873	Pawr	-0.531852	0.148965	0.000356554	0.01181
ENSMUSG00000024160	Spsb3	-0.604964	0.169471	0.000357374	0.01181
ENSMUSG00000033161	Atp1a1	-0.350402	0.0986443	0.000382054	0.012446
ENSMUSG00000034707	Gns	-0.247306	0.0696494	0.000384164	0.012487
ENSMUSG00000052188	Gm14964	-0.554984	0.156458	0.000389397	0.0126292
ENSMUSG00000027690	Slc2a2	-0.276752	0.0784134	0.000416508	0.0133937
ENSMUSG00000058952	Cfi	-0.663126	0.18789	0.000416616	0.0133937
ENSMUSG00000025075	Habp2	-0.391421	0.110936	0.000418182	0.0134147
ENSMUSG00000050931	Sgms2	-0.300903	0.0854356	0.000428333	0.0136509
ENSMUSG00000030954	Gp2	-0.618366	0.17567	0.000431475	0.0136916
ENSMUSG00000018796	Acsl1	-0.480291	0.136707	0.000442593	0.013984
ENSMUSG00000006378	Gcat	-0.414078	0.117887	0.000443924	0.013996
ENSMUSG00000025742	Prps2	-0.384058	0.109479	0.000451415	0.0141714
ENSMUSG00000032020	Ubash3b	-0.406362	0.115875	0.000453386	0.0142029
ENSMUSG00000031521	Aga	-0.294975	0.084162	0.000456862	0.014251
ENSMUSG00000027016	Zfp385b	-0.643101	0.184114	0.000477712	0.014766
ENSMUSG00000067206	Lrrc66	-0.582036	0.166704	0.000480421	0.0147974
ENSMUSG00000040606	Kazn	-0.47845	0.137091	0.000483	0.0148457
ENSMUSG00000097489	#N/A	-0.64085	0.183799	0.000489043	0.0149688
ENSMUSG00000040485	Lrrc52	-0.538481	0.154911	0.000508804	0.0154307
ENSMUSG00000035992	Fnip1	-0.38243	0.110106	0.000514121	0.0155421
ENSMUSG00000030340	Scnn1a	-0.324409	0.093598	0.00052829	0.015905
ENSMUSG00000052337	Immt	-0.210206	0.0606662	0.000530306	0.0159135
ENSMUSG00000038582	Pptc7	-0.33896	0.0978892	0.000534794	0.0160024
ENSMUSG00000032564	Cpne4	-0.540921	0.156243	0.000536067	0.0160079
ENSMUSG00000019689	Fmc1	-0.31666	0.0916008	0.000546317	0.0162479
ENSMUSG00000027223	Mapk8ip1	-0.424776	0.122897	0.000547523	0.0162508
ENSMUSG00000022525	Plaat1	-0.560286	0.162381	0.000559656	0.016483
ENSMUSG00000045216	Hs6st1	-0.307135	0.0892816	0.000581571	0.0170208
ENSMUSG00000064373	Selenop	-0.214546	0.0625489	0.000603463	0.0172828
ENSMUSG00000036155	Mgat5	-0.330164	0.0963108	0.000607791	0.0173392
ENSMUSG00000024180	Tmem8	-0.294894	0.0860744	0.000612469	0.017405
ENSMUSG00000069917	Hba-a2	-0.476493	0.139386	0.000629658	0.0178245
ENSMUSG00000028064	Sema4a	-0.411711	0.120536	0.00063626	0.017965
ENSMUSG00000027257	Pacsin3	-0.400845	0.117481	0.000644894	0.0181509
ENSMUSG00000060459	Kng2	-0.342807	0.100661	0.000660286	0.0185363
ENSMUSG00000046432	Bex3	-0.43671	0.128247	0.00066111	0.0185363
ENSMUSG00000064065	Ipcef1	-0.545102	0.160455	0.000680735	0.018942
ENSMUSG00000034675	Dbn1	-0.584046	0.171954	0.000682457	0.018954
ENSMUSG00000031749	St3gal2	-0.434806	0.128901	0.000743046	0.0202163
ENSMUSG00000010307	Tmem86a	-0.579513	0.171878	0.000747199	0.0202543
ENSMUSG00000037012	Hk1	-0.320232	0.0951181	0.000760809	0.0205474
ENSMUSG00000028469	Npr2	-0.365953	0.108903	0.000778416	0.0209844
ENSMUSG00000051950	B3glct	-0.483973	0.14432	0.000798038	0.0213956
ENSMUSG00000021773	Comtd1	-0.471345	0.140898	0.000821974	0.0219972
ENSMUSG00000002059	Rab34	-0.296365	0.0888962	0.000856575	0.0227573
ENSMUSG00000028822	Tmem50a	-0.334395	0.100337	0.000860026	0.0228078
ENSMUSG00000024371	C2	-0.432744	0.129886	0.000863102	0.0228481
ENSMUSG00000024754	Cemip2	-0.34207	0.102706	0.000866642	0.0228594
ENSMUSG00000000325	Arvcf	-0.404134	0.122112	0.000934502	0.0244301
ENSMUSG00000066438	Plekhd1	-0.474189	0.143498	0.000951466	0.0248294
ENSMUSG00000069919	Hba-a1	-0.478766	0.14506	0.000965214	0.025104
ENSMUSG00000028392	Bspry	-0.431199	0.130826	0.000980776	0.0254137
ENSMUSG00000040473	Cfap69	-0.530399	0.160947	0.000982527	0.0254142
ENSMUSG00000031838	Ifi30	-0.328735	0.0997967	0.000987572	0.0254998
ENSMUSG00000022043	Trim35	-0.472031	0.14339	0.000994977	0.0256011
ENSMUSG00000036833	Pnpla7	-0.515559	0.156675	0.000999655	0.0256764
ENSMUSG00000034295	Fhod3	-0.471025	0.14322	0.00100607	0.0257512
ENSMUSG00000042750	Bex2	-0.540478	0.164511	0.00101848	0.0259783
ENSMUSG00000047844	Bex4	-0.615101	0.187907	0.0010625	0.0269143
ENSMUSG00000022956	Atp5o	-0.223785	0.0684528	0.00107857	0.0272743
ENSMUSG00000041935	AW549877	-0.425126	0.130245	0.00109837	0.0276797
ENSMUSG00000021186	Fbln5	-0.404305	0.124009	0.00111303	0.0278581
ENSMUSG00000096971	4930556M19Rik	-0.507909	0.156251	0.00115167	0.0286785
ENSMUSG00000078648	Gm17546	-0.51973	0.159934	0.00115548	0.0286849
ENSMUSG00000042613	Pbxip1	-0.287315	0.0885457	0.00117522	0.0291169
ENSMUSG00000020183	Cpm	-0.362299	0.112144	0.00123503	0.0300914
ENSMUSG00000037606	Osbpl5	-0.393075	0.121646	0.00123224	0.0300914
ENSMUSG00000056124	B4galt6	-0.425975	0.1318	0.00122937	0.0300914
ENSMUSG00000028646	Rragc	-0.366566	0.113587	0.00125011	0.0303525
ENSMUSG00000030720	Cln3	-0.432819	0.134134	0.00125195	0.0303525
ENSMUSG00000035459	Stab2	-0.591525	0.183272	0.00124843	0.0303525
ENSMUSG00000020547	Bzw2	-0.322111	0.100477	0.00134687	0.032281
ENSMUSG00000040569	Slc26a7	-0.611621	0.190765	0.00134526	0.032281
ENSMUSG00000078653	Cntd1	-0.580488	0.181414	0.00137523	0.032907
ENSMUSG00000074796	Slc4a11	-0.464895	0.145719	0.00142097	0.0335509
ENSMUSG00000037370	Enpp1	-0.409932	0.128848	0.0014651	0.0341129
ENSMUSG00000038668	Lpar1	-0.456839	0.143551	0.0014605	0.0341129
ENSMUSG00000086868	Gm15883	-0.489844	0.153961	0.0014646	0.0341129
ENSMUSG00000030978	Rrm1	-0.515859	0.162439	0.00149474	0.0345838
ENSMUSG00000007836	Hnrnpa0	-0.259712	0.0818378	0.00150612	0.0347923
ENSMUSG00000030872	Gga2	-0.303451	0.095657	0.00151247	0.034884
ENSMUSG00000030701	Plekhb1	-0.486874	0.153946	0.00156349	0.0358358
ENSMUSG00000022790	Igsf11	-0.408513	0.129397	0.00159377	0.0363848
ENSMUSG00000054618	Gm9951	-0.546796	0.173194	0.00159327	0.0363848
ENSMUSG00000041488	Stx3	-0.331904	0.10532	0.00162499	0.0370144
ENSMUSG00000032224	Fam81a	-0.448644	0.142795	0.00167876	0.0381212
ENSMUSG00000025212	Sfxn3	-0.447669	0.14265	0.0016997	0.0385371
ENSMUSG00000047368	Abhd17b	-0.294663	0.0939625	0.0017129	0.0387169
ENSMUSG00000020099	Unc5b	-0.458273	0.146204	0.00172165	0.0388549
ENSMUSG00000015709	Arnt2	-0.471706	0.150901	0.00177241	0.0398778
ENSMUSG00000031381	Piga	-0.344869	0.110456	0.00179497	0.0402212
ENSMUSG00000032735	Ablim3	-0.582968	0.186771	0.00180054	0.0402641
ENSMUSG00000097762	4732463B04Rik	-0.581052	0.186241	0.00180917	0.0403344
ENSMUSG00000000957	Mmp14	-0.461126	0.148662	0.00192313	0.0425522
ENSMUSG00000028766	Alpl	-0.409919	0.132261	0.00193969	0.0426684
ENSMUSG00000030089	Slc41a3	-0.591585	0.190879	0.00193999	0.0426684
ENSMUSG00000061740	Cyp2d22	-0.418266	0.135111	0.00196339	0.0431183
ENSMUSG00000038267	Slc22a23	-0.396391	0.128066	0.00196669	0.0431263
ENSMUSG00000023830	Igf2r	-0.401383	0.130326	0.00207107	0.0450787
ENSMUSG00000031451	Gas6	-0.455007	0.147851	0.00208775	0.0453745
ENSMUSG00000053886	Sh2d4a	-0.365674	0.119165	0.00215037	0.0465976
ENSMUSG00000047473	Zfp30	-0.415285	0.135512	0.00217994	0.0470572
ENSMUSG00000027381	Bcl2l11	-0.46804	0.152702	0.00217631	0.0470572
ENSMUSG00000078627	Marchf10	-0.584929	0.19088	0.00218118	0.0470572
ENSMUSG00000024101	Washc1	-0.311424	0.101796	0.00221863	0.0477249
ENSMUSG00000020818	Mfsd11	-0.361776	0.11845	0.00225632	0.0484647
ENSMUSG00000044694	2010007H06Rik	-0.581066	0.190441	0.00227963	0.0486807

## Sheet: DEG in S74N vs wt young liver
Supplementary Table 1d: Differential expressed genes in RagC S74N/+ vs RagC +/+ young livers. Differential expression was performed with DESeq, padj<0.05
Gene Name	log2FoldChange	lfcSE	pvalue	padj
Gpx3	-1.65619	0.241064	6.40468e-12	9.27078e-08
Marco	1.46148	0.294457	6.93066e-07	0.00501607
Igkc	1.08672	0.246176	1.01297e-05	0.0488759

## Sheet: GSEA in RagC S74N kidney
Supplementary Table 1e: pre-ranked GSEA RagC S74N vs RagC +/+ young livers using REACTOME; HALLMARK, WP, BIOCARTA collections and curated TFEB signatures. GSEA Preranked was used to perform gene set enrichment analysis. Only those genesets with significat enrichment levels (FDR q-val <0.25) were considered
NAME	GS DETAILS	SIZE	ES	NES	NOM p-val	FDR q-val
REACTOME_PEROXISOMAL_PROTEIN_IMPORT	REACTOME	60	0.595068	2.24781	0	0
WP_CHOLESTEROL_METABOLISM_WITH_BLOCH_AND_KANDUTSCHRUSSELL_PATHWAYS	WP	46	0.608556	2.16934	0	0
WP_PPAR_SIGNALING_PATHWAY	WP	61	0.569113	2.12362	0	0
HALLMARK_INTERFERON_ALPHA_RESPONSE	HALLMARK	89	0.518241	2.11192	0	0
REACTOME_PROTEIN_LOCALIZATION	REACTOME	95	0.51357	2.10666	0	0.00256701
HALLMARK_FATTY_ACID_METABOLISM	HALLMARK	142	0.476521	2.09095	0	0
REACTOME_PEROXISOMAL_LIPID_METABOLISM	REACTOME	27	0.662197	2.06669	0	0.00430032
WP_RETINOL_METABOLISM	WP	27	0.654378	2.05405	0	0
REACTOME_FATTY_ACID_METABOLISM	REACTOME	137	0.462158	2.04309	0	0.00608641
REACTOME_NUCLEOTIDE_CATABOLISM	REACTOME	27	0.636863	2.03288	0	0.00591102
REACTOME_METABOLISM_OF_POLYAMINES	REACTOME	55	0.534276	2.00765	0	0.0090284
HALLMARK_PEROXISOME	HALLMARK	89	0.493339	2.00714	0	0.000423077
WP_TRYPTOPHAN_METABOLISM	WP	35	0.606803	2.00326	0	0.00217569
HALLMARK_XENOBIOTIC_METABOLISM	HALLMARK	171	0.447891	2.00285	0	0.000317308
REACTOME_SULFUR_AMINO_ACID_METABOLISM	REACTOME	22	0.664017	2.0002	0	0.00881852
WP_GLUTATHIONE_METABOLISM	WP	17	0.694726	1.97873	0	0.00241886
WP_OXIDATIVE_STRESS_AND_REDOX_PATHWAY	WP	73	0.502562	1.95827	0	0.00238169
REACTOME_GLUTATHIONE_CONJUGATION	REACTOME	29	0.592626	1.9387	0	0.0185384
REACTOME_FATTY_ACYL_COA_BIOSYNTHESIS	REACTOME	27	0.615635	1.93009	0	0.0180805
HALLMARK_INTERFERON_GAMMA_RESPONSE	HALLMARK	166	0.429842	1.91517	0	0.00143725
REACTOME_CHOLESTEROL_BIOSYNTHESIS	REACTOME	24	0.617498	1.89994	0.00202429	0.0247178
REACTOME_MITOCHONDRIAL_FATTY_ACID_BETA_OXIDATION	REACTOME	34	0.565312	1.85725	0.00429185	0.0421959
WP_PROTEASOME_DEGRADATION	WP	49	0.510274	1.85697	0	0.0103682
WP_FATTY_ACID_BIOSYNTHESIS	WP	21	0.61934	1.85272	0.00390625	0.00988769
WP_GLUTATHIONE_AND_ONECARBON_METABOLISM	WP	30	0.554185	1.83791	0.0021097	0.0109246
REACTOME_ANTIGEN_PROCESSING_CROSS_PRESENTATION	REACTOME	74	0.464059	1.8115	0	0.0616554
WP_CHOLESTEROL_BIOSYNTHESIS	WP	15	0.657865	1.79899	0.0139165	0.0150634
REACTOME_BINDING_AND_UPTAKE_OF_LIGANDS_BY_SCAVENGER_RECEPTORS	REACTOME	25	0.580242	1.7963	0.0019305	0.0677493
WP_ONECARBON_METABOLISM_AND_RELATED_PATHWAYS	WP	46	0.503124	1.77827	0	0.0175726
REACTOME_METABOLISM_OF_STEROIDS	REACTOME	90	0.437598	1.77275	0	0.0834137
CAREY ET AL, 2020 TFEB-KO VS TFEB WT UPREGULATED GENES	TFEB targets	44	0.500617	1.76528	0.00222717	0.00257542
REACTOME_IMMUNOREGULATORY_INTERACTIONS_BETWEEN_A_LYMPHOID_AND_A_NON_LYMPHOID_CELL	REACTOME	56	0.474014	1.76086	0	0.0879823
REACTOME_METABOLISM_OF_VITAMINS_AND_COFACTORS	REACTOME	153	0.397467	1.75536	0	0.0865348
REACTOME_RHO_GTPASES_ACTIVATE_PAKS	REACTOME	22	0.564721	1.74126	0.0102041	0.0947616
REACTOME_ER_PHAGOSOME_PATHWAY	REACTOME	21	0.579122	1.74035	0.00784314	0.0906288
REACTOME_THE_ROLE_OF_GTSE1_IN_G2_M_PROGRESSION_AFTER_G2_CHECKPOINT	REACTOME	64	0.452728	1.72661	0	0.0985197
WP_AMINO_ACID_METABOLISM	WP	79	0.428486	1.70529	0	0.0333179
REACTOME_HEDGEHOG_LIGAND_BIOGENESIS	REACTOME	59	0.460487	1.70407	0.00212314	0.116084
HALLMARK_ALLOGRAFT_REJECTION	HALLMARK	131	0.396518	1.69045	0.00228833	0.0105689
REACTOME_O_GLYCOSYLATION_OF_TSR_DOMAIN_CONTAINING_PROTEINS	REACTOME	25	0.537951	1.6862	0.0104167	0.132628
REACTOME_HSF1_DEPENDENT_TRANSACTIVATION	REACTOME	22	0.563679	1.67952	0.0147059	0.134531
WP_METAPATHWAY_BIOTRANSFORMATION	WP	92	0.414094	1.67866	0	0.0394542
REACTOME_BILE_ACID_AND_BILE_SALT_METABOLISM	REACTOME	32	0.525534	1.67682	0.0163934	0.132273
WP_TRIACYLGLYCERIDE_SYNTHESIS	WP	20	0.569817	1.67616	0.0246407	0.0373359
REACTOME_ANTIGEN_PRESENTATION_FOLDING_ASSEMBLY_AND_PEPTIDE_LOADING_OF_CLASS_I_MHC	REACTOME	28	0.522915	1.67353	0.00826446	0.130686
HALLMARK_ADIPOGENESIS	HALLMARK	199	0.365963	1.66006	0	0.0117205
REACTOME_METABOLISM_OF_AMINO_ACIDS_AND_DERIVATIVES	REACTOME	201	0.366273	1.65693	0	0.144955
REACTOME_SYNTHESIS_OF_PC	REACTOME	22	0.545006	1.65609	0.0170576	0.140327
REACTOME_DECTIN_1_MEDIATED_NONCANONICAL_NF_KB_SIGNALING	REACTOME	54	0.450193	1.65477	0.00211864	0.13603
REACTOME_PLASMA_LIPOPROTEIN_REMODELING	REACTOME	22	0.545738	1.64563	0.0122951	0.141168
REACTOME_REGULATION_OF_RAS_BY_GAPS	REACTOME	63	0.431548	1.64455	0.00440529	0.137864
HALLMARK_BILE_ACID_METABOLISM	HALLMARK	93	0.399891	1.64141	0	0.0124455
REACTOME_METABOLISM_OF_WATER_SOLUBLE_VITAMINS_AND_COFACTORS	REACTOME	103	0.389083	1.63882	0	0.13975
REACTOME_KERATINIZATION	REACTOME	18	0.571106	1.63863	0.0239044	0.135408
REACTOME_REGULATED_NECROSIS	REACTOME	45	0.465264	1.63471	0.0131291	0.134943
REACTOME_FORMATION_OF_THE_CORNIFIED_ENVELOPE	REACTOME	18	0.571106	1.6289	0.0215983	0.137204
REACTOME_CELLULAR_RESPONSE_TO_HYPOXIA	REACTOME	66	0.426773	1.62574	0.0021645	0.137335
REACTOME_METABOLISM_OF_PORPHYRINS	REACTOME	22	0.526353	1.61549	0.0238095	0.145895
REACTOME_METABOLISM_OF_FAT_SOLUBLE_VITAMINS	REACTOME	35	0.476186	1.61348	0.0103734	0.144424
REACTOME_RHO_GTPASES_ACTIVATE_PKNS	REACTOME	35	0.477783	1.612	0.0191489	0.142688
HALLMARK_MTORC1_SIGNALING	HALLMARK	188	0.353759	1.60495	0.00236967	0.0157618
REACTOME_SMOOTH_MUSCLE_CONTRACTION	REACTOME	27	0.510958	1.60244	0.0127932	0.151548
REACTOME_SIGNALING_BY_RETINOIC_ACID	REACTOME	30	0.49712	1.59553	0.012024	0.155617
REACTOME_CLASS_I_PEROXISOMAL_MEMBRANE_PROTEIN_IMPORT	REACTOME	17	0.558	1.58048	0.032197	0.1717
REACTOME_ABC_FAMILY_PROTEINS_MEDIATED_TRANSPORT	REACTOME	90	0.38747	1.56505	0.0105042	0.18852
REACTOME_FCERI_MEDIATED_NF_KB_ACTIVATION	REACTOME	70	0.398154	1.56382	0.00860215	0.185962
REACTOME_RIPK1_MEDIATED_REGULATED_NECROSIS	REACTOME	27	0.497025	1.56222	0.0297619	0.183647
WP_EICOSANOID_METABOLISM_VIA_LIPOXYGENASES_LOX	WP	24	0.50126	1.55673	0.0338266	0.0929131
REACTOME_PHASE_II_CONJUGATION_OF_COMPOUNDS	REACTOME	70	0.400952	1.55251	0.0083682	0.192921
REACTOME_METABOLISM_OF_NUCLEOTIDES	REACTOME	82	0.38541	1.54838	0.00662252	0.194413
REACTOME_GAP_JUNCTION_ASSEMBLY	REACTOME	15	0.578884	1.54797	0.0465116	0.190676
HALLMARK_REACTIVE_OXIGEN_SPECIES_PATHWAY	HALLMARK	47	0.423183	1.54731	0.0145833	0.0237038
REACTOME_A_TETRASACCHARIDE_LINKER_SEQUENCE_IS_REQUIRED_FOR_GAG_SYNTHESIS	REACTOME	21	0.515857	1.53969	0.0344828	0.198959
HALLMARK_APOPTOSIS	HALLMARK	142	0.346754	1.53791	0	0.0233469
HALLMARK_ANGIOGENESIS	HALLMARK	31	0.466933	1.53716	0.0280561	0.0216246
REACTOME_ROS_SENSING_BY_NFE2L2	REACTOME	50	0.424693	1.53431	0.0282258	0.203133
REACTOME_CLEC7A_DECTIN_1_SIGNALING	REACTOME	88	0.377244	1.51252	0.0109409	0.233663
REACTOME_BIOLOGICAL_OXIDATIONS	REACTOME	147	0.348735	1.51067	0.00231481	0.232205
REACTOME_CROSS_PRESENTATION_OF_SOLUBLE_EXOGENOUS_ANTIGENS_ENDOSOMES	REACTOME	45	0.424569	1.50922	0.0252632	0.229934
REACTOME_METABOLISM_OF_NITRIC_OXIDE_NOS3_ACTIVATION_AND_REGULATION	REACTOME	17	0.537765	1.50542	0.0437376	0.231986
REACTOME_DEGRADATION_OF_AXIN	REACTOME	51	0.408436	1.49728	0.0232019	0.241404
REACTOME_NEUTROPHIL_DEGRANULATION	REACTOME	385	0.300538	1.49154	0	0.246944
WP_ADIPOGENESIS_GENES	WP	110	0.354319	1.49048	0.00833333	0.142376
WP_NUCLEAR_RECEPTORS_IN_LIPID_METABOLISM_AND_TOXICITY	WP	21	0.491947	1.46796	0.0724638	0.156147
WP_WHITE_FAT_CELL_DIFFERENTIATION	WP	28	0.462846	1.45941	0.0528455	0.157058
HALLMARK_P53_PATHWAY	HALLMARK	180	0.321501	1.44977	0.00229885	0.0449281
WP_PRIMARY_FOCAL_SEGMENTAL_GLOMERULOSCLEROSIS_FSGS	WP	66	0.369205	1.43521	0.0315789	0.174265
WP_FATTY_ACID_BETAOXIDATION	WP	29	0.438961	1.40506	0.0873181	0.199828
HALLMARK_CHOLESTEROL_HOMEOSTASIS	HALLMARK	69	0.357038	1.39741	0.0485232	0.0649824
HALLMARK_GLYCOLYSIS	HALLMARK	179	0.307563	1.39063	0.0131004	0.064919
WP_TYPE_II_INTERFERON_SIGNALING_IFNG	WP	25	0.44394	1.38879	0.0897704	0.211659
WP_MITOCHONDRIAL_LONG_CHAIN_FATTY_ACID_BETAOXIDATION	WP	16	0.490924	1.3844	0.104	0.207916
HALLMARK_EPITHELIAL_MESENCHYMAL_TRANSITION	HALLMARK	163	0.310875	1.37341	0.0116009	0.0683122
HALLMARK_ESTROGEN_RESPONSE_LATE	HALLMARK	153	0.30222	1.32202	0.0266667	0.0997793
HALLMARK_TNFA_SIGNALING_VIA_NFKB	HALLMARK	160	0.291395	1.28792	0.055814	0.126074
HALLMARK_ESTROGEN_RESPONSE_EARLY	HALLMARK	170	0.276236	1.24554	0.0911215	0.169473
HALLMARK_HYPOXIA	HALLMARK	176	0.271695	1.23818	0.0642857	0.16942
HALLMARK_HEDGEHOG_SIGNALING	HALLMARK	31	0.376027	1.23489	0.194093	0.16544
HALLMARK_COAGULATION	HALLMARK	111	0.289373	1.20566	0.133333	0.194229
HALLMARK_IL6_JAK_STAT3_SIGNALING	HALLMARK	63	0.318567	1.20496	0.174312	0.18639
HALLMARK_UV_RESPONSE_UP	HALLMARK	136	0.268337	1.17691	0.136054	0.216331
HALLMARK_HEME_METABOLISM	HALLMARK	164	0.257116	1.15182	0.157549	0.245754
TFEB TARGETS_3	TFEB targets	235	-0.29213	-1.32076	0.0319716	0.0728626
CAREY ET AL, 2020 TFEB-KO VS TFEB WT DOWNREGULATED GENES	TFEB targets	237	-0.336916	-1.50715	0.00338409	0.0303738
TFEB TARGETS_1	TFEB targets	21	-0.773564	-2.24208	0	0

## Sheet: GSEA in RagC S74N liver
Supplementary Table 1f: pre-ranked GSEA RagC S74N vs RagC +/+ young livers using KEGG, REACTOME; HALLMARK and BIOCARTA collections. GSEA Preranked was used to perform gene set enrichment analysis. Only those genesets with significat enrichment levels (FDR q-val <0.05) were considered
NAME	GS DETAILS	SIZE	ES	NES	NOM p-val	FDR q-val
KEGG_METABOLIC_PATHWAYS_MUS_MUSCULUS	KEGG	1161	0.132347	5.07188	0	0
REACTOME_IMMUNE_SYSTEM	REACTOME	863	0.147314	4.86963	0	0
REACTOME_METABOLISM	REACTOME	1112	0.128031	4.85983	0	0
HALLMARK_TNFA_SIGNALING_VIA_NFKB	HALMARK	186	0.277704	4.37581	0	0
HALLMARK_INTERFERON_GAMMA_RESPONSE	HALMARK	184	0.26342	4.08856	0	0
HALLMARK_HYPOXIA	HALMARK	182	0.259117	3.9442	0	0
REACTOME_METABOLISM_OF_PROTEINS	REACTOME	582	0.140228	3.90951	0	0
HALLMARK_XENOBIOTIC_METABOLISM	HALMARK	185	0.230377	3.76896	0	0
KEGG_LEISHMANIASIS_MUS_MUSCULUS	KEGG	60	0.382058	3.6202	0	0
REACTOME_GENE_EXPRESSION	REACTOME	774	0.110321	3.54837	0	0
KEGG_ALZHEIMER'S_DISEASE_MUS_MUSCULUS	KEGG	161	0.24233	3.52273	0	0
HALLMARK_EPITHELIAL_MESENCHYMAL_TRANSITION	HALMARK	183	0.225551	3.49516	0	0
HALLMARK_IL2_STAT5_SIGNALING	HALMARK	179	0.224793	3.4556	0	0
KEGG_PERTUSSIS_MUS_MUSCULUS	KEGG	66	0.360924	3.44008	0	0
REACTOME_HEMOSTASIS	REACTOME	323	0.164128	3.41287	0	0
KEGG_PARKINSON'S_DISEASE_MUS_MUSCULUS	KEGG	133	0.248668	3.30272	0	0
HALLMARK_OXIDATIVE_PHOSPHORYLATION	HALMARK	192	0.206281	3.27389	0	0
KEGG_PROTEOGLYCANS_IN_CANCER_MUS_MUSCULUS	KEGG	186	0.202519	3.2212	0	0
HALLMARK_IL6_JAK_STAT3_SIGNALING	HALMARK	82	0.31041	3.20393	0	0
KEGG_FC_GAMMA_R-MEDIATED_PHAGOCYTOSIS_MUS_MUSCULUS	KEGG	81	0.294297	3.10113	0	0
KEGG_REGULATION_OF_ACTIN_CYTOSKELETON_MUS_MUSCULUS	KEGG	195	0.191489	3.07949	0	0
KEGG_NON-ALCOHOLIC_FATTY_LIVER_DISEASE_(NAFLD)_MUS_MUSCULUS	KEGG	145	0.219505	3.06665	0	0
KEGG_CHEMOKINE_SIGNALING_PATHWAY_MUS_MUSCULUS	KEGG	171	0.196173	3.04615	0	0
HALLMARK_MTORC1_SIGNALING	HALMARK	193	0.184666	2.99521	0	0
REACTOME_DEVELOPMENTAL_BIOLOGY	REACTOME	329	0.143264	2.99101	0	0
KEGG_CHEMICAL_CARCINOGENESIS_MUS_MUSCULUS	KEGG	76	0.280983	2.95457	0	0
HALLMARK_APOPTOSIS	HALMARK	153	0.204184	2.91396	0	0
HALLMARK_KRAS_SIGNALING_UP	HALMARK	174	0.19377	2.90002	0	0
HALLMARK_ALLOGRAFT_REJECTION	HALMARK	177	0.187129	2.88963	0	0
HALLMARK_PROTEIN_SECRETION	HALMARK	93	0.244368	2.85717	0	0
HALLMARK_ESTROGEN_RESPONSE_LATE	HALMARK	175	0.18049	2.77192	0	0
HALLMARK_ANGIOGENESIS	HALMARK	34	0.394978	2.76769	0	0
HALLMARK_E2F_TARGETS	HALMARK	193	0.171341	2.72856	0	0
HALLMARK_INTERFERON_ALPHA_RESPONSE	HALMARK	87	0.244499	2.70732	0	0
HALLMARK_GLYCOLYSIS	HALMARK	187	0.166988	2.67296	0	0
HALLMARK_P53_PATHWAY	HALMARK	187	0.162334	2.64761	0	0
HALLMARK_ANDROGEN_RESPONSE	HALMARK	92	0.238546	2.64728	0	0
HALLMARK_UV_RESPONSE_UP	HALMARK	141	0.190879	2.63654	0	0
KEGG_HUNTINGTON'S_DISEASE_MUS_MUSCULUS	KEGG	180	0.183798	2.859	0	0.00010596
KEGG_INFLUENZA_A_MUS_MUSCULUS	KEGG	146	0.209844	2.90649	0	0.00011479
KEGG_OXIDATIVE_PHOSPHORYLATION_MUS_MUSCULUS	KEGG	128	0.205304	2.72569	0	0.000120995
KEGG_RIBOSOME_MUS_MUSCULUS	KEGG	129	0.206193	2.73291	0	0.000126495
KEGG_TRANSCRIPTIONAL_MISREGULATION_IN_CANCER_MUS_MUSCULUS	KEGG	159	0.187431	2.74745	0	0.000132519
KEGG_MEASLES_MUS_MUSCULUS	KEGG	117	0.219732	2.75919	0	0.000139144
KEGG_STAPHYLOCOCCUS_AUREUS_INFECTION_MUS_MUSCULUS	KEGG	46	0.344982	2.76111	0	0.000146468
HALLMARK_INFLAMMATORY_RESPONSE	HALMARK	182	0.161556	2.53513	0	0.000147565
KEGG_NATURAL_KILLER_CELL_MEDIATED_CYTOTOXICITY_MUS_MUSCULUS	KEGG	97	0.239226	2.76494	0	0.000154605
KEGG_LEUKOCYTE_TRANSENDOTHELIAL_MIGRATION_MUS_MUSCULUS	KEGG	108	0.226839	2.79429	0	0.000163699
KEGG_MAPK_SIGNALING_PATHWAY_MUS_MUSCULUS	KEGG	235	0.155305	2.81368	0	0.000173931
KEGG_HTLV-I_INFECTION_MUS_MUSCULUS	KEGG	246	0.151329	2.83308	0	0.000185526
KEGG_PHAGOSOME_MUS_MUSCULUS	KEGG	147	0.205912	2.84956	0	0.000198778
KEGG_PROTEIN_DIGESTION_AND_ABSORPTION_MUS_MUSCULUS	KEGG	76	0.262204	2.65386	0	0.000222254
KEGG_CELL_ADHESION_MOLECULES_(CAMS)_MUS_MUSCULUS	KEGG	128	0.201037	2.68108	0	0.000231514
KEGG_HERPES_SIMPLEX_INFECTION_MUS_MUSCULUS	KEGG	168	0.173956	2.60385	0	0.000408981
KEGG_AGE-RAGE_SIGNALING_PATHWAY_IN_DIABETIC_COMPLICATIONS_MUS_MUSCULUS	KEGG	97	0.228556	2.60575	0	0.000424128
KEGG_CARBON_METABOLISM_MUS_MUSCULUS	KEGG	110	0.211306	2.60799	0	0.000440441
KEGG_PI3K-AKT_SIGNALING_PATHWAY_MUS_MUSCULUS	KEGG	299	0.128293	2.58086	0	0.00044963
REACTOME_EXTRACELLULAR_MATRIX_ORGANIZATION	REACTOME	176	0.176965	2.70748	0	0.000457143
HALLMARK_REACTIVE_OXIGEN_SPECIES_PATHWAY	HALMARK	43	0.319577	2.45808	0	0.000495659
REACTOME_CELL_CYCLE	REACTOME	470	-0.10008	-2.52593	0	0.000545455
HALLMARK_APICAL_JUNCTION	HALMARK	181	0.156525	2.44191	0	0.00056459
KEGG_FOXO_SIGNALING_PATHWAY_MUS_MUSCULUS	KEGG	129	0.193147	2.56584	0	0.000587564
REACTOME_SIGNAL_TRANSDUCTION	REACTOME	1593	0.0521037	2.37092	0	0.00080404
KEGG_BIOSYNTHESIS_OF_AMINO_ACIDS_MUS_MUSCULUS	KEGG	72	0.255087	2.52653	0	0.000911253
KEGG_MICRORNAS_IN_CANCER_MUS_MUSCULUS	KEGG	136	0.184733	2.5275	0	0.000940649
KEGG_RAP1_SIGNALING_PATHWAY_MUS_MUSCULUS	KEGG	193	0.154988	2.51624	0	0.000975007
HALLMARK_MYC_TARGETS_V1	HALMARK	197	0.140566	2.31249	0	0.00122365
KEGG_TNF_SIGNALING_PATHWAY_MUS_MUSCULUS	KEGG	103	0.214378	2.48329	0	0.00126744
HALLMARK_COMPLEMENT	HALMARK	175	0.14547	2.28244	0	0.00138251
HALLMARK_COAGULATION	HALMARK	126	0.171876	2.28246	0	0.00143568
KEGG_SALMONELLA_INFECTION_MUS_MUSCULUS	KEGG	76	0.235184	2.44434	0	0.00144024
BIOCARTA_MAPK_PATHWAY_MUS_MUSCULUS	BIOCARTA	84	0.248555	2.63855	0	0.00146845
BIOCARTA_IL1R_PATHWAY_MUS_MUSCULUS	BIOCARTA	29	0.411848	2.65421	0	0.00149851
KEGG_BACTERIAL_INVASION_OF_EPITHELIAL_CELLS_MUS_MUSCULUS	KEGG	78	0.226895	2.40646	0	0.00151924
KEGG_OSTEOCLAST_DIFFERENTIATION_MUS_MUSCULUS	KEGG	117	0.192152	2.40649	0	0.0015603
REACTOME_CELL_CELL_COMMUNICATION	REACTOME	75	0.22856	2.27544	0	0.00156203
BIOCARTA_IL6_PATHWAY_MUS_MUSCULUS	BIOCARTA	20	0.508826	2.73955	0	0.00156481
KEGG_TUBERCULOSIS_MUS_MUSCULUS	KEGG	153	0.166665	2.40969	0	0.00160364
REACTOME_BIOLOGICAL_PROCESSES	REACTOME	182	0.143939	2.18938	0	0.00211284
HALLMARK_G2M_CHECKPOINT	HALMARK	190	0.136407	2.20992	0.0038835	0.0022851
KEGG_PATHWAYS_IN_CANCER_MUS_MUSCULUS	KEGG	361	0.107944	2.35686	0	0.00235919
KEGG_FC_EPSILON_RI_SIGNALING_PATHWAY_MUS_MUSCULUS	KEGG	57	0.267375	2.34976	0	0.0024106
REACTOME_DNA_REPAIR	REACTOME	259	0.115791	2.15479	0.00201207	0.00243279
KEGG_PROLACTIN_SIGNALING_PATHWAY_MUS_MUSCULUS	KEGG	65	0.247151	2.30897	0	0.00316062
KEGG_HEPATITIS_B_MUS_MUSCULUS	KEGG	129	0.177567	2.3044	0	0.00328402
KEGG_ONE_CARBON_POOL_BY_FOLATE_MUS_MUSCULUS	KEGG	19	0.449245	2.29209	0.003861	0.0033431
KEGG_EPSTEIN-BARR_VIRUS_INFECTION_MUS_MUSCULUS	KEGG	191	0.143623	2.29641	0.0021322	0.00338054
BIOCARTA_MONOCYTE_PATHWAY_MUS_MUSCULUS	BIOCARTA	11	0.635724	2.54011	0	0.0036274
KEGG_LEGIONELLOSIS_MUS_MUSCULUS	KEGG	54	0.262596	2.26601	0	0.00423565
BIOCARTA_AT1R_PATHWAY_MUS_MUSCULUS	BIOCARTA	31	0.367796	2.46685	0	0.00447184
KEGG_FOCAL_ADHESION_MUS_MUSCULUS	KEGG	194	0.141429	2.25552	0	0.00456306
KEGG_T_CELL_RECEPTOR_SIGNALING_PATHWAY_MUS_MUSCULUS	KEGG	101	0.192494	2.25127	0.00191939	0.00462226
KEGG_VEGF_SIGNALING_PATHWAY_MUS_MUSCULUS	KEGG	56	0.256465	2.24884	0	0.00470755
BIOCARTA_IL2_PATHWAY_MUS_MUSCULUS	BIOCARTA	22	0.437492	2.46966	0	0.00521715
KEGG_TOLL-LIKE_RECEPTOR_SIGNALING_PATHWAY_MUS_MUSCULUS	KEGG	86	0.212531	2.23092	0	0.00523594
BIOCARTA_IL2RB_PATHWAY_MUS_MUSCULUS	BIOCARTA	34	0.367739	2.4947	0	0.00537529
KEGG_CGMP-PKG_SIGNALING_PATHWAY_MUS_MUSCULUS	KEGG	153	0.154475	2.21885	0.00194175	0.00555043
HALLMARK_ESTROGEN_RESPONSE_EARLY	HALMARK	184	0.127821	2.03588	0	0.00602449
KEGG_INSULIN_SIGNALING_PATHWAY_MUS_MUSCULUS	KEGG	132	0.161004	2.19949	0	0.0060371
REACTOME_VESICLE_MEDIATED_TRANSPORT	REACTOME	236	-0.121194	-2.16459	0	0.00611142
KEGG_GLUTATHIONE_METABOLISM_MUS_MUSCULUS	KEGG	55	0.245581	2.18133	0	0.00624209
KEGG_VIRAL_CARCINOGENESIS_MUS_MUSCULUS	KEGG	198	0.13289	2.18162	0.00209644	0.00635769
KEGG_DRUG_METABOLISM_CYTOCHROME_P450_MUS_MUSCULUS	KEGG	58	0.240318	2.18626	0	0.00639601
KEGG_CYTOKINE-CYTOKINE_RECEPTOR_INTERACTION_MUS_MUSCULUS	KEGG	193	0.134938	2.18851	0	0.00640227
REACTOME_ORGANELLE_BIOGENESIS_AND_MAINTENANCE	REACTOME	249	-0.112201	-2.05446	0	0.006555
KEGG_B_CELL_RECEPTOR_SIGNALING_PATHWAY_MUS_MUSCULUS	KEGG	72	0.216719	2.16696	0.00199601	0.00675383
KEGG_CITRATE_CYCLE_(TCA_CYCLE)_MUS_MUSCULUS	KEGG	30	0.340058	2.15583	0.00592885	0.00688536
KEGG_VIRAL_MYOCARDITIS_MUS_MUSCULUS	KEGG	59	0.243135	2.14696	0.00203666	0.00695262
KEGG_NOD-LIKE_RECEPTOR_SIGNALING_PATHWAY_MUS_MUSCULUS	KEGG	55	0.241819	2.1424	0	0.00697897
KEGG_APOPTOSIS_MUS_MUSCULUS	KEGG	78	0.203411	2.14724	0.00209205	0.00707046
KEGG_GRAFT-VERSUS-HOST_DISEASE_MUS_MUSCULUS	KEGG	43	0.272734	2.1473	0.00204918	0.00719236
BIOCARTA_KERATINOCYTE_PATHWAY_MUS_MUSCULUS	BIOCARTA	43	0.303416	2.34958	0.0040404	0.00861196
BIOCARTA_LAIR_PATHWAY_MUS_MUSCULUS	BIOCARTA	14	0.520692	2.35826	0	0.00881394
REACTOME_TRANSMEMBRANE_TRANSPORT_OF_SMALL_MOLECULES	REACTOME	371	0.0871035	1.92291	0.0115607	0.00883946
KEGG_RETINOL_METABOLISM_MUS_MUSCULUS	KEGG	75	0.206091	2.09785	0.00200803	0.00926249
KEGG_N-GLYCAN_BIOSYNTHESIS_MUS_MUSCULUS	KEGG	49	0.252946	2.09966	0.00200401	0.00926818
HALLMARK_MITOTIC_SPINDLE	HALMARK	197	0.121277	1.94456	0.00198413	0.0092928
KEGG_JAK-STAT_SIGNALING_PATHWAY_MUS_MUSCULUS	KEGG	120	0.162389	2.08454	0.00803213	0.00969887
KEGG_TOXOPLASMOSIS_MUS_MUSCULUS	KEGG	109	0.169466	2.08575	0	0.00984808
KEGG_INOSITOL_PHOSPHATE_METABOLISM_MUS_MUSCULUS	KEGG	68	0.21036	2.08576	0.00204082	0.010002
BIOCARTA_CHEMICAL_PATHWAY_MUS_MUSCULUS	BIOCARTA	19	0.440446	2.30167	0	0.0103182
KEGG_COMPLEMENT_AND_COAGULATION_CASCADES_MUS_MUSCULUS	KEGG	73	0.201707	2.03883	0.00576923	0.0129236
REACTOME_MITOPHAGY	REACTOME	19	0.347501	1.83379	0.0123203	0.0142214
HALLMARK_SPERMATOGENESIS	HALMARK	112	-0.157276	-1.94779	0.00803213	0.014664
BIOCARTA_LYMPHOCYTE_PATHWAY_MUS_MUSCULUS	BIOCARTA	9	0.615466	2.23908	0.00203666	0.0149289
KEGG_ARGININE_BIOSYNTHESIS_MUS_MUSCULUS	KEGG	19	0.393184	2.01058	0.00199203	0.0152571
KEGG_AXON_GUIDANCE_MUS_MUSCULUS	KEGG	121	0.155492	2.00071	0.016129	0.0157527
KEGG_PLATELET_ACTIVATION_MUS_MUSCULUS	KEGG	114	0.159887	1.97827	0.00627615	0.0175535
HALLMARK_ADIPOGENESIS	HALMARK	188	0.114988	1.82505	0.0215686	0.018203
HALLMARK_DNA_REPAIR	HALMARK	136	-0.149186	-1.99252	0.00383142	0.0183765
KEGG_UBIQUITIN_MEDIATED_PROTEOLYSIS_MUS_MUSCULUS	KEGG	131	0.146375	1.96324	0.0038835	0.0185429
HALLMARK_PI3K_AKT_MTOR_SIGNALING	HALMARK	100	0.154336	1.80658	0.00784314	0.018965
KEGG_GLYOXYLATE_AND_DICARBOXYLATE_METABOLISM_MUS_MUSCULUS	KEGG	28	0.3088	1.9558	0.0119522	0.0191199
KEGG_SIGNALING_PATHWAYS_REGULATING_PLURIPOTENCY_OF_STEM_CELLS_MUS_MUSCULUS	KEGG	120	0.15375	1.95146	0.00598802	0.0193412
BIOCARTA_PDGF_PATHWAY_MUS_MUSCULUS	BIOCARTA	26	0.364059	2.19499	0	0.019507
KEGG_CHOLINE_METABOLISM_IN_CANCER_MUS_MUSCULUS	KEGG	94	0.171201	1.93502	0.00407332	0.0210889
BIOCARTA_FMLP_PATHWAY_MUS_MUSCULUS	BIOCARTA	37	0.29435	2.1652	0.00404858	0.0216067
HALLMARK_BILE_ACID_METABOLISM	HALMARK	107	0.147259	1.76353	0.0231579	0.0231811
KEGG_RAS_SIGNALING_PATHWAY_MUS_MUSCULUS	KEGG	199	0.118172	1.91396	0.0140845	0.0232375
HALLMARK_UNFOLDED_PROTEIN_RESPONSE	HALMARK	110	0.140948	1.75109	0.0203666	0.0240452
KEGG_SPHINGOLIPID_SIGNALING_PATHWAY_MUS_MUSCULUS	KEGG	119	0.14965	1.89989	0.00618557	0.024881
BIOCARTA_CDMAC_PATHWAY_MUS_MUSCULUS	BIOCARTA	14	0.4703	2.13505	0.00385356	0.025367
KEGG_RNA_DEGRADATION_MUS_MUSCULUS	KEGG	69	0.194278	1.89044	0.0180361	0.0259915
KEGG_INSULIN_RESISTANCE_MUS_MUSCULUS	KEGG	105	0.157148	1.88677	0.00996016	0.0262229
KEGG_ERBB_SIGNALING_PATHWAY_MUS_MUSCULUS	KEGG	86	0.174616	1.87904	0.0102881	0.0268904
REACTOME_NEURONAL_SYSTEM	REACTOME	205	-0.104905	-1.76245	0.0184049	0.0286883
KEGG_ANTIGEN_PROCESSING_AND_PRESENTATION_MUS_MUSCULUS	KEGG	66	0.195823	1.86206	0.00808081	0.0290213
BIOCARTA_EIF4_PATHWAY_MUS_MUSCULUS	BIOCARTA	22	0.380323	2.10267	0.00201613	0.0291474
HALLMARK_MYC_TARGETS_V2	HALMARK	58	-0.223035	-2.02046	0.00795229	0.0291576
BIOCARTA_INTEGRIN_PATHWAY_MUS_MUSCULUS	BIOCARTA	34	0.296799	2.07281	0.00798403	0.0297752
BIOCARTA_IFNG_PATHWAY_MUS_MUSCULUS	BIOCARTA	6	0.691278	2.07582	0.0039604	0.0310293
BIOCARTA_NEUTROPHIL_PATHWAY_MUS_MUSCULUS	BIOCARTA	8	0.60155	2.07951	0	0.0323457
KEGG_2-OXOCARBOXYLIC_ACID_METABOLISM_MUS_MUSCULUS	KEGG	17	0.373764	1.83707	0.0204082	0.0329234
HALLMARK_UV_RESPONSE_DN	HALMARK	138	0.122722	1.68535	0.0188679	0.0335617
HALLMARK_HEME_METABOLISM	HALMARK	175	0.107897	1.67968	0.0207469	0.0337346
KEGG_MINERAL_ABSORPTION_MUS_MUSCULUS	KEGG	39	0.243745	1.82729	0.014	0.0344499
KEGG_TYPE_I_DIABETES_MELLITUS_MUS_MUSCULUS	KEGG	45	0.230373	1.8222	0.018595	0.0349878
KEGG_NEUROTROPHIN_SIGNALING_PATHWAY_MUS_MUSCULUS	KEGG	118	0.143344	1.80354	0.0123711	0.0381523
KEGG_STEROID_HORMONE_BIOSYNTHESIS_MUS_MUSCULUS	KEGG	68	0.184356	1.79965	0.0101215	0.0385476
KEGG_SELENOCOMPOUND_METABOLISM_MUS_MUSCULUS	KEGG	15	0.384119	1.79707	0.0162602	0.0385994
KEGG_CAMP_SIGNALING_PATHWAY_MUS_MUSCULUS	KEGG	173	0.117781	1.79184	0.0192678	0.0391714
KEGG_HEMATOPOIETIC_CELL_LINEAGE_MUS_MUSCULUS	KEGG	72	0.179764	1.78458	0.0156556	0.0402825
KEGG_ADIPOCYTOKINE_SIGNALING_PATHWAY_MUS_MUSCULUS	KEGG	68	0.179905	1.77265	0.015534	0.0422902
REACTOME_PROGRAMMED_CELL_DEATH	REACTOME	80	0.159616	1.6269	0.0409357	0.0430991
HALLMARK_FATTY_ACID_METABOLISM	HALMARK	143	-0.12099	-1.70112	0.0248447	0.0456698
BIOCARTA_RACCYCD_PATHWAY_MUS_MUSCULUS	BIOCARTA	22	0.35836	1.99147	0.00595238	0.047015
KEGG_METABOLISM_OF_XENOBIOTICS_BY_CYTOCHROME_P450_MUS_MUSCULUS	KEGG	60	0.195969	1.74876	0.0257426	0.0477741
KEGG_P53_SIGNALING_PATHWAY_MUS_MUSCULUS	KEGG	64	0.188385	1.74637	0.0194175	0.0479979
BIOCARTA_EGF_PATHWAY_MUS_MUSCULUS	BIOCARTA	26	0.32556	1.99441	0.00967118	0.0485971
KEGG_FOLATE_BIOSYNTHESIS_MUS_MUSCULUS	KEGG	11	0.429165	1.73889	0.0337302	0.0491984
HALLMARK_TGF_BETA_SIGNALING	HALMARK	52	0.189081	1.6024	0.056	0.049493
KEGG_VASCULAR_SMOOTH_MUSCLE_CONTRACTION_MUS_MUSCULUS	KEGG	107	0.139668	1.73929	0.0209524	0.0496707

## Sheet: GSEA in RagC S74N neutrophils
Supplementary Table 1g: pre-ranked GSEA RagC S74N vs RagC +/+ young neutrophils using KEGG, REACTOME; HALLMARK,BIOCARTA, WP and C3 collections and TFEB curated signatures. GSEA Preranked was used to perform gene set enrichment analysis. Only those genesets with significat enrichment levels (FDR q-val <0.1) were considered
follow link to MSigDB	GS DETAILS	SIZE	ES	NES	NOM p-val	FDR q-val
ZNF16_TARGET_GENES	C3	58	-0.65	-2.04	0	0
NFKBIA_TARGET_GENES	C3	740	-0.47	-1.92	0	0.005
ZNF92_TARGET_GENES	C3	892	-0.45	-1.87	0	0.011
FXR_IR1_Q6	C3	76	-0.57	-1.86	0	0.01
TAZ_TARGET_GENES	C3	306	-0.48	-1.85	0	0.01
ZNF436_TARGET_GENES	C3	303	-0.48	-1.83	0	0.012
MCM3_TARGET_GENES	C3	136	-0.49	-1.74	0.002	0.038
BACH2_01	C3	194	-0.47	-1.72	0	0.034
ZNF354B_TARGET_GENES	C3	165	-0.47	-1.72	0	0.037
PGM3_TARGET_GENES	C3	203	-0.47	-1.72	0	0.04
PU1_Q6	C3	181	-0.47	-1.72	0	0.045
RPA1_TARGET_GENES	C3	36	-0.6	-1.71	0.004	0.035
ZMYM2_TARGET_GENES	C3	102	-0.5	-1.7	0	0.038
HALLMARK_NOTCH_SIGNALING	HALLMARK	25	-0.64	-1.68	0.008	0.015
HALLMARK_WNT_BETA_CATENIN_SIGNALING	HALLMARK	28	-0.63	-1.68	0	0.026
LFA1_Q6	C3	181	-0.46	-1.68	0	0.047
AREB6_03	C3	191	-0.46	-1.67	0	0.046
H1_6_TARGET_GENES	C3	333	-0.43	-1.67	0	0.047
ETS_Q4	C3	201	-0.45	-1.66	0	0.049
ATOH8_TARGET_GENES	C3	21	-0.64	-1.63	0.016	0.067
PHB2_TARGET_GENES	C3	135	-0.46	-1.61	0	0.078
ZNF410_TARGET_GENES	C3	439	-0.41	-1.61	0	0.082
ELF1_Q6	C3	203	-0.43	-1.6	0	0.079
KLF14_TARGET_GENES	C3	183	-0.44	-1.6	0	0.083
PPAR_DR1_Q2	C3	200	-0.44	-1.59	0	0.083
TGASTMAGC_NFE2_01	C3	143	-0.45	-1.59	0	0.083
AP1_Q6	C3	186	-0.43	-1.59	0	0.085
LAMB3_TARGET_GENES	C3	4	-0.94	-1.58	0.002	0.076
CDC5L_TARGET_GENES	C3	194	-0.43	-1.58	0	0.076
COUP_DR1_Q6	C3	191	-0.43	-1.58	0	0.077
BACH1_01	C3	190	-0.43	-1.58	0	0.079
P53_02	C3	183	-0.44	-1.58	0	0.081
ETS2_B	C3	205	-0.42	-1.57	0	0.076
CREBL2_TARGET_GENES	C3	6	-0.85	-1.57	0.024	0.082
RGAGGAARY_PU1_Q6	C3	385	-0.4	-1.56	0	0.08
GGAANCGGAANY_UNKNOWN	C3	96	-0.47	-1.56	0	0.083
AP1_C	C3	184	-0.43	-1.56	0	0.085
WGGAATGY_TEF1_Q6	C3	251	-0.41	-1.55	0.002	0.084
ZNF282_TARGET_GENES	C3	760	-0.38	-1.55	0	0.084
FXR1_TARGET_GENES	C3	761	-0.38	-1.55	0	0.084
SNAPC4_TARGET_GENES	C3	68	-0.48	-1.55	0	0.086
TFEBTARGETS	TFEB targets	210	-0.42	-1.54	0	0.03
HNF4_DR1_Q3	C3	192	-0.42	-1.53	0	0.09
PRMT5_TARGET_GENES	C3	66	-0.47	-1.53	0.006	0.091
ZNF239_TARGET_GENES	C3	28	-0.57	-1.53	0.015	0.092
CCAWWNAAGG_SRF_Q4	C3	61	-0.49	-1.53	0.006	0.092
AP1_Q4_01	C3	180	-0.42	-1.52	0.002	0.092
TGANTCA_AP1_C	C3	797	-0.37	-1.52	0	0.094
COUP_01	C3	199	-0.41	-1.52	0	0.095
SRF_01	C3	40	-0.52	-1.52	0.012	0.095
HALLMARK_P53_PATHWAY	HALLMARK	172	-0.42	-1.51	0.004	0.067
HALLMARK_UV_RESPONSE_UP	HALLMARK	129	-0.43	-1.51	0	0.089
TBX1_TARGET_GENES	C3	127	-0.43	-1.51	0.002	0.095
PCGF1_TARGET_GENES	C3	392	-0.38	-1.51	0	0.095
HALLMARK_ADIPOGENESIS	HALLMARK	186	-0.41	-1.5	0.002	0.051
HALLMARK_APOPTOSIS	HALLMARK	134	-0.43	-1.5	0	0.06
HALLMARK_MYOGENESIS	HALLMARK	140	-0.42	-1.46	0.002	0.057
HALLMARK_EPITHELIAL_MESENCHYMAL_TRANSITION	HALLMARK	136	-0.4	-1.43	0.01	0.067
HALLMARK_REACTIVE_OXYGEN_SPECIES_PATHWAY	HALLMARK	46	-0.47	-1.39	0.041	0.085
HALLMARK_IL6_JAK_STAT3_SIGNALING	HALLMARK	77	-0.42	-1.37	0.02	0.093
HALLMARK_HEME_METABOLISM	HALLMARK	176	-0.37	-1.36	0.012	0.094
MORE_GENES_AND_NOT_TOO_CURATED	TFEB targets	520	-0.33	-1.31	0.002	0.063
HALLMARK_G2M_CHECKPOINT	HALLMARK	193	0.38	1.39	0.006	0.086

## Sheet: GSEA in RagC S74N old kidney
Supplementary Table 1h: pre-ranked GSEA RagC S74N vs RagC +/+ old Kidneys using KEGG, REACTOME; HALLMARK,BIOCARTA, WP, NABA collection and senescence and TFEB curated signatures. GSEA Preranked was used to perform gene set enrichment analysis. Only those genesets with significat enrichment levels (FDR q-val <0.1) were considered.
NAME	GS DETAILS	SIZE	ES	NES	NOM p-val	FDR q-val
HALLMARK_INTERFERON_GAMMA_RESPONSE	HALLMARK	184	0.640692	2.32819	0	0
HALLMARK_ALLOGRAFT_REJECTION	HALLMARK	172	0.618092	2.23737	0	0
HALLMARK_INTERFERON_ALPHA_RESPONSE	HALLMARK	90	0.658723	2.20927	0	0
HALLMARK_INFLAMMATORY_RESPONSE	HALLMARK	189	0.577331	2.11468	0	0
HALLMARK_EPITHELIAL_MESENCHYMAL_TRANSITION	HALLMARK	191	0.541514	1.95409	0	0
HALLMARK_ANGIOGENESIS	HALLMARK	35	0.677415	1.93547	0	0
HALLMARK_IL6_JAK_STAT3_SIGNALING	HALLMARK	84	0.586954	1.91712	0	0
HALLMARK_MITOTIC_SPINDLE	HALLMARK	198	0.518814	1.9105	0	0
HALLMARK_KRAS_SIGNALING_UP	HALLMARK	188	0.493058	1.79404	0	8.96057e-05
HALLMARK_E2F_TARGETS	HALLMARK	194	0.48275	1.76366	0	8.06452e-05
HALLMARK_G2M_CHECKPOINT	HALLMARK	197	0.458641	1.68114	0	0.00139363
HALLMARK_COMPLEMENT	HALLMARK	183	0.45781	1.64644	0	0.00171632
HALLMARK_IL2_STAT5_SIGNALING	HALLMARK	193	0.430262	1.57282	0	0.00478335
HALLMARK_TNFA_SIGNALING_VIA_NFKB	HALLMARK	195	0.421564	1.54637	0	0.00641053
KEGG_HEMATOPOIETIC_CELL_LINEAGE	KEGG	64	0.730538	2.27866	0	0
REACTOME_IMMUNOREGULATORY_INTERACTIONS_BETWEEN_A_LYMPHOID_AND_A_NON_LYMPHOID_CELL	REACTOME	84	0.677886	2.24118	0	0
REACTOME_INTERLEUKIN_10_SIGNALING	REACTOME	39	0.727293	2.10568	0	0
WP_TYPE_II_INTERFERON_SIGNALING_IFNG	WP	29	0.768179	2.0748	0	0
REACTOME_ANTIGEN_ACTIVATES_B_CELL_RECEPTOR_BCR_LEADING_TO_GENERATION_OF_SECOND_MESSENGERS	REACTOME	35	0.730656	2.06023	0	0
WP_CANCER_IMMUNOTHERAPY_BY_PD1_BLOCKADE	WP	19	0.810619	2.02102	0	0.000636949
BIOCARTA_LAIR_PATHWAY	BIOCARTA	15	0.843656	2.00214	0	0.00108736
REACTOME_INTERFERON_ALPHA_BETA_SIGNALING	REACTOME	48	0.673349	1.99113	0	0.00142276
WP_TCELL_ANTIGEN_RECEPTOR_TCR_SIGNALING_PATHWAY	WP	88	0.599355	1.98797	0	0.00126467
REACTOME_DEGRADATION_OF_THE_EXTRACELLULAR_MATRIX	REACTOME	128	0.570429	1.97537	0	0.00162372
REACTOME_CHEMOKINE_RECEPTORS_BIND_CHEMOKINES	REACTOME	48	0.667292	1.97516	0	0.00147611
REACTOME_EXTRACELLULAR_MATRIX_ORGANIZATION	REACTOME	282	0.524239	1.97201	0	0.00151252
WP_CELLS_AND_MOLECULES_INVOLVED_IN_LOCAL_ACUTE_INFLAMMATORY_RESPONSE	WP	15	0.843656	1.97104	0	0.00139617
WP_THE_HUMAN_IMMUNE_RESPONSE_TO_TUBERCULOSIS	WP	22	0.76066	1.96222	0	0.00156844
REACTOME_INTERFERON_GAMMA_SIGNALING	REACTOME	65	0.61716	1.94881	0	0.00235481
REACTOME_INTEGRIN_CELL_SURFACE_INTERACTIONS	REACTOME	81	0.595369	1.94481	0	0.00256902
WP_MICROGLIA_PATHOGEN_PHAGOCYTOSIS_PATHWAY	WP	38	0.670474	1.93503	0	0.00297691
REACTOME_NITRIC_OXIDE_STIMULATES_GUANYLATE_CYCLASE	REACTOME	21	0.751198	1.9267	0	0.00360668
REACTOME_MET_ACTIVATES_PTK2_SIGNALING	REACTOME	30	0.703673	1.92318	0	0.00351838
REACTOME_GENERATION_OF_SECOND_MESSENGER_MOLECULES	REACTOME	22	0.746785	1.92067	0	0.00357958
KEGG_CELL_ADHESION_MOLECULES_CAMS	KEGG	105	0.568	1.91775	0	0.00368173
REACTOME_PURINERGIC_SIGNALING_IN_LEISHMANIASIS_INFECTION	REACTOME	24	0.735595	1.90527	0	0.00451565
KEGG_CYTOKINE_CYTOKINE_RECEPTOR_INTERACTION	KEGG	197	0.524426	1.90494	0	0.00431932
KEGG_PRIMARY_IMMUNODEFICIENCY	KEGG	34	0.674607	1.901	0	0.00437938
WP_PATHOGENESIS_OF_SARSCOV2_MEDIATED_BY_NSP9NSP10_COMPLEX	WP	16	0.806843	1.89492	0	0.00458884
BIOCARTA_TCYTOTOXIC_PATHWAY	BIOCARTA	12	0.857307	1.86776	0	0.00812361
BIOCARTA_THELPER_PATHWAY	BIOCARTA	12	0.847946	1.86647	0	0.00807027
WP_OLIGODENDROCYTE_SPECIFICATION_AND_DIFFERENTIATION_LEADING_TO_MYELIN_COMPONENTS_FOR_CNS	WP	26	0.700739	1.85953	0	0.00897281
WP_INFLAMMATORY_RESPONSE_PATHWAY	WP	27	0.689935	1.85333	0	0.00987964
NABA_CORE_MATRISOME	NABA	247	0.492067	1.84553	0	0.0112137
REACTOME_INTERFERON_SIGNALING	REACTOME	153	0.519557	1.84543	0	0.010852
REACTOME_TNFS_BIND_THEIR_PHYSIOLOGICAL_RECEPTORS	REACTOME	24	0.716764	1.84309	0	0.0109009
BIOCARTA_MONOCYTE_PATHWAY	BIOCARTA	11	0.843073	1.83204	0	0.0132384
PID_INTEGRIN1_PATHWAY	PID	66	0.580749	1.83035	0	0.0134124
NABA_COLLAGENS	NABA	41	0.620034	1.82456	0.00178891	0.0142871
BIOCARTA_NO2IL12_PATHWAY	BIOCARTA	14	0.805446	1.82	0.00176678	0.0152171
REACTOME_ROLE_OF_LAT2_NTAL_LAB_ON_CALCIUM_MOBILIZATION	REACTOME	20	0.7326	1.8175	0	0.0154808
NABA_ECM_GLYCOPROTEINS	NABA	172	0.506722	1.81406	0	0.016052
REACTOME_INTERLEUKIN_4_AND_INTERLEUKIN_13_SIGNALING	REACTOME	101	0.544674	1.81306	0	0.0158835
REACTOME_FCGR_ACTIVATION	REACTOME	13	0.805182	1.80979	0.00189394	0.0165393
WP_TYROBP_CAUSAL_NETWORK	WP	58	0.576158	1.80605	0	0.0174649
REACTOME_CYTOKINE_SIGNALING_IN_IMMUNE_SYSTEM	REACTOME	615	0.449863	1.8008	0	0.0184102
BIOCARTA_IL17_PATHWAY	BIOCARTA	11	0.861854	1.79958	0	0.0183815
PID_INTEGRIN3_PATHWAY	PID	43	0.611971	1.79468	0	0.0194859
PID_INTEGRIN_CS_PATHWAY	PID	26	0.676273	1.7944	0.00175747	0.019179
WP_SARSCOV2_INNATE_IMMUNITY_EVASION_AND_CELLSPECIFIC_IMMUNE_RESPONSE	WP	61	0.565883	1.79379	0	0.0190122
BIOCARTA_TCRA_PATHWAY	BIOCARTA	9	0.873673	1.79072	0.0018797	0.0194843
REACTOME_HOMOLOGOUS_DNA_PAIRING_AND_STRAND_EXCHANGE	REACTOME	41	0.613822	1.78502	0	0.0212501
REACTOME_PD_1_SIGNALING	REACTOME	12	0.795539	1.78327	0.00181818	0.0215374
REACTOME_COLLAGEN_CHAIN_TRIMERIZATION	REACTOME	41	0.620034	1.78272	0	0.0214491
WP_CHEMOKINE_SIGNALING_PATHWAY	WP	157	0.497089	1.77839	0	0.0226752
BIOCARTA_LYM_PATHWAY	BIOCARTA	12	0.809179	1.77691	0	0.0227887
REACTOME_ASSEMBLY_OF_COLLAGEN_FIBRILS_AND_OTHER_MULTIMERIC_STRUCTURES	REACTOME	58	0.568364	1.77657	0.00168634	0.0224846
NABA_MATRISOME	NABA	813	0.43807	1.77652	0	0.0221032
REACTOME_ELASTIC_FIBRE_FORMATION	REACTOME	43	0.605454	1.77141	0	0.0237496
REACTOME_LAMININ_INTERACTIONS	REACTOME	30	0.66013	1.77003	0	0.023852
REACTOME_SYNDECAN_INTERACTIONS	REACTOME	27	0.653081	1.76992	0.00350263	0.0235334
WP_PRION_DISEASE_PATHWAY	WP	33	0.639117	1.76873	0.00351494	0.0235735
WP_PEPTIDE_GPCRS	WP	65	0.554922	1.76487	0	0.0249367
PID_ALPHA_SYNUCLEIN_PATHWAY	PID	32	0.629108	1.76337	0.00181159	0.0251694
REACTOME_MOLECULES_ASSOCIATED_WITH_ELASTIC_FIBRES	REACTOME	36	0.616165	1.75889	0	0.0265738
REACTOME_ECM_PROTEOGLYCANS	REACTOME	74	0.548687	1.75758	0	0.0267153
REACTOME_COLLAGEN_DEGRADATION	REACTOME	60	0.566823	1.74907	0	0.0300676
REACTOME_NON_INTEGRIN_MEMBRANE_ECM_INTERACTIONS	REACTOME	58	0.567203	1.74632	0	0.0313449
PID_TCR_PATHWAY	PID	62	0.558094	1.74499	0	0.0314803
BIOCARTA_GRANULOCYTES_PATHWAY	BIOCARTA	11	0.794456	1.74209	0.00715563	0.0326141
REACTOME_CD22_MEDIATED_BCR_REGULATION	REACTOME	10	0.813292	1.74145	0	0.0323981
KEGG_ECM_RECEPTOR_INTERACTION	KEGG	83	0.535885	1.74063	0	0.0322716
WP_ALLOGRAFT_REJECTION	WP	56	0.555356	1.73856	0	0.0328161
KEGG_CHEMOKINE_SIGNALING_PATHWAY	KEGG	168	0.485998	1.73836	0	0.0324422
REACTOME_PLATELET_HOMEOSTASIS	REACTOME	84	0.527717	1.72764	0	0.0372693
REACTOME_PLATELET_ADHESION_TO_EXPOSED_COLLAGEN	REACTOME	15	0.74024	1.72726	0.00350877	0.0369388
REACTOME_MITOTIC_PROMETAPHASE	REACTOME	192	0.471429	1.71413	0	0.0442353
PID_GLYPICAN_1PATHWAY	PID	26	0.640438	1.71235	0.00336134	0.0449054
REACTOME_ESTABLISHMENT_OF_SISTER_CHROMATID_COHESION	REACTOME	11	0.790648	1.712	0.00377358	0.0445881
REACTOME_MET_PROMOTES_CELL_MOTILITY	REACTOME	41	0.58661	1.71104	0.00344828	0.0445417
REACTOME_CHL1_INTERACTIONS	REACTOME	9	0.836301	1.7107	0.0019305	0.0441737
BIOCARTA_LYMPHOCYTE_PATHWAY	BIOCARTA	9	0.839439	1.71069	0	0.0436074
REACTOME_AURKA_ACTIVATION_BY_TPX2	REACTOME	71	0.537668	1.70446	0.00157978	0.0469225
WP_HAIR_FOLLICLE_DEVELOPMENT_CYTODIFFERENTIATION_PART_3_OF_3	WP	70	0.528705	1.70396	0	0.0467297
WP_GASTRIC_CANCER_NETWORK_2	WP	28	0.626683	1.70381	0.00165837	0.0462946
KEGG_INTESTINAL_IMMUNE_NETWORK_FOR_IGA_PRODUCTION	KEGG	29	0.630883	1.7036	0.00342466	0.0458711
PID_INTEGRIN2_PATHWAY	PID	27	0.636441	1.70206	0.00688468	0.0462063
WP_HUMAN_COMPLEMENT_SYSTEM	WP	82	0.520781	1.70117	0	0.0461351
BIOCARTA_TCR_PATHWAY	BIOCARTA	44	0.58007	1.69987	0.00340715	0.0464034
PID_TCR_JNK_PATHWAY	PID	14	0.745181	1.69966	0.00704225	0.0460075
PID_INTEGRIN5_PATHWAY	PID	16	0.701765	1.69791	0.00724638	0.0464996
WP_TCELL_ANTIGEN_RECEPTOR_TCR_PATHWAY_DURING_STAPHYLOCOCCUS_AUREUS_INFECTION	WP	60	0.53951	1.69594	0	0.0473241
BIOCARTA_NEUTROPHIL_PATHWAY	BIOCARTA	8	0.836308	1.6945	0.0017331	0.0477716
KEGG_LEISHMANIA_INFECTION	KEGG	50	0.559255	1.69251	0	0.0485177
SASP_DE CECCO_NATURE2019	Senescence	58	0.630547	1.95076	0	0
IFN_DE CECCO_NATURE2019	Senescence	21	0.733547	1.88669	0	0.00102775
SASP_LASRY_BENNERIAH_TRENDSIMMUNOL2015_MOUSEGENES	Senescence	62	0.59262	1.85594	0.00168067	0.000685166
SIR_LASRY_BENNERIAH_TRENDSIMMUNOL2015_MOUSE GENES	Senescence	52	0.588772	1.74704	0	0.000513875
HALLMARK_OXIDATIVE_PHOSPHORYLATION	HALLMARK	180	-0.650693	-2.48767	0	0
HALLMARK_GLYCOLYSIS	HALLMARK	191	-0.386731	-1.49867	0	0.0699493
KEGG_OXIDATIVE_PHOSPHORYLATION	KEGG	111	-0.780362	-2.81431	0	0
WP_ELECTRON_TRANSPORT_CHAIN_OXPHOS_SYSTEM_IN_MITOCHONDRIA	WP	86	-0.78058	-2.72578	0	0
KEGG_PARKINSONS_DISEASE	KEGG	111	-0.725374	-2.63879	0	0
REACTOME_RESPIRATORY_ELECTRON_TRANSPORT_ATP_SYNTHESIS_BY_CHEMIOSMOTIC_COUPLING_AND_HEAT_PRODUCTION_BY_UNCOUPLING_PROTEINS	REACTOME	111	-0.716399	-2.61613	0	0
REACTOME_RESPIRATORY_ELECTRON_TRANSPORT	REACTOME	101	-0.723186	-2.56737	0	0
REACTOME_THE_CITRIC_ACID_TCA_CYCLE_AND_RESPIRATORY_ELECTRON_TRANSPORT	REACTOME	160	-0.658543	-2.51164	0	0
REACTOME_COMPLEX_I_BIOGENESIS	REACTOME	56	-0.777807	-2.50381	0	0
WP_MITOCHONDRIAL_COMPLEX_I_ASSEMBLY_MODEL_OXPHOS_SYSTEM	WP	55	-0.771955	-2.48635	0	0
WP_OXIDATIVE_PHOSPHORYLATION	WP	47	-0.783505	-2.45548	0	0
REACTOME_MITOCHONDRIAL_TRANSLATION	REACTOME	95	-0.643191	-2.31078	0	0
WP_NONALCOHOLIC_FATTY_LIVER_DISEASE	WP	148	-0.599889	-2.28958	0	0
REACTOME_AMINO_ACIDS_REGULATE_MTORC1	REACTOME	53	-0.676443	-2.20576	0	0
WP_MITOCHONDRIAL_CIV_ASSEMBLY	WP	34	-0.739702	-2.15652	0	8.03268e-05
KEGG_ALZHEIMERS_DISEASE	KEGG	148	-0.564623	-2.14802	0	7.45891e-05
REACTOME_MITOCHONDRIAL_PROTEIN_IMPORT	REACTOME	59	-0.642816	-2.13868	0	0.000139401
KEGG_HUNTINGTONS_DISEASE	KEGG	159	-0.560316	-2.10649	0	0.000464106
WP_PROXIMAL_TUBULE_TRANSPORT	WP	51	-0.657224	-2.09876	0	0.000436806
REACTOME_CELLULAR_RESPONSE_TO_STARVATION	REACTOME	148	-0.551515	-2.08279	0	0.000472482
KEGG_RIBOSOME	KEGG	83	-0.575363	-1.99721	0	0.00318203
REACTOME_TRANSLATION	REACTOME	267	-0.49813	-1.99439	0	0.00312718
REACTOME_SELENOAMINO_ACID_METABOLISM	REACTOME	104	-0.538472	-1.95295	0	0.0079189
REACTOME_PROTEIN_LOCALIZATION	REACTOME	154	-0.509884	-1.94772	0	0.00804248
REACTOME_SRP_DEPENDENT_COTRANSLATIONAL_PROTEIN_TARGETING_TO_MEMBRANE	REACTOME	105	-0.543765	-1.93484	0	0.00987707
REACTOME_EUKARYOTIC_TRANSLATION_ELONGATION	REACTOME	88	-0.550713	-1.93104	0	0.0103088
REACTOME_HIGHLY_CALCIUM_PERMEABLE_NICOTINIC_ACETYLCHOLINE_RECEPTORS	REACTOME	8	-0.929803	-1.92632	0	0.0105239
WP_TARGET_OF_RAPAMYCIN_TOR_SIGNALING	WP	36	-0.633292	-1.9044	0	0.0139639
REACTOME_CITRIC_ACID_CYCLE_TCA_CYCLE	REACTOME	21	-0.71853	-1.87833	0	0.0205639
KEGG_LYSOSOME	KEGG	115	-0.507541	-1.8614	0	0.0253235
REACTOME_CHYLOMICRON_REMODELING	REACTOME	10	-0.826818	-1.84496	0.00214592	0.0322274
REACTOME_MITOPHAGY	REACTOME	28	-0.644521	-1.84101	0	0.0332169
WP_TCA_CYCLE_AKA_KREBS_OR_CITRIC_ACID_CYCLE	WP	17	-0.752532	-1.83618	0	0.0346452
REACTOME_DISEASES_ASSOCIATED_WITH_GLYCOSYLATION_PRECURSOR_BIOSYNTHESIS	REACTOME	18	-0.720919	-1.83143	0	0.0361848
WP_CYTOPLASMIC_RIBOSOMAL_PROTEINS	WP	86	-0.524448	-1.82901	0	0.0363707
REACTOME_AMINO_ACID_TRANSPORT_ACROSS_THE_PLASMA_MEMBRANE	REACTOME	32	-0.636687	-1.82273	0	0.038739
REACTOME_INSULIN_RECEPTOR_RECYCLING	REACTOME	24	-0.670593	-1.81447	0	0.0422768
REACTOME_HIGHLY_CALCIUM_PERMEABLE_POSTSYNAPTIC_NICOTINIC_ACETYLCHOLINE_RECEPTORS	REACTOME	9	-0.859284	-1.80886	0	0.0447863
REACTOME_DEFECTS_IN_VITAMIN_AND_COFACTOR_METABOLISM	REACTOME	20	-0.68548	-1.80875	0	0.0436609
REACTOME_TP53_REGULATES_METABOLIC_GENES	REACTOME	82	-0.520589	-1.79862	0	0.0495247
VERY_SHORT_BUT_MOSTLY_RELIABLE	TFEB targets	19	-0.721764	-1.85569	0	0
TFEBTARGETS	TFEB targets	241	-0.40353	-1.60272	0	0.00763081
MORE_GENES_AND_NOT_TOO_CURATED	TFEB targets	549	-0.361324	-1.55748	0	0.0101744

## Sheet: Signatures used in Figure 3a
Curated signatures related to mTORC1/TFEB signaling, inflammation, SASP, and signatures derived from S74N vs wt young/old kidney RNA seqs (Related to Figure 3a)
HALLMARK_MTORC1_SIGNALING	HALLMARK_PI3K_AKT_MTOR_SIGNALING	HALLMARK_INFLAMMATORY_RESPONSE	HALLMARK_INTERFERON_ALPHA_RESPONSE	HALLMARK_INTERFERON_GAMMA_RESPONSE	KEGG_LYSOSOME	TFEB targets_1	TFEB targets_2	TFEB targets_3	TFEB targets_4	Positive mTOR regulators	Negative mTOR regulators	Positive and negative mTOR regulators	SASP_De Cecco_Nature2019	IFN_De Cecco_Nature2019	SASP_lasry_ben-Neriah_	SIR_lasry_ben-Neriah	integrins_chemokines upregulated in old kidneys_RagC S74N mice	inflammation DE genes in young RagC S74N kidneys	Up regulated genes in S74N young kid padj_005	Up regulated in S74N young kid padj_005 FC_05	Downregulated in S74N young kid padj_005	Downregulated in S74N young kid padj_005 FC_05	Up regulated genes in S74N old kid padj_005	Up regulated genes in S74N old kid padj_005 FC_05	Downregulated in S74N old kid padj_005	Downregulated in S74N old kid padj_005 FC_05
> Genes up-regulated through activation of mTORC1 complex.	> Genes up-regulated by activation of the PI3K/AKT/mTOR pathway.	> Genes defining inflammatory response.	> Genes up-regulated in response to alpha interferon proteins.	> Genes up-regulated in response to IFNG [GeneID=3458].	>lysosome	>VERY SHORT BUT MOSTLY RELIABLE	>MORE GENES AND NOT TOO CURATED	>Sardiello, Science, 2009.	>Carey et al, 2020 TFEB-KO vs TFEB WT DOWNREGULATED GENES	>	>	>	>	>	>trendsImmunol2015	>trendsImmunol2015	>integrins and chemokines upregulated in old kidneys from RagC S74N mice	>DEG in RagC S74N young kidneys that belong to inflammatory pathways: HALLMARK_IL6_JAK_STAT3_SIGNALING, INTERFERON_ALPHA_RESPONSE, INTERFERON_gamma_RESPONSE, TNFA_SIGNALING_VIA_NFKB	>	>	>	>	>	>	>	>
Abcf2	Acaca	Abca1	Adar	Adar	Abca2	Atp6v0e	1700020L13Rik	Acbd3	Abl2	4930503L19Rik	Akt1s1	4930503L19Rik	Areg	Bst2	Areg	Atf5	Ccl19	Slc16a6	Slc38a3	Slc38a3	F5	F5	Gm45792	Gm45792	Spp2	Spp2
Acaca	Actr2	Abi1	B2m	Apol6	Abcb9	Atp6v1b2	6430548M08Rik	Adgrg1	Acaa1a	Akt1	Depdc5	Akt1	Axl	Cxcl10	Axl	B4galnt2	Il7r	Phlda2	Fam25c	Fam25c	Pvalb	Pvalb	9930111J21Rik2	9930111J21Rik2	Slc12a3	Slc12a3
Acly	Actr3	Acvr1b	Batf2	Arid5b	Acp2	Atp6v1h	Aatf	Adm	Acadvl	Akt2	Deptor	Akt1s1	Bmp2	Ifi204	Bmp2	Ccdc33	C3	Tapbp	Car3	Car3	Mdk	Slc34a3	Col1a1	Col1a1	F5	F5
Acsl3	Adcy2	Acvr2a	Bst2	Arl4a	Acp5	Ctns	Abcb6	Ago4	Actr5	Akt3	G3bp1	Akt2	Bmp6	Ifi27	Bmp6	Cd14	Ccr2	Mettl7b	Pappa2	Pappa2	Uap1l1	Egfl6	Rnf213	Rnf213	Slc34a3	Slc34a3
Actr2	Akt1	Adgre1	C1s1	Auts2	Aga	Ctsd	Acad9	Ahnak2	Ada	Castor1	Lgals8	Akt3	Ccl2	Ifi30	Ccl1	Cd276	Itga2	Gmpr	Wnt10a	Wnt10a	Acss1	Nepn	Cd74	Cd74	Fabp3	Fabp3
Actr3	Akt1s1	Adm	Casp1	B2m	Ap1b1	Ctsf	Acap2	Aloxe3	Adm	Castor2	Nprl2	Castor1	Ccl20	Ifih1	Ccl2	Cd40	Icos	Tsc22d1	Cyp4a14	Cyp4a14	Slc16a7	Mdk	Cp	Cp	Slc16a7	Slc16a7
Add3	Ap2m1	Adora2b	Casp8	Bank1	Ap1g1	Flcn	Adam10	Ampd3	Adora2b	Flcn	Nprl3	Castor2	Ccl25	Ifit1	Ccl26	Cd9	Ccr5	Tnfsf10	Reep6	Reep6	Ckb	Slc16a7	Cyth4	Cyth4	Ugt2b34	Ugt2b34
Adipor2	Arf1	Adrm1	Ccrl2	Batf2	Ap1m1	Gabarap	Adamts6	Ano2	Akirin1	Fnip1	Prkaa2	Depdc5	Ccl3	Ifit2	Ccl3	Cers3	Ltbp2	Ifitm3	Ceacam2	Ceacam2	Ccnd1	Ugt2b34	Ccl19	Ccl19	Nepn	Nepn
Ak4	Arhgdia	Ahr	Cd47	Bpgm	Ap1m2	Gba1	Adar	Apbb3	Akr7a5	Fnip2	Pten	Deptor	Ccl7	Ifit3	Ccl7	Cpa2	Rac2	Irf7	Dusp9	Dusp9	Slc34a3	Uap1l1	Ccr2	Ccr2	Uap1l1	Uap1l1
Aldoa	Arpc3	Aplnr	Cd74	Bst2	Ap1s1	Hexa	Adnp2	Arap3	Amz2	Itfg2	Rnf152	Flcn	Cd9	Ifitm1	Ccl8	Cxcl10	Cd44	Cd36	Scd1	Scd1	Mt1	Osr2	Arid4a	Arid4a	Sv2a	Sv2a
Arpc5l	Atf1	Aqp9	Cmpk2	Btg1	Ap1s2	Hexb	Afap1	Asah1	Anxa11	Kptn	Sesn1	Fnip1	Csf2	Ifitm3	Cd55	Etv5	Col1a1	Uba7	Cyp4a10	Cyp4a10	Spp2	Spp2	Mef2c	Mef2c	Ccnd1	Ccnd1
Asns	Bcl11b	Atp2a2	Cmtr1	C1ra	Ap1s3	Mcoln1	Aff4	Atp12a	Anxa4	Mios	Sesn2	Fnip2	Csf2rb	Ifna1	Cd9	Faim2	Ptprc	Parp14	H2-Q10	H2-Q10	Egfl6	Perm1	Ifi204	Ifi204	Wfdc15b	Wfdc15b
Atp2a2	Cab39	Atp2b1	Csf1	C1s1	Ap3b1	Neurl1a	Afg3l2	Atp6v0a1	Appbp2	Mlst8	Sesn3	G3bp2	Csf3	Ifna2	Csf2	Hamp	Edaradd	Tnfrsf21	Cyp2d12	Cyp2d12	Osr2	Ccnd1	Cybb	Cybb	Ckb	Ckb
Atp5mc1	Cab39l	Atp2c1	Cxcl10	Casp1	Ap3b2	Npc1	Agtrap	Atp6v0b	Arhgap29	Mtor	Tbc1d7	Itfg2	Cxcl1	Ifne	Csf2rb	Hif3a	Cx3cr1		Rbp4	Rbp4	Nepn	Tmed6	Reep6	Reep6	Acss1	Acss1
Atp6v1d	Calr	Axl	Cxcl11	Casp3	Ap3d1	Rragc	Ahcyl2	Atp6v0d1	Arhgef4	Pdpk1	Tsc1	Kptn	Cxcl11	Irf5	Cxcl1	Icam1	Cxcl10		Gpc1	Gpc1	Ugt2b34	Kcnt1	Ptprc	Ptprc	Snhg11	Snhg11
Aurka	Camk4	Bdkrb1	Ddx60	Casp4	Ap3m1	Rragd	Akap10	Atp6v0d2	Arl4c	Rheb		Lgals8	Cxcl12	Isg15	Cxcl5	Ifit1	Dock2		Serpina1d	Serpina1d	Ptgfr	Trpm6	Serpine2	Serpine2	Klhl3	Klhl3
Bcat1	Cdk1	Best1	Dhx58	Casp7	Ap3m2	Sgsh	Akap11	Atp6v1b2	Atp5f1d	Rhebl1		Mios	Cxcl2	Jak1	Egfr	Ifit2	Gng4		Aldh1a1	Aldh1a1	Ptger3	Tbxas1	Ugt2b37	Ugt2b37	Mdk	Mdk
Bcl11b	Cdk2	Bst2	Eif2ak2	Casp8	Ap3s1	Sqstm1	Akr1a1	Atp6v1c1	Baiap2l1	Rptor		Mlst8	Cxcl5	Mx1	Ereg	Ifit3	Birc3		Slc25a25	Slc25a25	Sv2a	Ckb	Slc51a	Slc51a	Osr2	Osr2
Bhlhe40	Cdk4	Btg2	Epsti1	Ccl2	Ap3s2	Tpp1	Akt1s1	Atp6v1e1	Bpifb4	Rraga		Mtor	Egfr	Mx2	Ets2	Ifitm3	Vcam1		Ccdc3	Ccdc3	Car12	Ptgfr	Epsti1	Epsti1	Clec2h	Clec2h
Btg2	Cdkn1a	C3ar1	Gbp2	Ccl5	Ap4b1	Wipi2	Aldh18a1	Atp6v1h	C1qbp	Rragb		Nprl2	Ereg	Oas1b	Fasn	Igfbp1	Plcb4		Serpina1b	Serpina1b	Mfsd4a	Pdzrn4	Cx3cr1	Cx3cr1	Mt1	Mt1
Bub1	Cdkn1b	C5ar1	Gbp4	Ccl7	Ap4e1		Aldh3b1	Avpi1	C1ra	Rragc		Nprl3	Ets2	Oas2	Fgf2	Igfbp4	Lox		Ren1	Ren1	Slc12a3	Ptger3	H2-DMb2	H2-DMb2	Slc6a19	Slc6a19
Cacybp	Cfl1	Calcrl	Gmpr	Cd274	Ap4m1		Alg1	Bhlhe40	C1s1	Rragd		Pdpk1	Fasn	Rigi	Fgf7	Il1a	Itga4		Abcc4	Abcc4	Trpm6	Clec2h	Gm47963	Gm47963	Lhx1	Lhx1
Calr	Cltc	Ccl17	Helz2	Cd38	Ap4s1		Alkbh7	Bhlhe41	Cacna2d1	Sec13		Prkaa2	Fgf2	Stat1	Gdf15	Il1rn	Ctss		Pigr	Pigr	Pde1a	Gm15848	Mgl2	Mgl2	Gabrb3	Gabrb3
Canx	Csnk2b	Ccl2	Herc6	Cd40	Arsg		Amdhd2	Birc2	Car12	Seh1l		Pten	Fgf7	Stat3	Gmfg	Il36g	Thbs2		Gstm1	Gstm1	Perm1	Gm16010	Ctss	Ctss	Wnk4	Wnk4
Ccnf	Cxcr4	Ccl20	Ifi27	Cd69	Asah1		Ankhd1	Blvrb	Car2	Slc38a9		Rheb	Gdf15	Tirap	Gmnn	Isg15	Col12a1		Agmat	Agmat	Dpp7	Mt1	Gm42031	Gm42031	Slc5a2	Slc5a2
Ccng1	Dapp1	Ccl22	Ifi30	Cd74	Atp6ap1		Ankrd22	C1ra	Car9	Szt2		Rhebl1	Gmfg	Tnfsf10	Icam1	Itga2	Fn1		Ighg2b	Ighg2b	Tmed6	D630023F18Rik	Malat1	Malat1	Trpm6	Trpm6
Cct6a	Ddit3	Ccl24	Ifi35	Cd86	Atp6v0a1		Anln	Cables1	Cars2	Wdr24		Rnf152	Gmnn		Icam5	Lpo	Was		Fitm1	Fitm1	Asl	Acss1	Slpi	Slpi	Ptgfr	Ptgfr
Cd9	Dusp3	Ccl5	Ifi44	Cdkn1a	Atp6v0a2		Anxa6	Camkk1	Ccdc50	Wdr59		Rptor	Icam1		Igf1	Mapk11	Mef2c		Ly6c2	Ly6c2	Fstl3	Lrrc31	Kcnj15	Kcnj15	Slc7a8	Slc7a8
Cdc25a	E2f1	Ccl7	Ifi44l	Cfb	Atp6v0a4		Ap1s2	Carmil2	Ccn3			Rraga	Igf1		Igf2r	Mif	Cxcl9		Gm13166	Gm13166	Clec2h	Gabrb3	Cfh	Cfh	Gm16010	Gm16010
Cdkn1a	Ear1	Ccr7	Ifih1	Cfh	Atp6v0b		Ap4m1	Ccdc43	Cd68			Rragb	Igf2r		Igfbp1	Msx2	Fbn2		Hspb8	Hspb8	Tbxas1	Mfsd4a	Flna	Flna	D630023F18Rik	D630023F18Rik
Cfp	Ecsit	Ccrl2	Ifit2	Ciita	Atp6v0c		Apex1	Ccrl2	Cenph			Rragc	Igfbp1		Igfbp2	Mx1	Csf2rb		Ces2e	Ces2e	D630023F18Rik	Gpx6	Ighg2b	Ighg2b	Gatm	Gatm
Cops5	Egfr	Cd14	Ifit3	Cmklr1	Atp6v0d1		Arap1	Cd22	Cep250			Rragd	Igfbp2		Igfbp6	Mx2	Ccl5		Plin5	Plin5	Ppargc1a	Wfdc15b	Plbd1	Plbd1	Slc43a2	Slc43a2
Coro1a	Eif4e	Cd40	Ifitm1	Cmpk2	Atp6v0d2		Arfgef2	Cd300c	Chi3l1			Sec13	Igfbp6		Il13	Ngfr	Irf7		Aldh1a2	Aldh1a2	Slc3a2	Fabp3	Gm37567	Gm37567	Ptger3	Ptger3
Cth	Fasl	Cd48	Ifitm2	Cmtr1	Atp6v1h		Arhgap12	Cd63	Clgn			Seh1l	Il1a		Il15	Niban1	Plcb2		Gng4	Gng4	Slc5a2	Fkbp11	Thoc2	Thoc2	Emx1	Emx1
Ctsc	Fgf17	Cd55	Ifitm3	Csf2rb	Cd164		Arhgdia	Cd68	Clta			Sesn1	Il1b		Il1a	Nxn	Lcn2		Pck1	Pck1	Slc6a19	Pla2g5	Il7r	Il7r	Sirpa	Sirpa
Cxcr4	Fgf22	Cd69	Il15	Cxcl10	Cd63		Armcx3	Cdkn1a	Col6a1			Sesn2	Il6		Il1b	Oas2	Eif2ak2		Slc34a2	Slc34a2	Slc25a4	Tmem151b	Iqgap2	Iqgap2	Umod	Umod
Cyb5b	Fgf6	Cd70	Il4ra	Cxcl11	Cd68		Armcx6	Cep250	Col6a2			Sesn3	Il7		Il6	Oas3	Xaf1		Cav1	Cav1	Kcnt1	Sv2a	Cd36	Cd36	Chrna4	Chrna4
Cyp51	Gna14	Cd82	Il7	Cxcl9	Cln3		Arpc5	Cep72	Coq2			Slc38a9	Inha		Il7	Olr1	Lrp4		Alb	Alb	Snhg11	Sirpa	Clca3a1	Clca3a1	Egf	Egf
Dapp1	Gngt1	Cdkn1a	Irf1	Ddx60	Cln5		Arsk	Cfb	Cpt1a			Szt2	Inhba		Inha	Phlda1	Lck		Aldh1a7	Aldh1a7	Chrna4	Pla2g7	Dpysl3	Dpysl3	Id3	Id3
Ddit3	Grb2	Chst2	Irf2	Dhx58	Clta		Art5	Chrm4	Cpt2			Tbc1d7	Itga2		Inhba	Pla2g2a	Thbs1		Slc26a6	Slc26a6	Sirpa	Nap1l5	Grem1	Grem1	Camk1g	Camk1g
Ddit4	Grk2	Clec5a	Irf7	Eif2ak2	Cltb		Aspscr1	Chuk	Creg1			Tsc1	Itpka		Iqgap2	Pla2g2f	Cd36		Car15	Car15	Slc7a7	Cacnb4	Rgs5	Rgs5	Mfsd4a	Mfsd4a
Ddx39a	Gsk3b	Cmklr1	Irf9	Eif4e3	Cltc		Asxl2	Clcf1	Creld2			Wdr24	Met		Itga2	Prss22	Ncam1		Avpr2	Avpr2	Lrrc31	Camk1g	Sema5a	Sema5a	Defb1	Defb1
Dhcr24	Heph	Csf1	Isg15	Epsti1	Ctns		Atf1	Clcn6	Csf1			Wdr59	Mmp10		Itpka	Ptges3	Gbp3		Vnn1	Vnn1	Clcnka	Slc6a19	Syne2	Syne2	Slc16a10	Slc16a10
Dhcr7	Hras	Csf3	Isg20	Fasn	Ctsa		Atf4	Clcn7	Csnk1g3				Mmp12		Jun	Rel	Timp1		Mogat2	Mogat2	Fabp3	Ptgds	Mpeg1	Mpeg1	Sostdc1	Sostdc1
Dhfr	Hsp90b1	Csf3r	Lamp3	Fgl2	Ctsb		Atg5	Cpa2	Ctsa				Mmp13		Met	Runx1	Ighg1		Tmem52	Tmem52	Sult1c2	Myrf	Dock2	Dock2	Gm48287	Gm48287
Ebp	Il2rg	Cx3cl1	Lap3	Fpr1	Ctsc		Atm	Cpa4	Ctsb				Mmp14		Mif	Slc7a11	Fbln1		Ifi27l2a	Ifi27l2a	Gm15848	2410003L11Rik	Cndp1	Cndp1	Gcat	Gcat
Edem1	Il4	Cxcl10	Lgals3bp	Fxyd1	Ctsd		Atosa	Cry1	Ctsd				Mmp2		Mmp10	Sox17	Plat		Slc16a6	Slc16a6	Pdzrn4	Fstl3	Nrp1	Nrp1	1110019B22Rik	1110019B22Rik
Eef1e1	Irak4	Cxcl11	Lpar6	Gbp4	Ctse		Atp5me	Cryab	Ctsl				Mmp3		Mmp1a	Sox4	Gbp7		Hnf4aos	Hnf4aos	Gabarapl1	Klhl3	Gm12840	Gm12840	Atp1a1	Atp1a1
Egln3	Itpr2	Cxcl15	Ly6e	Gbp6	Ctsf		Atp5mf	Csf1r	Ctss				Mmp7		Mmp1b	Tirap	Trim5		Insl6	Insl6	Wdfy3	Serpinb8	Gm4117	Gm4117	Sall3	Sall3
Eif2s2	Lck	Cxcl5	Mov10	Gch1	Ctsg		Atp6v0b	Cspg4	Cyc1				Mmp9		Mmp2	Tlr1	Flna		Lipg	Lipg	Gm16010	Dpp7	Tax1bp1	Tax1bp1	Pvalb	Pvalb
Elovl5	Map2k3	Cxcl9	Mvb12a	Gpr18	Ctsh		Atp6v0d1	Csrnp1	Cyria				Ngf		Mmp3	Tlr2	Pdgfra		Bcat1	Bcat1	Pla2g5	Slc12a3	Eprs	Eprs	Maf	Maf
Elovl6	Map2k6	Cxcr6	Mx1	Gzma	Ctsk		Atp6v0e	Cstb	Dapk3				Pecam1		Nap1l4	Tnfrsf8	Zeb1		Acaa1b	Acaa1b	Umod	Gm17767	Nostrin	Nostrin	Creg1	Creg1
Elp2	Map3k7	Cybb	Myo1c	Helz2	Ctsl		Atp6v1a	Ctns	Decr1				Rps6ka5		Nrg1	Tnip2	Anxa2		Rarres2	Rarres2	Renbp	Sult1c2	Rac2	Rac2	Egfl6	Egfl6
Eno1b	Mapk1	Dcbld2	Ncoa6	Herc6	Ctso		Atp6v1c1	Ctsa	Dhrs3				Serpinb2		Pecam1	Usp18	Lama4		Nqo1	Nqo1	Gabrb3	Renbp	Plce1	Plce1	Mt2	Mt2
Eprs1	Mapk10	Ear1	Npm3	Hif1a	Ctss		Atp6v1e1	Ctsb	Dnajc1				Serpine1		Pgf	Xaf1	Inpp5d		Fst	Fst	Vegfb	Gm11837	Pappa2	Pappa2	Gpx6	Gpx6
Ero1a	Mapk8	Ebi3	Nppc	Icam1	Ctsw		Atp6v1g1	Ctsd	Dpp7				Tgfb1		Plaur		Psmb8		Ugt2b37	Ugt2b37	Wfdc15b	Slc22a29	Dock10	Dock10	Tmed6	Tmed6
Etf1	Mapk9	Edn1	Oas1b	Ido1	Ctsz		Atp6v1h	Ctsf	Dusp10				Timp1		Ptges3		Il33		Urah	Urah	Ctsz	Chrna4	Slc10a2	Slc10a2	Perm1	Perm1
Fads1	Mapkap1	Eif2ak2	Oasl2	Ifi27	Dnase2a		Atp7b	Cxcl16	Dync2i2				Timp2		Rps6ka5		Gbp2		Map1b	Map1b	Fkbp11	Pcdh7	Bod1l	Bod1l	Idh2	Idh2
Fads2	Mknk1	Emp3	Ogfr	Ifi30	Dnase2b		Bcas3	Cyb5r1	Eeig1				Tnfrsf11b		Sapcd2		Ifit3		Gsta2	Gsta2	Gpx6	Steap1	Acadm	Acadm	Ecm1	Ecm1
Fdxr	Mknk2	Ereg	Parp12	Ifi35	Entpd4		Bcl6	Dab2	Eepd1				Tnfrsf1b		Serpine1		Rock2		Kcne1	Kcne1	Ptgds	Snhg11	C3	C3	Atp5g1	Atp5g1
Fgl2	Myd88	Ffar2	Parp14	Ifi44	Fuca1		Becn1	Dcps	Ei24				Vegfa		Tgfb1		Vim		Cldn16	Cldn16	Cacnb4	Fgf9	Cald1	Cald1	Gm45847	Gm45847
Fkbp2	Nck1	Fpr1	Parp9	Ifi44l	Gaa		Bex3	Ddi2	Eif5a						Timp2		Hsp90aa1		Ighg2c	Ighg2c	Fads6	Adcy1	Havcr1	Havcr1	Gabarapl1	Gabarapl1
G6pdx	Nfkbib	Fzd5	Plscr1	Ifih1	Galc		Bhlhe40	Dennd2d	Emc8						Tnfrsf11b		Psmb10		Hmgcs2	Hmgcs2	Rragd	Adssl1	Gm21104	Gm21104	Dpp7	Dpp7
Gapdh	Ngf	Gabbr1	Pnpt1	Ifit1	Galns		Bloc1s1	Dexi	Eml2						Vegfa		Sparc		Nxph4	Nxph4	Sostdc1	Fa2h	Smc1a	Smc1a	Cyp2u1	Cyp2u1
Gbe1	Nod1	Gch1	Procr	Ifit2	Gba1		Bloc1s3	Dnajb4	Epas1						Vegfc		Prkcb		Creb5	Creb5	Tmem151b	Clcnka	Ifi213	Ifi213	Ndufb2	Ndufb2
Gclc	Pak4	Gde1	Psma3	Ifit3	Get3		Bnip2	Dusp10	Eps8						Wnt2		Grk5		Gm4208	Gm4208	Cyfip2	Umod	Pnisr	Pnisr	Pdzrn4	Pdzrn4
Gga2	Pdpk1	Gna15	Psmb8	Ifitm2	Gga1		Bola1	Dvl2	Fads3								Col3a1		Epdr1	Epdr1	Pla2g7	Slc38a1	Akap13	Akap13	Abca13	Abca13
Gla	Pfn1	Gnai3	Psmb9	Ifitm3	Gga2		Bptf	Dynlt2b	Fah								Stat1		Nat8f1	Nat8f1	Pgam2	Pdilt	Ccl9	Ccl9	Tmem116	Tmem116
Glrx	Pik3r3	Gp1ba	Psme1	Ifnar2	Gga3		Bsg	Eeig1	Fap								Ddx58		Sult5a1	Sult5a1	Fgf9	D7Ertd443e	Lyz2	Lyz2	Tox3	Tox3
Gmps	Pikfyve	Gpc3	Psme2	Igf2bp1	Gla		Btrc	Elovl7	Fbxo32								Hsp90b1		Cdh4	Cdh4	Serpinb8	Sall3	4932438A13Rik	4932438A13Rik	Cacnb4	Cacnb4
Got1	Pin1	Gpr132	Ripk2	Il10ra	Glb1		Bub3	Eps15l1	Fhod3								Il34		Hsd17b2	Hsd17b2	Gm42614	Cyp2d26	Adh1	Adh1	Pdp2	Pdp2
Gpi1	Pitx2	Gpr183	Rnf31	Il15	Gm2a		C1qtnf2	Eps8	Flcn								Nedd4		C3	C3	Nap1l5	Fads6	Rapgef5	Rapgef5	Syt17	Syt17
Gsk3b	Pla2g12a	Has2	Rsad2	Il15ra	Gnptab		Calhm5	Esco1	Fnip2								Chuk		Cav2	Cav2	Camk1g	Slc5a2	Syne1	Syne1	Id1	Id1
Gtf2h1	Plcb1	Hbegf	Rtp4	Il18bp	Gnptg		Calr	Fam124a	Folr1								Ifitm3		Oasl2	Oasl2	Gm17767	Slc5a12	Mafb	Mafb	Id4	Id4
Gusr	Plcg1	Hif1a	Samd9l	Il2rb	Gns		Camk1	Fam83g	Fth1								Plec		Muc1	Muc1	Aqp6	Fam189a2	Trim30d	Trim30d	Tbxas1	Tbxas1
Hk2	Ppp1ca	Hpn	Sell	Il4ra	Gusb		Capn10	Fbxo32	G0s2								Cast		Lmx1b	Lmx1b	Slc16a10	Fbxo44	Gm47476	Gm47476	Fam81a	Fam81a
Hmbs	Ppp2r1b	Hrh1	Slc25a28	Il6	Hexa		Cbx6	Fnbp1l	Gale								Psma1		Cdo1	Cdo1	Hexa	Cyp4a12b	Ptn	Ptn	Ak1	Ak1
Hmgcr	Prkaa2	Icam1	Sp110	Il7	Hexb		Cc2d1b	Fnip2	Galns								Rora		Capg	Capg	Cyp2d26	4930461G14Rik	Gcc2	Gcc2	Zdhhc5	Zdhhc5
Hmgcs1	Prkag1	Icam4	Sptbn1	Irf1	Hgsnat		Ccar1	Folr1	Gba1								Tpr		Aqp8	Aqp8	Klhl3	Asl	Gm43609	Gm43609	Gnpda1	Gnpda1
Hprt1	Prkar2a	Icosl	Stat2	Irf2	Hyal1		Ccdc103	Gba1	Gdf15								Lyn		Slpi	Slpi	Slc5a12	Vegfd	Gvin3	Gvin3	Bsnd	Bsnd
Hsp90b1	Prkcb	Ifitm1	Tap1	Irf4	Ids		Ccdc77	Gde1	Gmds								Col1a2		Crybg2	Crybg2	Thap4	Ppargc1a	Abcc2	Abcc2	Fgd1	Fgd1
Hspa4	Pten	Ifnar1	Tdrd7	Irf5	Idua		Ccnb1	Gdf15	Gmnn								Ifngr1		Nek6	Nek6	2410003L11Rik	Gm12326	Atrx	Atrx	Ctsz	Ctsz
Hspa5	Ptpn11	Ifngr2	Tent5a	Irf7	Igf2		Ccnt1	Gga2	Gnpda1								Brwd1		Serpina1e	Serpina1e	Myrf	Egf	AC160336.1	AC160336.1	Cyfip2	Cyfip2
Hspa9	Rac1	Il10	Tmem140	Irf8	Igf2r		Ccnyl1	Gipr	Gnptab								Abce1		Bhmt	Bhmt	Vegfd	Rbm11	Ly6c2	Ly6c2	Slc4a1	Slc4a1
Hspd1	Ralb	Il10ra	Trafd1	Irf9	Lamp1		Cct3	Gla	Gnptg								Rock1		Atp2a3	Atp2a3	Sall3	Pde1a	Rif1	Rif1	Oxct1	Oxct1
Hspe1	Rexo2	Il12b	Trim14	Isg15	Lamp2		Cd164	Gmnn	Gpnmb								Nid1		Rps27rt	Rps27rt	Pdzk1ip1	Slc3a2	Bclaf1	Bclaf1	Arsb	Arsb
Idh1	Ripk1	Il15	Trim21	Isg20	Lamp3		Cd5l	Gnpda1	Grem1								Plcb1		Susd2	Susd2	Egf	Dusp18	Fn1	Fn1	Cwh43	Cwh43
Idi1	Rps6ka1	Il15ra	Trim25	Isoc1	Laptm4a		Cdk20	Gns	Gusb								Ptpn13		Nat8f5	Nat8f5	Tceal9	Slc7a8	Pcdh9	Pcdh9	Calb1	Calb1
Ifi30	Rps6ka3	Il18	Trim26	Itgb7	Laptm4b		Cdk4	Gramd1b	Gzmn								F11r		Myh14	Myh14	Adcy1	Car12	Cntln	Cntln	Asl	Asl
Ifrd1	Rptor	Il18r1	Trim5	Jak2	Laptm5		Cdk7	Gsto1	Hdhd5								Psma4		Dzip1	Dzip1	Hsd3b2	Tfpi	Son	Son	Nap1l5	Nap1l5
Igf2	Slc2a1	Il18rap	Txnip	Klrk1	Lgmn		Cdkn2b	Gtf2h1	Hectd3								Bmpr1a		Ranbp3l	Ranbp3l	Slc6a8	Casr	Mpp6	Mpp6	Wdfy3	Wdfy3
Igfbp5	Smad2	Il1a	Uba7	Lap3	Lipa		Cdkn2c	Gusr	Hmg20b										Cyp4a31	Cyp4a31	Slc7a9	Maoa	Cntrl	Cntrl	Wnk1	Plvap
Immt	Sqstm1	Il1b	Ube2l6	Lats2	Man2b1		Cdv3	Gzmn	Hmgcl										Fam110a	Fam110a	Ctsa	Dok7	Zc3h13	Zc3h13	Plvap	Tmem52b
Insig1	Stat2	Il1r1	Usp18	Lcp2	Manba		Celf1	Hes1	Hmox1										Insig1	Insig1	Steap1	Pcsk6	Sltm	Sltm	Tmem52b	Erf
Itgb2	Tbk1	Il2rb	Wars1	Lgals3bp	Mcoln1		Celsr3	Hexa	Homer2										Cd1d1	Cd1d1	Gm11837	5830444B04Rik	Rasa1	Rasa1	Erf	Dipk1b
Ldha	Them4	Il4ra		Ly6e	Mfsd8		Cenpm	Hey1	Hpcal1										Impdh1	Impdh1	Uroc1	Gm15651	4931406C07Rik	4931406C07Rik	Dipk1b	Pcbp4
Ldlr	Tiam1	Il6		Lysmd2	Mtch1		Cep350	Hif1a	Hsbp1l1										Slc13a2	Slc13a2	Casr	Nabp1	Macf1	Macf1	Pcbp4	Chchd10
Lgmn	Tnfrsf1a	Il7r		Mthfd2	Naga		Cep63	Hk2	Hspbp1										Asgr1	Asgr1	Appl2	6330410L21Rik	Txnrd1	Txnrd1	Pcolce	Apoe
Lta4h	Traf2	Inhba		Mvp	Naglu		Cgn	Hkdc1	Hsph1										Tagln2	Tagln2	Cwh43	Elavl3	Cyp2j13	Hsp90aa1	Chchd10	Tpi1
Map2k3	Trib3	Irak2		Mx1	Nagpa		Chaf1a	Hmox1	Htatsf1										Hpd	Hpd	Cyp2u1	Slc7a7	Hsp90aa1	Ms4a4b	Apoe	Renbp
Mchm2	Tsc2	Irf1		Mx2	Napsa		Clcn7	Hoxb9	Iapp										Spc25	Spc25	Pcsk6	Lnx1	Ms4a4b	Dynlt3	Tpi1	Kcnj10
Mcm4	Ube2d3	Irf7		Myd88	Neurl1a		Clec1b	Hspb8	Icmt										Ctnna2	Ctnna2	Dusp6	Col6a6	Vcp	Dclk1	Renbp	Oxgr1
Mllt11	Ube2n	Itga5		Myo1c	Npc1		Cln3	Hspbap1	Idh2										Cyp2d9	Cyp2d9	Slc7a8	Spns3	Dynlt3	Ccdc88a	Cox6c	Epb41l3
Mthfd2	Vav3	Itgb3		Nampt	Npc2		Clta	Htra2	Ifi30										Ehd2	Ehd2	Nabp1	Tarm1	Dclk1	Fyb	Kcnj10	Clcn7
Mthfd2l	Ywhab	Itgb8		Ncoa3	Pla2g15		Cltc	Icam1	Ifi44l										0610031O16Rik	0610031O16Rik	Maf	Dipk1b	Ccdc88a	Tasor	Oxgr1	Tollip
Nampt		Kcna3		Nfkb1	Ppt1		Cmtr2	Igf2r	Ifngr2										Ptpro	Ptpro	Cyp4a12b	Gm12962	Fyb	Cd44	Epb41l3	Cox6b1
Nfil3		Kcnj2		Nfkbia	Ppt2		Cnnm2	Il16	Igf2r										Foxd2os	Foxd2os	Fa2h	Mecomos	Tasor	Slc16a14	Clcn7	Isca2
Nfkbib		Kcnmb2		Nlrc5	Psapl1		Cnpy2	Il6ra	Igfbp3										Rdh16f2	Rdh16f2	Plekhm2	Rragd	Cd44	Cwf19l2	Tollip	Slc25a4
Nfyc		Kif1b		Nod1	Scarb2		Cog5	Insig1	Insig1										Fam171a2	Fam171a2	Tgm2	Rtp3	Slc16a14	Golim4	Cox6b1	Gm11837
Nherf1		Klf6		Nup93	Sgsh		Col6a4	Itm2c	Itm2b										Gm13398	Gm13398	Myo10	Prom2	Cwf19l2	Ugt8a	Cyc1	Cnnm2
Niban1		Lamp3		Oas2	Slc11a1		Commd4	Itpkb	Jak1										Mad2l2	Mad2l2	Slc22a29	Me3	Golim4	Gm47628	Isca2	Pde1a
Nmt1		Lck		Oas3	Slc11a2		Commd8	Jph1	Jtb										Pcsk4	Pcsk4	Me3	Col8a1	Ugt8a	Eif2ak2	Slc25a4	Szrd1
Nufip1		Lcp2		Oasl2	Slc17a5		Commd9	Kcnab2	Jun										Sema3c	Sema3c	Amdhd2	Hexa	Gm47628	Gm47968	Gm11837	Midn
Nup205		Ldlr		Ogfr	Slurp1		Comtd1	Kcnk9	Kcnab2										Ucp2	Ucp2	Dab2	Il17rd	Eif2ak2	Sema3c	Cnnm2	Atxn7l3b
Nupr1		Lifr		P2ry14	Smpd1		Cops7a	Kcnn4	Kif20b										Gdf15	Gdf15	Cytip	Fam83g	Gm47968	Vcam1	Pde1a	Iffo1
P4ha1		Lpar1		Parp12	Sort1		Coq4	Kifc3	Klhdc2										Apobec2	Apobec2	Tpp1	Nacad	Sema3c	Fxyd5	Szrd1	Id2
Pdap1		Lta		Parp14	Sumf1		Coro7	Lama1	Lpcat1										Gm5431	Gm5431	Oxct1	Frmd4a	Vcam1	Lonp2	Midn	Kng2
Pdpk1		Ly6e		Pde4b	Tcirg1		Cpeb4	Lamb3	Lrrc61										Afap1l1	Afap1l1	Prodh	Paip2b	Fxyd5	Nin	Atxn7l3b	Syt9
Pfkl		Lyn		Peli1	Tpp1		Creg2	Lamp1	Lurap1l										Pxmp4	Pxmp4	Creg1	Pex5l	Lonp2	Ddx60	Iffo1	Gpc3
Pgk1		Marco		Pfkp			Cstb	Lcn8	Maf1										Kcnk3	Kcnk3	Pcdh7	Adra1a	Nin	Ighg2c	Id2	Clcnkb
Pgm2		Mefv		Pim1			Cth	Ldaf1	Map1a										Egln3	Egln3	Comt	4930481A15Rik	Ddx60	Sdad1	Kng2	Prodh
Phgdh		Mep1a		Pla2g4a			Cul5	Lgalsl	Mapkapk3										Mvd	Mvd	Slc5a3	Uroc1	Ighg2c	Erc2	Syt9	Pip5k1b
Pik3r3		Mmp14		Plscr1			Cuta	Lifr	Mcat										Cyp2e1	Cyp2e1	Frmd4a	Cwh43	Sdad1	Mki67	Gpc3	Slc38a4
Pitpnb		Msr1		Pnp			Cyfip1	Lins1	Mcoln1										Ak4	Ak4	Dpep1	Cox7a1	Erc2	Ubr3	Clcnkb	Fads6
Plk1		Mxd1		Pnpt1			Cyrib	Lpar5	Mcoln3										Ces1c	Ces1c	Aebp1	Iffo1	Mki67	Clec4a1	Prodh	Slc6a8
Plod2		Myo1c		Psma2			Cyth3	Lrrc8b	Me3										Scnn1g	Scnn1g	Adssl1	Vegfb	Ubr3	Rnf150	Pip5k1b	Mtfp1
Pno1		Nampt		Psma3			Dact3	Lss	Mecom										Nes	Nes	Tmem116	Esrrb	Clec4a1	Aldh1a2	Slc38a4	B4galt3
Pnp		Ndp		Psmb10			Dars2	Ly6k	Mfsd3										Irf7	Irf7	Fbxo44	Rab27a	Rnf150	Rora	Fads6	Fpgs
Polr3g		Nectin2		Psmb2			Dctn4	Lypd3	Mfsd5										Flvcr1	Flvcr1	Atp6v0d2	Epb41l3	Myh9	Mycbp2	Slc6a8	Hoxd8
Ppa1		Nfkb1		Psmb8			Ddit3	Lypd5	Micu2										Tbc1d16	Tbc1d16	4930461G14Rik	Fblim1	Aldh1a2	Plec	Mtfp1	Syngr1
Ppia		Nfkbia		Psmb9			Ddit4	Maff	Mks1										Crip1	Crip1	1700016C15Rik	Cfi	Rora	Parp9	Atp6v1f	Pdzk1ip1
Ppp1r15a		Nlrp3		Psme1			Ddr2	Map3k13	Mlph										Slc13a3	Slc13a3	Gm12326	Cttnbp2	Mycbp2	C1qb	B4galt3	Got1
Prdx1		Nmur1		Psme2			Ddx39a	Mccc1	Mpzl1										Fam161a	Fam161a	Cox7a1	Grin3a	Plec	Cdh11	Fpgs	Fbxo21
Psat1		Nod2		Ptgs2			Ddx5	Mcoln1	Mrpl41										Slc25a10	Slc25a10	Dok7	Pla1a	Parp9	Mndal	Hoxd8	4921539H07Rik
Psma3		Nol3		Ptpn1			Dennd6a	Mfsd1	Mtus1										Phlda2	Phlda2	Esm1	Plekhm2	Zeb2	Pde4dip	Syngr1	Amz1
Psma4		Npffr2		Ptpn2			Depdc1a	Mmp12	Nagpa										Orm1	Orm1	Cttnbp2	Cyp2u1	C1qb	Gbp7	Pdzk1ip1	Vegfb
Psmb5		Olr1		Ptpn6			Dhdds	Mphosph10	Ndrg4										Synpo	Synpo	Tfpi	Nol3	Cdh11	Parp14	Got1	Sgms2
Psmc2		Oprk1		Rapgef6			Dhps	Mtch1	Neurl1a										Ido2	Ido2	D7Ertd443e	Slc16a10	Mndal	Akap9	Fbxo21	Nr6a1
Psmc4		Or1x2		Rbck1			Dhx35	Mtfr2	Nfkbia										Nme2	Nme2	Efhd1	Zfp385b	Enpp6	Arid4b	4921539H07Rik	Msmo1
Psmc6		Osm		Rigi			Dimt1	Mtmr10	Nherf1										Slc22a6	Slc22a6	Flcn	#N/A	Pde4dip	Anxa3	Amz1	Dact2
Psmd12		Osmr		Ripk1			Dip2b	Nagk	Nipal4										Hsd3b3		Pdilt	Hsd3b2	Gbp7	Basp1	Vegfb	Ndufa8
Psmd13		P2rx4		Ripk2			Dlx2	Nagpa	Nipsnap2										Serpine2		Lynx1	Pgam2	Parp14	Pkp2	Gabarap	Slc29a1
Psmd14		P2rx7		Rnf213			Dnah17	Napa	Nit1										Nup210		Slc38a1	Aqp6	Akap9	Eif3a	Sgms2	Max
Psme3		P2ry2		Rnf31			Dnajb12	Ndrg1	Nol7										Wfdc2		Nol3	Pik3ip1	Arid4b	Gm20696	Nr6a1	Etv1
Psmg1		Pcdh7		Rsad2			Dnajc13	Nedd4l	Npdc1										Abtb1		Maoa	Homer3	Anxa3	Erc1	Msmo1	Tmem35a
Psph		Pde4b		Rtp4			Dnajc16	Neurl1a	Nrsn2										Cebpa		Wnk1	Rnf183	Basp1	Scn7a	Dact2	C1rl
Qdpr		Pdpn		Samd9l			Dnajc8	Nit1	Nsmce4a										Smoc2		Rnf183	Gm13075	Pkp2	Zfp644	Ndufa8	Fchsd1
Rab1a		Pik3r5		Samhd1			Dnase2a	Nr1d1	Optn										Tlcd2		Fam189a2	Amdhd2	Eif3a	Rock2	Slc29a1	Camk1
Rdh11		Plaur		Sectm1b			Dolk	Nr1d2	Or4c58										Pnpla3		Oxgr1	Slc5a3	Gm20696	Gvin-ps6	Max	Amdhd2
Rpa1		Prok2		Selenop			Drc3	Nsmce2	P3h4										Ugdh		Col14a1	Gp2	Erc1	Trbc1	Etv1	Slc3a2
Rpn1		Psen1		Serping1			Dtl	Nufip1	Paip1										Gsta3		5830444B04Rik	Ctsz	Scn7a	Swap70	Tmem35a	Card10
Rrm2		Ptafr		Slamf7			Dus3l	Nup50l	Papola										Afmid		Neu1	Gm42614	Zfp644	Nbea	Pcbd1	Esm1
Rrp9		Ptger2		Slc25a28			Dusp1	Pcgf1	Pcdh7										Acly		Dusp18	Bex4	Rock2	Aif1	C1rl	Me3
Sc5d		Ptger4		Socs1			Dusp22	Pde2a	Pcsk1										Col27a1		Oat	Flcn	Gvin-ps6	Hmgn5	Fchsd1	Vps26a
Scd1		Ptgir		Socs3			Dusp7	Pdp2	Pde2a										Haao		Rbm11	Lynx1	Trbc1	Zfp638	Camk1	Alg1
Sdf2l1		Ptpre		Sod2			Dvl2	Pea15a	Pde4dip										Thsd7a		Tmem52b	Slc26a7	Swap70	Ccr5	Amdhd2	D630039A03Rik
Sec11a		Rasgrp1		Sp110			Dyrk1a	Per3	Peg10										Hebp1		Iffo1	Lhx1	Nbea	Thsd7a	Slc3a2	Ccdc85c
Sepsecs		Rela		Sppl2a			Dyrk1b	Pfkfb3	Pex10										Lmf2		Palm3	Spsb3	Aif1	Itga2	Ndrg3	Ckmt1
Serp1		Rgs1		Sri			Eef1a1	Pim1	Pex26										Alcam		Homer3	Cytip	Hmgn5	Top2a	Card10	Pcsk6
Serpinh1		Rhog		Sspn			Eef2	Pip4k2c	Pi4k2a										Aqp2		Pla1a	Slc41a3	Zfp638	Celf2	Esm1	Got2
Shmt2		Ripk2		St3gal5			Eepd1	Pip4p1	Pithd1										Cckar		Fam83g	Stab2	Ccr5	Ggnbp2	Me3	Mgat4b
Skap2		Rnf144b		St8sia4			Efemp2	Plcd1	Plcg1										Cgref1		Spns3	Gabarapl1	Hdlbp	C7	Vps26a	Srcin1
Slc1a4		Ros1		Stat1			Eif1ax	Plcxd1	Pld6										Htatip2		Lima1	Slc7a9	Thsd7a	Clk1	Alg1	Get3
Slc1a5		Rtp4		Stat2			Eif1b	Plekhm1	Plin2										Flna		Itpr2	Esm1	Itga2	Prrc2c	D630039A03Rik	Nudt16l1
Slc2a1		Scarf1		Stat3			Eif2b2	Plin2	Poldip2										Ttc39c		Trpm7	Tbc1d24	Top2a	Cav2	Ccdc85c	Comt
Slc2a3		Scn1b		Stat4			Eif3a	Plk3	Polr3d										Cfap126		Grin3a	1700016C15Rik	Celf2	Thbs1	Ckmt1	Rilpl2
Slc37a4		Sele		Tap1			Eif3b	Ppargc1a	Polr3h										Mief1		Lnx1	Marchf10	Ggnbp2	Ktn1	Pcsk6	Sdhb
Slc6a6		Selenos		Tapbp			Eif3k	Ppif	Por										Mpst		Il17rd	Tmem207	C7	Fstl1	Got2	Slc22a29
Slc7a11		Sell		Tdrd7			Eif4b	Ppp1r13b	Pparg										Pcdh1		Epb41l3	Dbn1	Mlec	Ssb	Mgat4b	Klk1
Slc7a5		Sema4d		Tmt1b			Eif4e	Prkag2	Ppargc1a										Oplah		Esrrb	Ablim3	Clk1	Icos	Srcin1	Hexa
Sord		Serpine1		Tnfaip2			Eif4g1	Psen2	Ppif										Zbtb7b		Atp5g3	Lrrc66	Lbh	Vmn2r79	Get3	Bcat2
Sqle		Sgms2		Tnfaip3			Eif5a2	Ptges3	Ppp2ca										Nat8		Etnk1	Myo10	Prrc2c	Cyp2d9	Nudt16l1	Fstl3
Sqstm1		Slamf1		Tnfaip6			Ell	Ptp4a3	Ppp4c										Rdh5		Lhx1	2010007H06Rik	Cav2	Urah	Scand1	Rnf186
Srd5a1		Slc11a2		Tnfsf10			Emc2	Pttg1ip	Preb										Ramp3		Fbp2	4732463B04Rik	Thbs1	Rnf20	Comt	Adck1
Ssr1		Slc1a2		Tor1b			Ercc6	Pxmp2	Prelid1										Rcc2		Tbc1d24	Pclo	Ktn1	Ankrd11	Rilpl2	Papss1
Stard4		Slc28a2		Trafd1			Erp29	Rab17	Prg2										Acot1		Washc5	Cntd1	Luc7l2	Ly6f	Sdhb	mt-Atp8
Stc1		Slc31a1		Trim14			Esyt1	Rab3il1	Prkag2										Cda		Tmem35a	Tmem86a	Fstl1	Nlrp1b	Slc22a29	Cyp2d26
Sytl2		Slc31a2		Trim21			Fabp9	Rad9a	Pros1										Rdh16		Kcnj1	Kcnj1	Ssb	Ltbp2	Klk1	Lgmn
Tbk1		Slc4a4		Trim25			Faf1	Raet1e	Psmb8										Entpd5		Prom1	Efhd1	Icos	Rassf4	Hexa	Ppp1r1a
Tcea1		Slc7a3		Trim26			Fahd1	Rasd2	Psmd3										H2-Q7		Dipk1b	Tmem35a	Vmn2r79	Trim30a	Bcat2	Gas2l1
Tcf12		Sltm		Txnip			Fam13a	Rasgrp3	Pspc1										Adh1		Jam3	Maf	Cyp2d9	Dnah14	Fstl3	Gm17767
Tes		Sphk1		Ube2l6			Fam167b	Rcsd1	Ptges3										Sulf2		Gm12962	Fxyd6	Urah	Septin7	Rnf186	Slc7a9
Tfrc		Sri		Upp1			Fam98a	Rigi	Qdpr										Abcb6		Atp6v1e1	Apoe	Rnf20	Gm12122	Bag6	Ece1
Tm7sf2		Stab1		Usp18			Fbxl14	Rpp25	Rab10										Gamt		Adra1a	Appl2	Rrbp1	Gm42397	Atp5a1	Mrps26
Tmem97		Tacr1		Vamp5			Fbxl2	Rragc	Rab27b										Tmem178		Rtp3	Comt	Ankrd11	Uvssa	Adck1	Gnptg
Tomm40		Tacr3		Vamp8			Fcmr	Rreb1	Rab2a										Guca2b		Gm15651	Gatm	Ly6f	Pdgfra	Papss1	Rpl39
Tpi1		Tapbp		Vcam1			Fdx2	Rybp	Rabep1										Flywch1		Apoe	Dusp6	Nlrp1b	Car15	mt-Atp8	Trip6
Trib3		Timp1		Wars1			Fkbp14	Sbno2	Raly										Espn		Mt2	Ak1	Ltbp2	Smc3	Cyp2d26	Repin1
Tuba4a		Tlr1		Xaf1			Flcn	Scpep1	Rbm42										Cpt2		Elavl3	Plaat1	Rassf4	Gm17132	Uqcrfs1	Abcd4
Tubg1		Tlr2		Xcl1			Fmr1	Sectm1b	Rce1										Osgin1		6330410L21Rik	Fbp2	Trim30a	Chd9	Lgmn	Nol3
Txnrd1		Tlr3		Znfx1			Fnbp4	Sema3d	Rcn2										Sms		Tmem72	Gm14964	Dnah14	Gpr65	Ppp1r1a	Taf8
Ube2d3		Tnfaip6					Fnip1	Sertad2	Rer1										Acy1		Got1	Oxgr1	Septin7	Pde4d	Gas2l1	mt-Th
Uchl5		Tnfrsf1b					Foxred2	Setd4	Rhod										Map3k14		Col6a6	Cyfip2	Gm12122	Dtx3l	Fmo1	Mbd6
Ufm1		Tnfrsf9					Fubp1	Setdb2	Rnd3										Decr1		Prodh2	Tmem144	Gm42397	Prpf40a	Gm17767	Pptc7
Ung		Tnfsf10					Gaa	Sfxn3	Rnf135										Ddit4l		Prom2	Palm3	Uvssa	Gm38055	Slc7a9	Cdpf1
Uso1		Tnfsf15					Gabarap	Sh3bp2	Rnf149										Dock5		Pclo	Gm9951	Senp6	Taco1	Ece1	Cox7c-ps1
Vldlr		Tnfsf9					Gabarapl1	Sh3rf2	Rpp25										Retsat		Emx1	Ipcef1	Pdgfra	Nes	Mrps26	Ndufa4
Wars1		Tpbg					Gadd45a	Slamf7	Rrp1										Dmgdh		Atp6v1d	Wdfy3	Car15	Chst1	Gnptg	Abhd8
Xbp1		Vip					Galk1	Slc16a6	Rrp9										Plaat3		Tarm1	Cpne4	Smc3	Gm20186	Rpl39	Mif
Ykt6							Gas5	Slc19a2	Rsad1										Slc6a18		Lifr	Bex2	Gm17132	St8sia4	Ctsb	Tcf21
							Gba1	Slc20a1	Rspo3										Bhmt2		Mecomos	Lrrc52	Chd9	Nedd4	Trip6	Cox6a1
							Gbe1	Slc25a16	Scarb2										Dglucy		Pik3ip1	Mt2	Gpr65	Was	Repin1	Oaf
							Get3	Slc25a22	Scg5										Slc51b		Idh2	Btnl9	Pde4d	Gm48054	Abcd4	Bcar1
							Get4	Slc25a25	Sdsl										Nat8f6		Wnk4	Pawr	Dtx3l	A330044P14Rik	Nol3	Car12
							Gigyf2	Slc25a40	Sephs2										Fmnl1		Mfsd1	Cfap69	Usp34	Kirrel	Taf8	Efhd1
							Git2	Slc26a11	Sesn2										H4c9		Gatm	Slc6a8	Prpf40a	Rb1cc1	mt-Th	Lrrc61
							Gjc3	Slc26a9	Slbp										Ebp		Chka	Emx1	Gm38055	Hsp90b1	Mbd6	Spring1
							Glyr1	Slc29a1	Slc16a6										Uba7		Fblim1	Sostdc1	Kif5b	Itga4	Oaz1	Ppia
							Gm9517	Slc2a1	Slc25a11										Cat		Ndufb5	Gm17546	Mier1	Mllt3	Top3b	Esrrb
							Gmnn	Slc9b2	Slc39a3										Plin2		Ckmt1	Thap4	Taco1	Plcb4	Pptc7	Phyhip
							Gna13	Slco4a1	Slc39a8										Tef		Col8a1	Rrm1	Nes	Rsrc1	Cdpf1	Ndrg1
							Gnb2	Snai2	Snca										E330037G11Rik		Add3	Pnpla7	Ccnl1	Wapl	Cox7c-ps1	Fam83g
							Gnpda1	Snx27	Snx3										Dcxr		Nudt4	4930556M19Rik	Clint1	Zgrf1	Ndufa4	Eif4ebp2
							Gns	Snx8	Sod2										Fignl2		Stk39	Prom1	Chst1	Snord35a	Abhd8	Selenom
							Gpatch11	Spg21	Spocd1										Slc39a11		Zfp618	Prodh	Gm20186	Tmf1	Ndufb9	Gm15848
							Gpcpd1	Spink1	Sppl2a										Pdxk		Ctsl		St8sia4	Gm15965	Gatd3a	Endog
							Gpnmb	Spns1	Srp68										Polr2i		Rap1gap2		Nedd4	Runx3	Mif	Sema4a
							Gpsm2	Sptbn1	Srpx										She		Bckdhb		Was	Csn3	Cltb	Caskin2
							Gpx1	Srrd	Srsf2										Gstm2		Tmem144		Gm48054	Gm37158	Tcf21	Stab2
							Grpel2	St3gal1	St3gal4										Zbtb18		Syngr1		A330044P14Rik	Gm48793	Cox6a1	Atf6b
							Gtf2a1	St3gal4	Stac										Aqp3		Defb1		Kirrel	Nexn	Oaf	Lrrc31
							Gtf2b	Stk17b	Stradb										Pctp		Ak1		Rb1cc1	Thoc2l	Bcar1	U2af2
							Gtpbp1	Stk19	Stxbp1										Acot12		Pex5l		Hsp90b1	Baz1a	Car12	Nipsnap2
							Guf1	Stom	Taco1										Mettl7b		Tmem207		Itga4	Cd52	Efhd1	Thap4
							Gzmn	Sts	Tacr1										Acadm		Fuca2		Mllt3	Acbd5	Lrrc61	Plekhm2
							Hcfc2	Sult1c2	Tbc1d2										Pex16		Mtfp1		Plcb4	Chd6	Spring1	Fastk
							Hdac5	Sun3	Tfeb										Sardh		Lipa		Rsrc1	Gm47056	Ppia	Samd1
							Hdac6	Suv39h1	Tln2										Pnkd		Pcolce		Wapl	Dnajc1	Esrrb	Ndufc2
							Hdgf	Synj2	Tmem165										Creld1		Id3		Zgrf1	Camk1d	Mfsd1	Fbxw4
							Hdgfl2	Tacc2	Tmem183a										Hsd11b2		Nacad		Snord35a	Mthfd2	Phyhip	Egln1
							Heatr1	Taf4b	Tmlhe										Usp2		Btnl9		Tmf1	Tpr	Ndrg1	Slc22a23
							Hinfp	Tbc1d14	Tmx4										Tapbp		Gm13075		Gm15965	Cacna2d1	Ndufb10	Fhl2
							Hmgcr	Tead3	Tnfrsf14										Selenbp1		Fxyd6		Runx3	Hspa4	Fam83g	Tex264
							Hmox1	Tgm5	Tor3a										Rpp40		Ubac1		Ash1l	Psma1	Aspdh	Dnaaf5
							Hnrnpa3	Tm4sf19	Tpp1										Slc46a1		Aig1		Rnf216	Sox11	Eif4ebp2	Katnb1
							Hnrnpd	Tmcc3	Tpst1										Gchfr		Rgl1		Me1	Gm47356	Selenom	Cdkl1
							Hnrnph2	Tmeff1	Trim2										Ifitm3		Paip2b		Phf20l1	Chl1	Gm15848	Ndufb5
							Hnrnpm	Tmem38b	Trp53i13										Tnfsf10		Slc4a1		Csn3	Pyroxd1	Endog	Pla1a
							Hoga1	Tmem80	Trpc4ap										Glud1		4930481A15Rik		Gm37158	Wdr26	Sema4a	Tmem65
							Hoxa11os	Tnfaip3	Tspan8										Adtrp		Max		Gm48793	Phf14	Caskin2	Slc39a5
							Hoxa5	Tob1	Tssc4										Macrod2		Spp1		Ncl	Zfp292	Uqcrb	Ndufs2
							Hoxb7	Tom1	Ttyh2										Tuba1c		Rab27a		Nexn	Lipg	Stab2	Btnl9
							Hoxc13	Tpp1	Uap1l1										Cbx4		Glmp		Thoc2l	Cxcl10	Atf6b	Rnf208
							Hoxc5	Tpra1	Uba5										Msrb1		Plin3		Baz1a	Vnn1	Lrrc31	Setd1a
							Hoxd11	Traf5	Ube2d1										Cyp51		Fbxo6		Cd52	Iigp1	U2af2	Rapsn
							Hps1	Trappc2l	Ube2g1										Napsa		Spire1		Acbd5	Nemf	Nipsnap2	Rnf181
							Hps3	Trim63	Ubxn11										Gss		Pawr		Chd6	Gvin-ps7	Thap4	Zcchc8
							Hps5	Trpm7	Upp1										Nudt12		Spsb3		Gm47056	Slamf7	Plekhm2	Ahdc1
							Hsdl1	Uap1l1	Uros										Mfsd4b5		Atp1a1		Dnajc1	Edaradd	Fastk	Tmem86a
							Hspbap1	Uck1	Usp9x										Shmt2		Gns		Camk1d	Birc3	Cluh	Fbp2
							Hus1	Ugdh	Uvrag										Acox1		Gm14964		Mthfd2	Fam133b	Aamp	Shmt1
							Igf2	Upp1	Vegfa										Slc35a3		Slc2a2		Tpr	Pde3a	Nacc2	Tpt1
							Igf2r	Ust	Vps4a										Slc1a4		Cfi		Cacna2d1	Casp4	Samd1	Snta1
							Ilvbl	Uvrag	Wdr5										Tsc22d1		Habp2		Hspa4	Ncam1	Dohh	Actn4
							Insig1	Vac14	Wipi1										Acsl5		Sgms2		Psma1	Usp16	Pard6b	Setd1b
							Insl3	Vasn	Zc3h7a										Crispld2		Gp2		Sox11	Rbpj	Ptdss2	Apoo
							Ints6	Vegfa	Zdhhc16										Lcp1		Acsl1		Gm47356	B4galnt1	Ndufc2	Klhdc9
							Ip6k1	Vps11	Zdhhc24										Lamtor5		Gcat		Chl1	Lsp1	Fbxw4	Tomm40
							Ipo8	Vps18	Zdhhc3										Slc25a37		Prps2		Jmjd1c	Fam13b	Higd2a	Abhd14a
							Irf9	Wbp2	Zfp511										Syngr2		Ubash3b		Pyroxd1	Ift57	Egln1	Jmjd6
							Jun	Wdr81	Zfp672										Ddi2		Aga		Wdr26	Ppp1r12a	Slc22a23	Srd5a3
							Kat5	Wdtc1	Zpr1										Paqr9		Zfp385b		Hook3	Ddx46	Fhl2	D130007C19Rik
							Kcnab2	Wipi1											Tmem205		Lrrc66		Phf14	Ezh2	Tex264	Cldn10
							Kdm4c	Xrcc2											Eci1		Kazn		Zfp292	Ppfibp2	Dnaaf5	Creb3l2
							Kdm6a	Zcchc8											Slc19a1		#N/A		Lipg	Tm4sf1	Katnb1	Mif4gd
							Khdrbs1	Zdhhc3											Aldh2		Lrrc52		Cxcl10	Resf1	Cdkl1	Ctif
							Khsrp	Zfp330											Eci3		Fnip1		Prpf38b	Chuk	Ndufb5	Hbb-bt
							Klf15												Faah		Scnn1a		Vnn1	Clip1	Neu1	Rps28
							Klhl12												Nphs2		Immt		Iigp1	Ankrd44	Pla1a	Hoxb5os
							Klhl28												Anxa2		Pptc7		Nemf	Arap2	Tmem65	Card19
							Krtap9-3												Reep5		Cpne4		Gvin-ps7	Gimap8	Slc39a5	Cyb5rl
							Lactb2												Pkp2		Fmc1		Slamf7	Gm37612	Ndufs2	Mapk8ip1
							Lamp1												Slc5a8		Mapk8ip1		Edaradd	Mmp23	Prrc2a	Gpat3
							Lats2												Csrp2		Plaat1		Tut7	Pck1	Btnl9	Mfsd12
							Lefty2												Slc2a5		Hs6st1		Birc3	Runx1	Rnf208	Atp6v1g1
							Lgals1												Acox2		Selenop		Fam133b	Arhgap9	Setd1a	Glmp
							Lima1												Skp1a		Mgat5		Pde3a	Gda	Rapsn	Cxcl14
							Lin52												Ttc36		Tmem8		Casp4	Gpc1	Man2b1	Aqp6
							Lmtk2												Ggct		Hba-a2		Ncam1	S100a9	Rnf181	D630024D03Rik
							Lonp1												Ciapin1		Sema4a		Usp16	A430073D23Rik	Zcchc8	2310061I04Rik
							Lrig2												Ces1f		Pacsin3		Rbpj	Nbn	Ahdc1	Sdc4
							Lrig3												Pnpo		Kng2		B4galnt1	Rnase6	Tmem86a	Cox7b
							Lrrc58												Inmt		Bex3		Lsp1	Ccl5	Fbp2	Agmo
							Lzts2												Shisa5		Ipcef1		Fam13b	Plat	Shmt1	Arl8a
							Maff												Gpx1		Dbn1		Ift57	Podn	Mgat3	Phb2
							Map1s												Grina		St3gal2		Ppp1r12a	Pld4	mt-Nd1	Plin3
							Map2k5												Rgs5		Tmem86a		Ddx46	Oga	C1qbp	Pofut2
							Mapk1												Pgm1		Hk1		Ezh2	Anxa2	Ndufv2	Cox5a
							Mapk3												Cd36		Npr2		Itpr1	Gng4	Tpt1	Zfyve21
							Max												Ypel5		B3glct		Ppfibp2	Lox	Snta1	mt-Co1
							Mbd1												Prdx6		Comtd1		Tm4sf1	Slc22a21	Actn4	Actr5
							Mbd6												S100a10		Rab34		Resf1	Layn	Palm	Cables1
							Mchm2												Slc37a4		Tmem50a		Chuk	Zbtb16	Setd1b	Ltbp4
							Mcoln1												Gstz1		C2		Clip1	Gm47727	Apoo	Wtip
							Mcrip1												Mettl1		Cemip2		Herc1	Pclaf	Klhdc9	1810059H22Rik
							Med13												Gmpr		Arvcf		Ankrd44	Gprasp1	Mgrn1	Tmem72
							Med28												Anks4b		Plekhd1		Arap2	Ms4a6b	Tceal9	Tmem184b
							Megf9												Gpd1		Hba-a1		Gimap8	Trac	Tomm40	Lzts2
							Mettl13												Mrps34		Bspry		Gm37612	Cblb	Abhd14a	Mogs
							Mfsd1												Sfrp1		Cfap69		Gls	Xaf1	Psap	Hnrnpa0
							Mfsd5												Iyd		Ifi30		Mmp23	Scfd1	Jmjd6	Cdc42ep5
							Mgat5b												Paqr7		Trim35		Pck1	Kdm3b	Srd5a3	Kdelr2
							Mgp												Cstf2		Pnpla7		Runx1	Gm17555	D130007C19Rik	Pias3
							Micu1												Cdk6		Fhod3		Arhgap9	Ces2e	Cldn10	Efna1
							Miga2												Ech1		Bex2		Kcnq1ot1	Plekha5	Creb3l2	Timm8b
							Mir135b												Dbi		Bex4		Gda	Gtf3c6	Dab2	Tmem126a
							Mitd1												Tmem19		Atp5o		Gpc1	Ckap5	Mif4gd	Pip4k2c
							Mlxipl												Cyb5r3		AW549877		S100a9	Phip	Sirt2	Srp9
							Mospd2												Chpt1		Fbln5		A430073D23Rik	Stat1	Ctif	Ppp2r3d
							Mrpl27												Gstm5		4930556M19Rik		Nbn	Gm48161	Hbb-bt	Spns3
							Mrps15												Gclm		Gm17546		Rnase6	Oasl2	Atp5h	1700028J19Rik
							Mrps18c												Echdc2		Pbxip1		Ccl5	Chd2	Tomm5	Osbpl5
							Mrrf												Dynlt3		Cpm		Plat	Mcub	Rps28	Erbb3
							Ms19												Nfic		Osbpl5		Podn	2610005L07Rik	Hoxb5os	Gna12
							Mtch1												Ddah1		B4galt6		Tbck	Oxr1	Card19	mt-Cytb
							Mtch2												Tspo		Rragc		Pld4	Ik	Cyb5rl	Lats2
							Mthfr												Cmas		Cln3		Afdn	Mtf2	Mapk8ip1	Cox5b
							Mtm1												Emc6		Stab2		Oga	Ctps	Gpat3	Pald1
							Myl12a												Pth1r		Bzw2		Srp72	Rbm25	Mfsd12	Pantr1
							Naa40												Guk1		Slc26a7		Anxa2	Trim12a	Atp6v1g1	Akt1
							Naglu												Mertk		Cntd1		Gng4	Gm26621	Ldhb	Casp6
							Nagpa												Me1		Slc4a11		Lox	Thbs2	Glmp	Ntan1
							Napa												Rmdn3		Enpp1		Slc22a21	Ubash3a	Cxcl14	Trabd
							Ncl												F11r		Lpar1		Washc4	Gm37818	Aqp6	Cd81
							Ndufs6												Lonp2		Gm15883		Zfp445	Clasp1	D630024D03Rik	1700088E04Rik
							Net1												Slc17a3		Rrm1		Layn	Rgs4	2310061I04Rik	Lamtor1
							Neurl1a												Cald1		Hnrnpa0		Eif2s2	Cxcl9	Sdc4	Ddr1
							Neurl2												Ephx2		Gga2		Zbtb16	Ddx58	Cox7b	Zfp518b
							Nfx1												Atg12		Plekhb1		Gm47727	Slc26a4	Agmo	Ndufa3
							Nkx3-1												Arpp19		Igsf11		Pclaf	Esf1	Arl8a	Smim4
							Nlrc5												BC031181		Gm9951		Gprasp1	Wdr3	Phb2	Dusp1
							Nod2												Mapt		Stx3		Ms4a6b	Col12a1	Sf1	Mcee
							Nol8												Dhrs4		Fam81a		Trac	Ttf1	Plin3	Mpc2
							Nptn												Aqp11		Sfxn3		Cblb	Lrrfip1	Pofut2	Prr5
							Nr1d1												Glrx5		Abhd17b		Rbm39	Gm12098	Cox5a	Arnt2
							Nrbf2														Unc5b		Cmah	Pip4k2a	Zfyve21	Alkbh6
							Nthl1														Arnt2		Xaf1	Sytl2	mt-Co1	Rnf126
							Ntmt1														Piga		Scfd1	Parp4	Actr5	Ppif
							Nudcd3														Ablim3		Gm47164	Adamtsl1	Cables1	Mansc4
							Nudt9														4732463B04Rik		Kdm3b	Ehf	Fxyd2	Cmtm8
							Oasl2														Mmp14		Gm17555	Luc7l3	Ltbp4	Dguok
							Oaz1														Alpl		Ces2e	Art4	Wtip	Gc
							Odad3														Slc41a3		Plekha5	Zeb1	1810059H22Rik	Igsf8
							Ogdh														Cyp2d22		Gtf3c6	Casp8ap2	Tmem72	Gm14964
							Ogdhl														Slc22a23		Ckap5	Kdm7a	Tmem184b	Mavs
							Orc4														Igf2r		Phip	Lcp2	Lzts2	Fbrsl1
							Osbpl8														Gas6		Srsf11	Plcxd3	Mogs	Habp2
							Osgin2														Sh2d4a		Stat1	Cpe	Hnrnpa0	Gm13341
							Otud1														Zfp30		Gm48161	Akap12	Gigyf1	Lmcd1
							Otud3														Bcl2l11		Oasl2	Cep112	Cdc42ep5	Usp21
							Pak3														Marchf10		Trip12	Cyp4a10	Kdelr2	Rap1gap2
							Patl1														Washc1		Chd2	Irf7	Ndufa6	Hint2
							Pbxip1														Mfsd11		Mcub	Fam25c	Pias3	Rps21
							Pcgf2														2010007H06Rik		Uxs1	Gm37677	Ppargc1a	Tmem184a
							Pdcd6ip																2610005L07Rik	Csgalnact1	Wbp2	Commd4
							Pde4dip																Oxr1	Hyal1	Cnppd1	1810017P11Rik
							Pdgfb																Ik	Serpina1b	Arpc3	Mfsd11
							Pdp1																Crot	1700025G04Rik	Efna1	Tmem28
							Pdp2																Dars	Aoc1	Timm8b	Gpr162
							Pet117																Mtf2	Sp110	Tmem126a	Bex4
							Pfkfb2																Ctps	Iglon5	Pip4k2c	Snx3
							Pgap2																Rbm25	Ptpro	Srp9	Exoc3l4
							Pgm2																Trim12a	Pibf1	Celsr2	Scnn1a
							Phc3																Gm26621	Apbb1ip	Ppp2r3d	Hsbp1l1
							Phf20																Thbs2	Cdc40	Spns3	Misp3
							Phf20l1																Nap1l1	Htatsf1	1700028J19Rik	Ndufab1
							Phkg2																Ubash3a	Neurl3	Osbpl5	Abhd4
							Pias4																Gm37818	Ankrd26	Aig1	Gale
							Picalm																Rock1	Rad50	Erbb3	Xpnpep2
							Pigc																Clasp1	Tnip1	Kdr	Prdm16os
							Pip4k2c																Rgs4	Mtrex	Degs1	Arfgap2
							Pip4p1																Cxcl9	Cep135	Gna12	Gm20492
							Pip5k1a																Ddx58	Zfp729a	mt-Cytb	Uroc1
							Pkn1																Slc26a4	Nav1	Lats2	Cox7c
							Pkn2																Esf1	Mical1	Tmem213	Spg21
							Pla2g6																Wdr3	Tasor2	Cox5b	Ndufb4
							Plbd2																Hectd1	Tjp1	Rab11fip5	N4bp2os
							Plekhf2																Col12a1	Ifi44	Rps18	Bid
							Pnpo																Ttf1	Cd55	Pald1	Rpl7a
							Polr3c																Ralgapa1	Gtpbp4	Pacsin2	Gna11
							Ppargc1a																Lrrfip1	Igsf10	Pantr1	Unc5b
							Ppcs																Gm12098	Cygb	Npr2	Fads1
							Ppfibp1																Pip4k2a	Lyn	Akt1	Psmd3
							Ppm1h																Sytl2	Gm9926	Slc25a11	Lrrc66
							Ppp2r3c																Parp4	5830408C22Rik	Casp6	Crb3
							Ppt1																Adamtsl1	Gm42520	Ndufs8	Tsc22d3
							Prdx4																Ehf	Gm50232	Ntan1	Tsr2
							Prmt3																Luc7l3	H2-Oa	Tceal8	Prkaca
							Prpf39																Art4	Ppp2r3c	Trabd	Eif1
							Prpsap2																Setd5	Hoxd11	Map1lc3b	Trp53inp2
							Prrc2c																Zeb1	Baz2b	Cd81	Glb1l2
							Psma5																Casp8ap2	Prex2	H1f0	Parvb
							Psme3ip1																Kdm7a	Gm48269	1700088E04Rik	Nfs1
							Ptbp1																Lcp2	9530086O07Rik	Lamtor1	Rraga
							Ptrh1																Plcxd3	Mphosph8	2310010J17Rik	Plekhh3
							Pwp1																Cpe	Traf5	Ddr1	Rgp1
							Qtrt1																Akap12	Ifi211	Zfp518b	Ldlrad3
							Rab21																Cep112	Fam111a	Ndufa3	Gm42443
							Rab29																Pex3	E230020D15Rik	Smim4	Serpinb8
							Rab3gap2																Flywch1	Cep83	Fuom	Six5
							Rab5a																Cyp4a10	Srgap1	Dusp1	Gm5113
							Rab7																Irf7	Creb5	Arpc1a	Dusp15
							Rabgap1l																Hnrnpm	Cast	Mcee	Acyp1
							Rad23a																Fam25c	Gm20706	Mpc2	Rnf5
							Rad50																Gm37677	Ighg1	Prr5	Plpp6
							Rad9a																Csgalnact1	Lama4	Myo15b	Pipox
							Rbbp6																Hyal1	Map1b	Arnt2	1110038B12Rik
							Rbm15																Serpina1b	Slc26a2	Alkbh6	2310022B05Rik
							Rbm18																1700025G04Rik	Tmod2	Rnf126	Naga
							Rbm19																Aoc1	Zfyve16	Hexim1	Tbc1d7
							Rbx1																Sp110	Glipr2	Ppif	Klhl21
							Rc3h2																Gm38394	Cep170	Mansc4	Phc2
							Rcan1																Clock	Fbn2	Cmtm8	Mrpl54
							Rcbtb1																Iglon5	Nktr	Dlec1	Atp5c1
							Rcn2																Ptpro	Kif3a	Dguok	Atp5md
							Relb																Pibf1	Serpini1	Gc	Srsf9
							Retreg2																Apbb1ip	Lcn2	Igsf8	Hnrnpf
							Rev1																Cdc40	Eml5	Gm14964	Kcng2
							Rfesd																Dhx9	Ccl6	Mavs	Sult1c2
							Rhebl1																Htatsf1	Acaa1b	Dtnbp1	C2cd2l
							Ric1																Neurl3	Csf2rb	Fbrsl1	Rpain
							Rnasek																Prpf4b	Gm14391	Habp2	Gm13339
							Rnf146																Ankrd26	Ifi47	Gm13341	Eva1a
							Rnf185																Rad50	Katna1	Lmcd1	Gm43841
							Rnf44																Ifngr1	Zfp975	Usp21	Pygm
							Rpl19																Tnip1	Malt1	Rap1gap2	Manf
							Rpph1																Iws1	Pde5a	Csnk2b	Sod2
							Rps28																Metap2	Mgam	Hint2	Chkb
							Rpusd4																Mtrex	Gm14296	Rps21	Pccb
							Rragb																Cep135	Sik1	Tmem184a	Ccdc61
							Rragc																Zfp729a	Cr2	Cdhr5	Ganab
							S100a6																Ces1f	Bdp1	Commd4	Pttg1
							Sae1																Nav1	Gm48627	1810017P11Rik	Gm20712
							Sarm1																Mical1	Exosc9	Mfsd11	Zswim8
							Sc5d																Tasor2	Fbln1	Tmem28	Tomm22
							Scaf11																Tjp1	Col3a1	Gpr162	Clptm1l
							Scamp3																Ifi44	Cep162	Bex4	Ctdsp2
							Sco2																Arhgap29	Kif13b	Ubac2	Ppp3r1
							Scpep1																Bbx	Zfp52	Rhobtb1
							Sdhc																Cd55	Fermt3	Slc66a2
							Sec11c																Gtpbp4	Frzb	Snx3
							Sec23ip																Synpo	4833412K13Rik	Atp5mpl
							Senp8																Igsf10	Ubd	Exoc3l4
							Septin9																Cygb	Ms4a1	Scnn1a
							Serf2																Lyn	Dnajc2	2210016F16Rik
							Sf3b2																Gm9926	Psmb10	Cited2
							Sgms1																5830408C22Rik	Il34	Hsbp1l1
							Sgo1																Gm42520	Uimc1	Napa
							Sgta																Gm50232	S100a8	Aph1a
							Sh2b3																Cdc42bpa	Gpr68	Plpp3
							Sh2d5																H2-Oa	Fam98a	Misp3
							Shmt1																Ppp2r3c	Cep192	Kl
							Sik3																Nipbl	3110080O07Rik	Larp1b
							Sirt1																Hoxd11	Capg	Ptprf
							Skap2																Eif5b	Rasa4	Ndufab1
							Slc12a6																Baz2b	Ckap4	Kdm6b
							Slc16a13																Golga4	Rgs2	Cox7a2
							Slc25a13																Prex2	Sparc	Smim20
							Slc25a26																Srek1	Il33	Abhd4
							Slc25a32																Gm48269	Nudt12	Gale
							Slc25a36																9530086O07Rik	Rlf	Coa7
							Slc25a38																Mphosph8	Zfp62	Xpnpep2
							Slc25a51																Traf5	Mrc1	Anapc13
							Slc26a11																Ifi211	Edrf1	Prr15l
							Slc31a2																Fam111a	Ifitm3	Prdm16os
							Slc33a1																E230020D15Rik	Pop1	Rhoq
							Slc35a4																Pum3	Slco2a1	Arfgap2
							Slc35a5																Cep83	Entpd1	Gm20492
							Slc35b2																Mast4	Psmb8	Uroc1
							Slc35e3																Srgap1	Srbd1	Mrpl10
							Slc36a1																Creb5	Lck	Cox7c
							Slc37a3																Cyp2j5	Sparcl1	Spg21
							Slc38a7																Arglu1	Adamts10	Ndufb4
							Slc6a12																Cast	Gm37470	Prkar1a
							Smcr8																Col1a2	Trbc2	Plekha1
							Smndc1																Gm20706	Stard9	N4bp2os
							Smyd4																Ighg1	Pola1	Bid
							Snip1																Lama4	Eci3	Rpl7a
							Snrnp48																Map1b	Ccnd2	Gna11
							Snrpa																Psma4	Plcb2	Unc5b
							Snrpc																Slc26a2	F830016B08Rik	Fads1
							Snx13																Tmod2	Zkscan14	Psmd3
							Snx16																Zfyve16	Lrp4	Lrrc66
							Snx2																Glipr2	Snx20	Crb3
							Socs5																Cep170	A930004J17Rik	Myo10
							Spag9																Fbn2	Slc16a6	Tsc22d3
							Spart																Pkhd1	Panx1	Tsr2
							Spg21																Nktr	Dhx8	Prkaca
							Spink4																Kif3a	Gm6999	Eif1
							Spns1																Pja2	Carmil1	Trp53inp2
							Spocd1																Serpini1	Gm38075	Glb1l2
							Sppl3																Lcn2	Flrt2	mt-Nd4
							Sptbn1																Eml5	P2ry6	Fhod3
							Srek1																Ccl6	Gm42427	Parvb
							Srsf3																Abce1	Vmn1r218	Ip6k1
							Ssr1																Acaa1b	Mark1	Mrpl38
							Ssr3																Ankhd1	Gm38377	Nfs1
							St13																Csf2rb	Aspm	Zfp467
							St7																Gm14391	Myo5a	Rraga
							Stard13																Ifi47	Gm47951	Cacul1
							Stat6																Katna1	Slfn8	Plekhh3
							Stk17b																Zfp975	Tmtc1	Rgp1
							Stmn1																Malt1	R3hcc1l	Ldlrad3
							Stt3a																Pde5a	Laptm5	Gm42443
							Stx4a																Tpm1	Slc20a1	Ctsa
							Stx6																Mgam	Smc4	Cxxc5
							Sub1																Prxl2a	Ly86	Serpinb8
							Sumf1																Gm14296	Gm42556	Hoxa5
							Supt16																Sik1	Slit3	Ttc7
							Supv3l1																Slc22a2	Rassf1	Lyrm4
							Synrg																Ddx21	Ate1	Six5
							Tacc2																Odr4	Fcrls	Gm5113
							Tada1																Man1a2	Grk5	Slc2a2
							Taf1																Pds5a	Gm46430	Dusp15
							Taf6l																Xrn1	Cdk5rap2	Brd2
							Tagln2																Cr2	Gm47967	Acyp1
							Tbcel																Bdp1	Mctp1	Rnf5
							Tbk1																Gm48627	1110046J04Rik	Plpp6
							Tceal1																Exosc9	Gm26652	Ipmk
							Tceal8																Zbtb38	Mdn1	Pipox
							Tdg																Eif5	Rarres2	Rps29
							Tef																Fbln1	Gm11722	1110038B12Rik
							Tent2																Mertk	Cep85l	2300009A05Rik
							Tent5c																Kdm5b	Gm48786	2310022B05Rik
							Tex10																Rnf6	Pggt1b	Dag1
							Tfcp2																Col3a1	Gpr35	Naga
							Thap6																Cep162	Il6ra	Tssc4
							Thnsl1																Kif13b	Lst1	Tbc1d7
							Thrap3																Zfp52	Taf7	Klhl21
							Timeless																Fermt3	Gbp2	Phc2
							Timm13																Frzb	Naa15	Mrpl54
							Timm44																Ppfibp1	Golga3	Cnpy2
							Timm8a1																Srrm2	Edn1	Atp5c1
							Tmc6																4833412K13Rik	Kif18a	Atp5md
							Tmed10																Ubd	Apobec3	Srsf9
							Tmem126b																Ms4a1	Slc12a2	Atp6v0d1
							Tmem132a																Dnajc2	BC060293	Hnrnpf
							Tmem14c																Psmb10	Stard13	Kcng2
							Tmem30a																Il34	Knl1	Sult1c2
							Tmem53																Ptprb	C3ar1	C2cd2l
							Tnfaip3																Polr2b	Slc25a25	Atp5d
							Tnks2																Uimc1	Gm5431	Rpain
							Tnpo2																S100a8	Serpina10	Gm13339
							Tnrc6b																Gpr68	Armcx3	Baiap2l2
							Tom1																Fam98a	Nlrc5	Cox20
							Tomm20																Cep192	Cilk1	Eva1a
							Top1mt																3110080O07Rik	Prmt9	Cachd1
							Tor3a																Slk	Trim5	Ddt
							Tpp1																Decr1	Hoxc4	Mllt6
							Tpra1																Nub1	Pqlc3	Ccdc97
							Traf7																Plcb1	Gm43847	Gm43841
							Trappc2l																F11r	Znhit6	Pygm
							Trappc3																Capg	Gbp3	Csnk1g2
							Trim2																Rasa4	Inpp5d	Rnf183
							Trim25																Ckap4	Dgke	Manf
							Trip6																Rgs2	Gm37472	Sod2
							Trp53inp1																Sparc	Prkcb	Cdkn1b
							Tsc1																Il33	Serpinb6b	Chkb
							Ttll11																Nudt12	Mtbp	Pccb
							Tuba1c																Rlf	Slfn9	Rac1
							Tug1																Nsd1	Pstpip1	Ccdc61
							Txlng																Taf1	Gdf15	Ganab
							Txnip																Zfp62	Sdk2	Pttg1
							Txnl1																Mrc1	Gm45518	Pacsin3
							Txnrd1																Raph1	Gm47483	Gm20712
							U2surp																Edrf1	Tnik	Maf1
							Ubap2																Ifitm3	Ifit3	Zswim8
							Ube2b																Pop1	Gm20559	Tomm22
							Ube2q1																Slco2a1	Dsg2	Clptm1l
							Ube4b																D10Wsu102e	Gm37084	Pkig
							Ubg																Entpd1	0610031O16Rik	Rab4a
							Ubxn1																Psmb8	Gm47933	Ctdsp2
							Ubxn8																Supt16	Gm38197	Anapc11
							Unc13d																Srbd1	Marchf1	Fnip1
							Uqcrc2																Lck	Smurf1	Ppp3r1
							Urod																Sparcl1	Gm24233	Tmem63b
							Usp2																Adamts10	2610008E11Rik
							Usp28																Gm37470	AC154542.1
							Usp32																Trbc2	Ctsw
							Usp9x																Stard9	Eps8l1
							Utp11																Pola1	Dcdc2a
							Utp18																Eci3	Dnal1
							Utp20																Smarca2	AC131728.1
							Uvrag																Ccnd2	Pcdh12
							Vac14																Plcb2	Gm48119
							Veph1																F830016B08Rik	Gm48366
							Vps11																Zkscan14	Vim
							Vps18																Pard3b	Gucy1b1
							Vps26a																Lrp4	Slamf8
							Vps26c																Snx20	Gm45220
							Vps33a																A930004J17Rik	Rims2
							Vps35																Slc16a6	Rarb
							Vps8																Eif3c	Sfn
							Wbp2																Panx1	Zfp788
							Wdr19																Wdr43	Bcl11a
							Wdr6																Dhx8	Hspb8
							Wdr81																Gm6999	Gm44639
							Wls																Carmil1	Cnpy4
							Wwp2																Snw1	Gm44715
							Yif1b																Gm38075	Mir181a-1hg
							Ythdf1																Flrt2	Cetn4
							Zbtb40																P2ry6	Polk
							Zbtb8os																Gm42427	Timp1
							Zc3h11a																Vmn1r218	Gm47932
							Zc3h18																Mark1	Ttc37
							Zcchc8																Gm38377	Bank1
							Zfand3																Smchd1	Hspb1
							Zfp160																Nsa2
							Zfp318																Ddx5
							Zfp322a																Aspm
							Zfp503																Cpsf2
							Zfp507																Myo5a
							Zfp512																Usp15
							Zfp526																Gm47951
							Zfp706																Slfn8
							Zfyve26																Tmtc1
							Zmym6																Anks4b
							Zzz3																R3hcc1l
							pc																Laptm5
																							Phf3
																							Osbpl9
																							Slc20a1
																							Sike1
																							Smc4
																							Lrrk2
																							Ly86
																							Gm42556
																							Slit3
																							Pnn
																							Rassf1
																							Hus1
																							Ate1
																							Fcrls
																							Brwd1
																							Cops5
																							Grk5
																							Gm46430
																							Cdk5rap2
																							Gm47967
																							Mctp1
																							1110046J04Rik
																							Gm26652
																							Mdn1
																							Cdc5l
																							Rarres2
																							Plxdc2
																							Ubr4
																							Gm11722
																							Wwp1
																							Phkb
																							Cep85l
																							Gm48786
																							Pggt1b
																							Dhx36
																							Gpr35
																							Abcb7
																							Il6ra
																							Kdm5a
																							Lst1
																							Taf7
																							Gbp2
																							Naa15
																							Zmat2
																							Golga3
																							Edn1
																							Kif18a
																							Apobec3
																							Slc12a2
																							BC060293
																							Fam20b
																							Stard13
																							Abcd3
																							Bptf
																							Knl1
																							C3ar1
																							Slc25a25
																							Gm5431
																							Serpina10
																							Oplah
																							Armcx3
																							Nlrc5
																							Cilk1
																							Prmt9
																							Trim5
																							Actr2
																							Ube4a
																							Atp2b1
																							Trip11
																							Hoxc4
																							Pqlc3
																							Gm43847
																							Znhit6
																							Gbp3
																							Vps13a
																							Inpp5d
																							Ubxn4
																							Dgke
																							Nid1
																							Tet2
																							Gm37472
																							Prkcb
																							Rbm5
																							Serpinb6b
																							Gucy1a1
																							Mtbp
																							Ythdc1
																							Slfn9
																							Arpc2
																							Pstpip1
																							Gdf15
																							Sdk2
																							Atp6v1g3
																							Gm45518
																							Zcchc7
																							Birc6
																							Nrd1
																							Gm47483
																							Tnik
																							Nat8f1
																							Ifit3
																							Gm20559
																							Stag1
																							Dsg2
																							Gm37084
																							0610031O16Rik
																							Gm47933
																							Gm38197
																							Marchf1
																							Smurf1
																							Jag1
																							Prpf39
																							Ccar1
																							Fnbp1l
																							Gm24233
																							2610008E11Rik
																							AC154542.1
																							Calm1
																							Ctsw
																							Eps8l1
																							Kif21a
																							Nuak2
																							Rabgap1
																							Dcdc2a
																							Dnal1
																							Ptpn13
																							AC131728.1
																							Eloa
																							Rsf1
																							Pcdh12
																							Gm48119
																							Ints2
																							Gm48366
																							Rfc1
																							Vim
																							Gucy1b1
																							Slamf8
																							Gm45220
																							Rims2
																							Pnpla8
																							Rarb
																							Sec63
																							Sfn
																							Stt3b
																							Larp4b
																							Zfp788
																							Bcl11a
																							Hspb8
																							Cebpz
																							Mfap3l
																							Ddx52
																							Gm44639
																							Samd9l
																							Cnpy4
																							Cyp4a31
																							Ecpas
																							Zc3hav1
																							Xrn2
																							Gm44715
																							Ctcf
																							Mir181a-1hg
																							Synj2bp
																							Bmpr1a
																							Cetn4
																							Lars
																							Polk
																							Timp1
																							Filip1l
																							Gm47932
																							Ttc37
																							Bank1
																							Mical3
																							Hspb1

## Sheet: Signatures used in Figure 6f
Curated signatures from old vs young wt kidney RNA seq (NIA cohort). Related to Figure 6f
leading edge genes inflammatory signaling upregulated in 24m-old vs 4m-old mice_NIAcohort	leading edge genes_signalling by interleukins upregulated in 24m-old vs 4m-old mice_NIAcohort	leading edge genes_chemokines_integrins_cytokine_neutrophils_ signaling upregulated in 24m-old vs 4m-old mice_NIAcohort
>	>	>
Bank1	Cxcl13	Cxcl13
Ccl5	Ltb	Ccl5
Oas3	Pik3r5	Ccl12
Irf4	Cd44	Ccl11
Cdkn1a	Socs3	Cxcr3
Gpr18	Itgb3	Pf4
Cd69	Pf4	Cxcr6
Fcgr1	Il2ra	Ccr5
Lcp2	Csf3r	Cx3cr1
Socs3	Itga4	Cxcl9
Vcam1	Il2rg	Cxcl1
Stat4	Tnfrsf1b	Ackr2
Il2rb	Cxcl9	Cxcl10
Cd74	Il12rb1	Ccl19
Casp4	Ccr1	Xcr1
Zbp1	Cxcl10	Ccr9
Nlrc5	Csf1	Cxcr4
Slamf7	Osmr	Cxcl16
Il10ra	Tlr2	Ighv1-72
Ciita	Cd14	Ighv5-17
Fgl2	Tnfrsf12a	Ighv1-53
Itgb7	Il18r1	Iglc2
Cd86	Stat1	Igkv1-135
Lgals3bp	Ebi3	Ighv1-26
Casp1	Map3k8	Ighv1-55
Cxcl9	Il7	Ighv1-80
H2-Aa	Tgfb1	Ighv1-22
Sp110	Irf1	Ighv1-82
Epsti1	Il3ra	Ighv1-76
H2-DMa	Crlf2	Ighv1-34
Oas2	Stat3	Igkv8-21
Psmb8	Il4ra	Ighv1-9
Trim14	Cd38	Igkv17-127
Ifi27	Jun	Iglc1
Psmb9	Irf9	Igkv1-117
B2m	Ifngr1	Jchain
Tap1	Csf2ra	Ighv1-64
Dhx58	Ifngr2	Igkv14-111
Cxcl10	Il1b	Ighv3-6
Irf7	Fas	Igha
Serping1	Stat2	Itgam
Irf8	Il10rb	Cd84
Bst2	Eomes	Ighv1-19
Sectm1a	Irf4	Ighv4-1
Ifitm3	Lif	Igkv15-103
Oasl1	Batf	Cd44
St8sia4	Cd79b	Selplg
Icam1	Rhoh	Sirpb1c
Stat1	Il2rb	Sirpb1b
Rtp4	Tlr7	Itgb3
Mx2	Icos	Itgal
Gbp3	Gpr65	Lck
Tnfaip3	Sell	Itgb2
Il7	Il10ra	Itga4
C1s1	Fgl2	Cd74
Parp14	Cd86	Fcer1g
Irf1	Cd48	Spn
Samhd1	Traf1	Sell
Usp18	Glipr2	Itgax
Ddx60	Rgs16	Jaml
Stat3	Ager	Cd48
Il4ra	Adam19	Sirpb1a
Batf2	Slc2a3	H2-M2
Upp1	Maff	Lcn2
Cd38	Cdc6	Lyz2
Rnf213	Irf8	Ear2
Isg20	Cd83	Clec4n
Irf9	Itgae	Hpse
Isg15	Il1rl1	C3
Xaf1	Myc	Fcna
Psmb10	Ifitm3	C5ar1
Ube2l6	Spp1	Tbc1d10c
Ifih1	Gbp3	Dock2
Ifitm2	Nfkbiz	Ctss
Herc6	Col6a1	Bin2
Helz2	Klf6	Clec12a
Cmklr1	Cdkn1c	C3ar1
Lysmd2	Gadd45b	Cd53
P2ry14	Swap70	Hk3
Nfkbia	Abcb1a	Lilrb4a
Tapbp	Ikzf4	Pira2
Fas	Lrrc8c	Cd68
Eif2ak2	Emp1	Cfp
Auts2	Serpinb6a	Slc11a1
Stat2	Ccnd2	Pirb
Gch1	Itga6	Ptafr
Psme1	Plin2	Pigr
Adar	Prkch	Trpm2
Nfkb1	Ctsz	Cybb
Nod1	Praf2	Ifi205
Cd274	Aplp1	Arhgap45
Cd40	Tnfrsf4	Nckap1l
Pml	Pim1	Tnfrsf1b
Parp12	Socs1	Cd33
Ly6e	Tgm2	Lair1
Ptpn6	St3gal4	Ptprc
Mvp	Ncs1	Fgr
Ptpn1	Syk	Tyrobp
Ifnar2	Il21r	Dok3
Nmi	Lck	Fgl2
Trafd1	Csf2rb	Fcgr3
Pim1	Pik3cd	Ifi211
Socs1	Il5ra	Hvcn1
Sell	Inpp5d	Glipr1
Oas1a	Hck	Cd300a
Csf1	Vav1	Arhgap9
Cnp	Il6ra	Ifi204
Procr	Clcf1	S100a9
Ifitm1	Il7r	Fcgr4
Uba7	Il1rn	Plac8
Trim12c	Fos	Siglech
Parp9	Cd4	H2-M3
Il7r	Il27ra	Slc2a3
Rgs1	Nlrc5	Unc13d
Msr1	Casp1	Clec5a
Pik3r5	Psmb8	B2m
Kcna3	Gsdmd	H2-Q7
Lif	Irak3	Gsdmd
Slamf1	Ptprz1	Tlr2
C3ar1	Il16	Aoc1
Itgb3	Alpk1	Ctsc
Ffar2	Usp18	Cd14
Gpr183	Nfkb2	Bst2
Slc28a2	Il33	Siglece
Csf3r	Lyn	Alox5
Lck	Psmb10	Ticam2
Gpr132	Sdc1	Atp8b4
Ptafr	Mapkapk3	H2-Q4
Cxcr6	Tifa	Nfam1
Cybb	Nfkbia	Padi2
Tnfrsf1b	Psme1	H2-K1
Il18rap	Fyn	Rab37
Edn1	Nfkb1	Adam8
Adgre1	Nod1	Gm11127
Cd48	Psme2b	Plekho2
Tlr1	Irak4	Folr2
Serpine1	Csf1r	H2-Q6
Rgs16		Acpp
P2rx7		H2-Q2
Nlrp3		Lilra5
Clec5a		Stk10
Mmp14		Mmp9
Ptpre		Stom
Osmr		Mndal
Tlr2		Cnn2
Il12b		Apaf1
Cd14		Kcnab2
Emp3		Cd93
Axl		Fabp5
Hrh1		Sirpa
Myc		Rap2b
Il18r1		Tnfrsf13c
Gna15		Il7r
Ebi3		Tnfsf8
Gpc3		Il1rn
Ptger4		Eda2r
Stab1		Ltb
Klf6		Lif
Ldlr		Syk
Pdpn		Il21r
Itga5		Fos
Lyn		Tnfrsf13b
Adm		Hck
Il18		Socs3
Ifngr2		Il2rb
Ptgir		Sla
Btg2		Grap2
Inhba		Cd4
Il1b		Il2ra
Cx3cl1		Csf2rb
Egr2		Il27ra
Cd44		Vav1
Fos		Il2rg
Bcl2a1d		Nlrc5
Plek		Il10ra
Egr1		Tnfsf13b
Cxcl1		Casp1
Atf3		Il12rb1
Traf1		Pik3cd
Nr4a3		Ager
Bcl3		Psmb8
Nfkbie		Csf1
Slc2a3		Irak3
Maff		Osmr
Cd83		Il5ra
Birc3		Cd27
Relb		Inpp5d
Nr4a1		Ptprz1
Kynu		Birc3
Panx1		Camk2b
Rel		Relb
Map3k8		Il1rl1
Nfkb2		Il16
Spsb1		Tnfrsf12a
Jun		Oasl1
Gadd45b		Ebi3
Plk2		Il6ra
Clcf1		Tubb6
Cebpb		Mx2
Zc3h12a		Alpk1
Tnip1		Map3k8
Marcks		Tubb4a
Cebpd		Usp18
Ier5		Tnfsf13
Tank		Stat3
Pnrc1		Nfkb2
Junb		Il4ra
Per1		Il33
Klf4		Tnfrsf14
Birc2		Jun
Mcl1		Irf9
Sgk1		Ifngr1
Tnip2		Clcf1
Rela		Isg15
Ccnd1		Uba7
Tnf		Lyn
Dusp5		Psmb10
Dram1		Ube2l6
Rcan1		Sdc1
Icosl		Ifngr2
Zfp36		Tnfsf14
Fosl2		Mapkapk3
Pstpip1		Tifa
Aim2		Nfkbia
Nlrp1a		Il1b
		Eif2ak2
		Stat2
		Psme1
		Fyn
		Adar
		Il10rb
		Nfkb1
		Nod1
		Psme2b
		Cd40
		Irak4
		Camk2d
		Csf1r
		Ptpn6
		Ptpn1
		Birc2
		Ifnar2

[truncated: 3 more sheets: Signatures used in Figure 6h, primers, antibodies]
