# Supplementary material for: A mild increase in nutrient signaling to mTORC1 in mice leads to parenchymal damage, myeloid inflammation and shortened lifespan
Source: Nat Aging. 2024 Jun 7;4(8):1102–20. doi: 10.1038/s43587-024-00635-x (PMC11333293; doi:10.1038/s43587-024-00635-x)
Supplement: Supplementary file 4 — Excel tabs with source data for Fig. 1. [file 43587_2024_635_MOESM4_ESM.xlsx]

## Sheet: Figure 1B
Nuclear TFEB
+/+	N/+
0.879103	0.395204
0.850403	0.510467
1.27049	0.642363
Nuclear TFE3
+/+	N/+
1.01811	0.422181
0.927597	0.486038
1.0543	0.706878

## Sheet: Figure 1C
	time (weeks)	RagC +/+	RagC S74N/+
YRN00005	132.86	1
YRN00008	118.14	1
YRN00009	127.86	1
YRN00010	69.71	1
YRN00018	101.29	1
YRN00022	99.43	1
YRN00024	120	1
YRN00025	98.29	1
YRN00026	96.14	1
YRN00027	85.86	1
YRN00028	108.29	1
YRN00029	117.29	1
YRN00030	80.71	1
YRN00031	116	1
YRN00033	53.57	1
YRN00035	96.71	1
YRN00048	121.43	1
YRN00050	121.14	1
YRN00051	119.14	1
YRN00054	104.71	1
YRN00055	83	1
YRN00056	114.29	1
YRN00075	109.29	1
YRN00076	109.29	1
YRN00082	134.14	1
YRN00086	92.57	1
YRN00087	123.86	1
YRN00095	105.71	1
YRN00098	59.43	1
YRN00112	131.14	1
YRN00006	65.71		1
YRN00016	71.71		1
YRN00019	71.71		1
YRN00032	64.14		1
YRN00038	76.86		1
YRN00052	58.71		1
YRN00053	62		1
YRN00061	54.71		1
YRN00074	80.14		1
YRN00077	67		1
YRN00078	61		1
YRN00083	80.86		1
YRN00088	75.29		1
YRN00094	88.43		1
YRN00096	70.86		1
YRN00097	93.29		1
YRN00099	77		1
YRN00108	87.14		1
YRN00109	116.57		1
YRN00110	131.29		1
YRN00111	79.14		1
YRN00117	31.43		1
YRN00133	85		1
YRN00136	76.86		1
YRN00152	116		1
YRN00153	66.71		1
YRN00155	69		1
YRN00191	91.43		1
YRN00198	83.14		1
YRN00207	96.86		1
YRN00218	73		1
YRN00219	81.71		1
YRN00221	75.14		1
YRN00223	83.71		1
YRN00234	79.14		1

## Sheet: Figure 1D
	time (weeks)	RagC +/+	RagC S74C/+
YRS00012	109.71	1
YRS00013	118.14	1
YRS00016	92	1
YRS00022	126	1
YRS00023	120	1
YRS00024	114	1
YRS00027	96.43	1
YRS00029	111.43	1
YRS00033	125.71	1
YRS00034	105.71	1
YRS00035	107.29	1
YRS00038	115.43	1
YRS00040	133.29	1
YRS00043	135.14	1
YRS00057	111	1
YRS00062	138	1
YRS00063	110.86	1
YRS00066	123.14	1
YRS00067	132.29	1
YRS00069	110	1
YRS00070	104.29	1
YRS00073	119.71	1
YRS00075	106.71	1
YRS00076	101.29	1
YRS00086	126.71	1
YRS00108	113	1
YRS00118	84.29	1
YRS00146	102.14	1
YRS00150	118.14	1
YRS00151	99.71	1
YRS00207	93	1
YRS00015	86.86		1
YRS00017	87.86		1
YRS00019	66.71		1
YRS00020	76.14		1
YRS00025	89		1
YRS00030	95.14		1
YRS00031	97.57		1
YRS00041	95.57		1
YRS00042	65.43		1
YRS00044	62.29		1
YRS00071	62.29		1
YRS00077	102.86		1
YRS00084	93.43		1
YRS00090	49.29		1
YRS00103	96.86		1
YRS00107	86.29		1
YRS00110	98.71		1
YRS00119	77.14		1
YRS00201	88.57		1
YRS00209	83.86		1
YRS00220	83.86		1
YRS00226	78.86		1
YRS00229	81.43		1
YRS00230	94.43		1
YRS00238	64.29		1
YRS00244	79		1
YRS00253	75.14		1
YRS00260	71.71		1
YRS00267	57		1
YRS00268	83.43		1
YRS00275	67		1
YRS00312	76.71		1

## Sheet: Figure 1E
	time (weeks)	RagC +/+	RagC T89N/+
YRT00003	98.86	1
YRT00007	139.86	1
YRT00008	94.29	1
YRT00010	122.14	1
YRT00011	126.29	1
YRT00013	110	1
YRT00023	83.43	1
YRT00024	94	1
YRT00025	119	1
YRT00026	94	1
YRT00028	115	1
YRT00029	128	1
YRT00030	119.71	1
YRT00036	115	1
YRT00040	140.14	1
YRT00043	106.71	1
YRT00045	121.86	1
YRT00047	103.71	1
YRT00053	86	1
YRT00054	127.71	1
YRT00058	129.29	1
YRT00060	125	1
YRT00065	114.57	1
YRT00067	90	1
YRT00068	115.29	1
YRT00079	104	1
YRT00087	118.14	1
YRT00088	97.86	1
YRT00114	115	1
YRT00115	108	1
YRT00004	63.14		1
YRT00006	60.14		1
YRT00017	80.86		1
YRT00019	76.71		1
YRT00022	82.14		1
YRT00031	66.14		1
YRT00042	65		1
YRT00046	80		1
YRT00048	72.71		1
YRT00062	70		1
YRT00066	87.71		1
YRT00074	68.29		1
YRT00080	81.29		1
YRT00124	81		1
YRT00135	75.43		1
YRT00175	69.86		1
YRT00188	69.14		1
YRT00241	75.71		1
YRT00278	65.71		1
YRT00279	74.86		1
YRT00285	69.86		1
YRT00287	65.86		1
YRT00291	65.57		1
YRT00296	96.14		1
YRT00306	58		1
YRT00314	53.57		1
YRT00318	60		1
YRT00319	62.86		1
YRT00337	79.57		1

## Sheet: Figure 1F
	No tumor	Lymphomas	Histiocytic sarcomas	liver	lung
RagC +/+	26	32	18	12	12
RagC S74N/+	81	9	6	3	0
	no tumor	Lymphomas	Histiocytic sarcomas	liver	pituitary
RagC +/+	38	14	10	29	9
RagC S74C/+	86	9	0	5	0

## Sheet: Figure 1G
young		old
RagC +/+	RagC S74mut/+	RagC +/+	RagC S74mut/+
27.33	11.67	9.66667	5
24	14	14	15.3333
22.67	37	12.6667	3
28.33	22.33	6	8.33333
17.67	25	11.6667	0
12.33	23	28.3333	14
28	19.67	22.6667	15
23.33	23	14	10
14	20	20.3333	26.6667
32.67	21.33	2.33333	9.66667
21.33	11.33	1.33333	6.66667
31.67	24	3
47	16.33	21.3333
15		15.3333
16
30.33
12.33
46.33
22
14.6667	8.33333	15.33	20
7.33333	21	24.33	6.33
17.3333	14.3333	34.33	12
18.3333	13.6667	39	23.33
29.3333	12.3333	38.33	26.33
21.6667	8.66667		23.33
24.3333	17	46.67	37.67
21.6667	13.3333	34.67	25
15	34.6667	29.67	25
18.6667	24.6667		36.33
35.3333		53.33	26
34		23.67	12.67
		41.33	6.33
		29.67
		36.67
		27
		27.67

## Sheet: Figure 1H
young		old
RagC +/+	RagC S74mut/+	RagC +/+	RagC S74mut/+
96.7742	95.6522	84.375	37.5

## Sheet: Figure 1I
RagC +/+	RagC S74N/+
98.4382	54.6109
138.545	82.1807
163.901	74.6318
183.849	56.8964
171.222	70.9935
104.403	65.8751
	88.1681

## Sheet: Figure 1K
RagC +/+	RagC S74C/+	RagC S74N/+	RagC T89N/+
0.000816551	0.00559689	0.00988157	0.04402
0.00255526	0.00339024	0.00326555	0.01624
0.000971655	0.00750937	0.00367463	0.00461
0.000228281	0.00762476	0.00107129	0.04141
0.000431627	0.007875	0.00591096	0.01787
0.000688926	0.00874595	0.00242376	0.08711
0.000562964	0.0113	0.0161595	0.07584
0.00157694	0.02454	0.06435	0.03544
0.000796808	0.02973	0.01022
0.00373867	0.01249	0.02658
0.00135834	0.01743	0.02723
0.00287165	0.0122	0.04057
0.0059341	0.03419
0.00193623
0.00185918
0.00808
0.00856
0.00574
0.00309
0.00711
0.01007
0.00817
0.00344
0.00506
0.01554
0.00641
0.00559
0.00754
0.00464
0.00703
0.01518
0.0073
0.00644
0.00442
0.00416
0.00413
0.01315
0.00831

## Sheet: Figure 1L
	Rragc_S74N (+/+) young				Rragc_S74N (+/KI) young			Rragc_S74N (+/+) old						Rragc_S74N (+/KI) old
p16	1.25957e-06	2.20906e-07	2.65831e-06	4.61644e-06	1.02513e-06	0	3.02998e-06	1.42668e-05	4.15887e-06	4.72028e-06	3.15632e-06	4.39051e-06	8.44942e-06	2.91824e-05	9.40559e-06	5.57302e-06	3.75747e-06	8.59774e-06	1.06391e-05	2.30968e-07
p21	0.00132253	0.00204039	0.00146737	0.00113048	0.00120109	0.000810256	0.00208566	0.00317074	0.00374769	0.00356458	0.00430563	0.00321973	0.0033756	0.00656222	0.00601786	0.00318604	0.00120196	0.0026662	0.00403672	0.00451971
IL1a	0.000248223	0.000289019	0.000204362	7.65638e-05	0.000133995	0.000252337	0.000211047	0.000687534	0.000221752	0.000124065	0.000210561	0.000427958	0.000710027	0.000792854	0.000329469	0.000499427	0.00259993	0.000485687	0.000828673	0.000300129
IL1b	0.000490167	0.000344882	0.000467569	0.000449997	0.000961609	0.000301593	0.000901194	0.000852416	0.000757664	0.000600615	0.000148123	0.00200279	0.00113592	0.00289607	0.00168588	0.00118066	0.00256516	0.00212475	0.00242196	0.00237616
IL6	7.34276e-05	8.50471e-05	6.11088e-05	0.00013272	0.000282746	0.000206088	6.85388e-05	0.000139434	0.00014326	7.09859e-05	0.000151552	0.000190404	0.000189124	0.000213611	0.000284164	0.000303082	0.000297037	0.000125217	0.000205029	0.000239004
IL8	0.000103095	5.64306e-05	7.02998e-05	1.5387e-05	9.68252e-05	0.000127853	0.000116064	0.000289354	0.00010051	6.15628e-05	0.000234847	0.00015304	0.000361508	0.000317806	0.000170251	0.000135494	0.000612609	0.000123119	0.000301365	0.000182728
CCL2	0.00105014	0.000925512	0.00113997	0.00202033	0.00121388	0.00130291	0.00202546	0.00163778	0.00159127	0.00120417	0.00180802	0.00098806	0.00213937	0.00195059	0.0024134	0.00245444	0.00163399	0.00159399	0.00249822	0.0028031
CXCL1	0.00035322	0.000495021	0.000732182	0.000766522	0.000829005	0.000506221	0.00131018	0.00139901	0.00127601	0.00162149	0.000947113	0.0016552	0.00103957	0.00695013	0.00397977	0.00348648	0.00501931	0.0063159	0.00481865	0.00905045
CXCL2	4.6291e-05	8.89603e-05	3.68953e-05	0.00014027	0.000179316	8.83711e-05	0.000218343	0.000188386	0.000169927	0.000136487	0.000169214	0.000263398	0.000172778	0.00207732	0.00118038	0.000783144	0.00159995	0.00147502	0.00108061	0.00267429
TIMP1	0.000262615	0.00027657	0.000292135	0.000377813	0.000440498	0.000275817	0.00113167	0.000468627	0.000885335	0.000507023	0.000488739	0.000996804	0.000865486	0.0017052	0.00233009	0.00148942	0.00327172	0.00319092	0.00221328	0.00378852
Mmp3	0.000136053	7.06687e-05	0.000361307	0.000296728	0.000401601	0.000174294	0.000450955	0.000853713	0.000881391	0.00148475	0.0012617	0.000485326	0.00131932	0.00441816	0.00166784	0.000471668	0.00269062	0.00123523	0.00161652	0.00108208
Pai1	0.000111733	0.000171701	0.000245538	0.000119523	0.000239949	0.00027171	0.000265452	0.000367615	0.000143896	0.000147333	0.000686564	0.000219386	0.000568677	0.000396341	0.000399785	0.000405593	0.000796338	0.000206935	0.000894753	0.000590646

[truncated: 2 more sheets: Figure 1M, Figure 1N]
