# Supplementary material for: A mild increase in nutrient signaling to mTORC1 in mice leads to parenchymal damage, myeloid inflammation and shortened lifespan
Source: Nat Aging. 2024 Jun 7;4(8):1102–20. doi: 10.1038/s43587-024-00635-x (PMC11333293; doi:10.1038/s43587-024-00635-x)
Supplement: Supplementary file 5 — Excel tabs with source data for Fig. 2. [file 43587_2024_635_MOESM5_ESM.xlsx]

## Sheet: Figure 2A
	NEU%																								LYM%																								MON%
RagC +/+ Young	11.06	15.32	11.11	12.16	16.16	16.17	9.7	9.72																	84.47	78.9	83.7	81.31	75.65	75.74	83.88	85.49																	2.12
RagC S74N/+ Young	16.36	10.25	14.36	11.5	16.85	13.72	17.44	16.9	12.71																75.96	81.68	79.96	84.27	74.73	79.64	73.85	72.4	78.69																4.84
RagC +/+ old	11.36	15.76	17.13	11.42	28.39	13.54	18.69	9.68	7.53	12.08	25.4	15.2	13.9	16.8	19.6	16.8	17.6	15.2	9.4	14.1	10.5	10.4	11.1		81.85	69.06	75.1	80.78	58.56	80	73.53	86.2	87.97	83.97	60	59.7	74.3	69.9	52.1	70.5	55.8	69.4	81.9	74.2	44.2	79.8	79.2		5.07
RagC S74N/+ old	20.19	18.12	21.94	48.36	21.62	13.22	13.89	12.23	19.42	20.1	19.5	21	17.6	22.3	14.1	21.9									71.89	74.76	69.61	32.32	69.88	79.6	80.73	82.59	70.27	59.5	66.9	69.3	58.2	40.6	48.2	62.5									5.01
[truncated: 68 more columns]

## Sheet: Figure 2B
	RagC+/+							RagCS74N/+
B cells	69.6	72.5	73.3	72.9	65.1	69.1	71.1	49.6	53.2	53.3	56.7	45	57.4	56.3
T cells	10	11.8	9.83	7.62	11.3	11.3	7.83	8.47	8.26	10.5	15.6	13.8	5.07	12.1
Neutrophils	9.06	5.46	5.4	7.16	11.3	6.37	8.3	17.1	20.7	17.8	9.35	18.4	13.6	13.3
Monocytes	1.36	1.35	1.96	2.25	1.8	2.04	1.71	5.36	3.57	3.16	3.6	4.31	8.18	3.87
	RagC+/+							RagCS74N/+
NK cells	1.2	1.46	1.04	1.45	1.38	1.59	1.79	2.49	1.45	1.28	2.41	2.61	1.59	1.62
DC	0.71	0.59	1.01	1.08	1.07	0.74	0.72	2.06	1.16	2.25	1.2	3.16	2.33	1.24
Macrophages	0.11	0.1	0.075	0.063	0.07	0.058	0.07	0.067	0.058	0.067	0.054	0.032	0.052	0.048
Eosinophils	1.53	0.7	0.52	0.99	1.12	1.65	0.83	2.62	1.89	1.61	0.71	1.04	1.78	1.83

## Sheet: Figure 2C
kidney		lung		liver		pancreas
RagC +/+	RagC S74N/+	RagC +/+	RagC S74N/+	RagC +/+	RagC S74N/+	RagC +/+	RagC S74N/+
38.8889	76.1905	33.3333	61.9048	11.1111	38.0952	27.7778	90.4762

## Sheet: Figure 2F
genotype	Rragc_S74N (+/+)				Rragc_S74N (+/+)									Rragc_S74N (+/KI)				Rragc_S74N (+/KI)
group	young				old-500d									young				old-500d
IL-6	<19.53	<19.53	<19.53	<19.53	<19.53	37.94	183.39	<19.53	<19.53	<19.53	56.12	<19.53	42.7	<19.53	<19.53	22.59	22.99	3886.59	247.84	305.55	21.42	35.4	63.36	<39.06	90.49	41.74
GM-CSF	<19.53	<19.53	<19.53	<19.53	48.91	49.06	27.12	<19.53	20.92	<19.53	22.07	<19.53	309.86	37.33	28.09	32.42	<19.53	325.87	224.12	139.68	65.88	71.73	94.64	149.65	90.49	64.73
IL-17a	23.41	113.07	25.18	<19.53	30.31	22.83	34.96	<19.53	55.73	<19.53	82.63	<19.53	87.14	281.46	29.08	59.75	52.41	3550	291.89	79.52	109.19	49.44	141.1	68.03	208.45	123.33
MCP-1	<4.27	<4.27	<4.27	9.09	103.41	37.73	9.09	53.31	94.8	32.29	218.36	50.31	168.73	98.43	41.17	67.09	54.71	2530.64	101.8	97.32	260.78	120.58	107.22	175.3	91.11	84.48
IL-1b	73.66	30.61	16.34	12.66	487.65	35.98	53.25	67.01	92.87	91.99	159.95	39.23	79.05	151.4	424.62	301.93	108.44	206.84	208.39	163.34	247.86	105.19	277.7	536.16	293.87	209.94
IL-10	398.04	33.41	478.5	60.21	542.86	303.67	776.86	453.52	605.97	1267.44	34.16	38.71	737.7	3331.3	636.71	929.48	254.2	4164.21	683.8	849.62	1279.16	495.31	1953.09	4095.72	754.74	1116.34
IL-27	921.11	<97.66	<97.66	<97.66	5450.51	765.63	2840	962.79	837.69	1015.79	1004.44	1751.79	1350.88	871.82	2232.35	486.45	610.43	4304.94	2091.44	8624.46	966.58	5574.97	2515.08	3599.17	4198.62	7641.44
IFN-b	<195.31	<195.31	<195.31	<195.31	841	<195.31	<195.31	<195.31	<195.31	<195.31	346.2	404.98	380.13	276.54	<195.31	267.62	<195.31	<195.31	1185.27	518.26	358.5	209.33	17185.8	595.06	470.83	1602.76
IFN-g	3.69	<3.60	<3.60	<3.60	4.05	<3.60	11.99	10.43	<3.60	4.99	73.59	<3.60	54.84	44.33	3.87	27.87	<3.60	1936.25	57.42	30.51	24.64	34.22	40.09	71.17	34.9	20.28
TNF-a	6.48	<4.23	<4.23	17.61	21.32	5.77	<4.23	16.49	54.66	<4.23	246.93	<4.23	46.48	97.4	12.39	28.95	11.14	2324.21	68.2	58.31	42.22	44.74	44.03	113.61	57.71	44.38
IL-1a	18.99	7.14	7.67	<4.02	157.88	17.78	62.11	33.5	20.99	16.14	146.43	21.47	32.54	8.9	18.02	10.04	<4.02	3084.23	67.23	51.21	158.68	46.16	28.05	211.03	26.06	28.2
IL-23	103.44	<97.66	<97.66	<97.66	135.09	215.7	286.91	<97.66	<97.66	660.95	1314.44	23686.6	320.35	129.59	156.48	<97.66	<97.66	140.68	649.03	1018.96	219.01	191.5	318.46	3338.84	360.91	680.14

## Sheet: Figure 2G
	FDR (q-val)
HALLMARK_INTERFERON_GAMMA_RESPONSE	0
HALLMARK_INTERFERON_ALPHA_RESPONSE	0
HALLMARK_INFLAMMATORY_RESPONSE	0
REACTOME_INTERLEUKIN_10_SIGNALING	0
WP_TYPE_II_INTERFERON_SIGNALING_IFNG	0
HALLMARK_IL6_JAK_STAT3_SIGNALING	0
WP_TCELL_ANTIGEN_RECEPTOR_TCR_SIGNALING_PATHWAY	0.00126467
WP_CELLS_AND_MOLECULES_INVOLVED_IN_LOCAL_ACUTE_INFLAMMATORY_RESPONSE	0.00139617
REACTOME_INTERFERON_ALPHA_BETA_SIGNALING	0.00142276
REACTOME_CHEMOKINE_RECEPTORS_BIND_CHEMOKINES	0.00147611
REACTOME_INTERFERON_GAMMA_SIGNALING	0.00235481
KEGG_CYTOKINE_CYTOKINE_RECEPTOR_INTERACTION	0.00431932
HALLMARK_IL2_STAT5_SIGNALING	0.00478335
HALLMARK_TNFA_SIGNALING_VIA_NFKB	0.00641053
BIOCARTA_THELPER_PATHWAY	0.00807027
WP_INFLAMMATORY_RESPONSE_PATHWAY	0.00987964
REACTOME_INTERFERON_SIGNALING	0.010852
REACTOME_TNFS_BIND_THEIR_PHYSIOLOGICAL_RECEPTORS	0.0109009
BIOCARTA_MONOCYTE_PATHWAY	0.0132384
REACTOME_INTERLEUKIN_4_AND_INTERLEUKIN_13_SIGNALING	0.0158835
BIOCARTA_IL17_PATHWAY	0.0183815
REACTOME_CYTOKINE_SIGNALING_IN_IMMUNE_SYSTEM	0.0184102
BIOCARTA_TCRA_PATHWAY	0.0194843
WP_CHEMOKINE_SIGNALING_PATHWAY	0.0226752
PID_TCR_PATHWAY	0.0314803
REACTOME_CD22_MEDIATED_BCR_REGULATION	0.0323981
KEGG_CHEMOKINE_SIGNALING_PATHWAY	0.0324422
BIOCARTA_GRANULOCYTES_PATHWAY	0.0326141
BIOCARTA_LYMPHOCYTE_PATHWAY	0.0436074
PID_TCR_JNK_PATHWAY	0.0460075
BIOCARTA_TCR_PATHWAY	0.0464034
BIOCARTA_NEUTROPHIL_PATHWAY	0.0477716
