# Supplementary material for: A mild increase in nutrient signaling to mTORC1 in mice leads to parenchymal damage, myeloid inflammation and shortened lifespan
Source: Nat Aging. 2024 Jun 7;4(8):1102–20. doi: 10.1038/s43587-024-00635-x (PMC11333293; doi:10.1038/s43587-024-00635-x)
Supplement: Supplementary file 6 — Excel tabs with source data for Fig. 3. [file 43587_2024_635_MOESM6_ESM.xlsx]

## Sheet: Figure 3B
	NES
UP REGULATED GENES IN S74N OLD KID PADJ_005	2.68373
INTEGRINS_CHEMOKINES UPREGULATED IN OLD KIDNEYS_RAGC S74N MICE	1.62822
UP REGULATED IN S74N YOUNG KID PADJ_005 FC_05	1.2723
DOWNREGULATED IN S74N OLD KID PADJ_005	-1.99048
TFEB TARGETS_1	-1.4994
KEGG_LYSOSOME	-1.56371
TFEB TARGETS_4	-1.3602

## Sheet: Figure 3C
	NES
UP REGULATED GENES IN S74N OLD KID PADJ_005	1.64134
INTEGRINS_CHEMOKINES UPREGULATED IN OLD KIDNEYS_RAGC S74N MICE	1.56839
INFLAMMATION DE GENES IN YOUNG RAGC S74N KIDNEYS	1.17502
HALLMARK_INTERFERON_ALPHA_RESPONSE	2.07353
IFN_DE CECCO_NATURE2019	2.04155
HALLMARK_INTERFERON_GAMMA_RESPONSE	1.87414
HALLMARK_MTORC1_SIGNALING	1.80878
SIR_LASRY_BEN-NERIAH	1.6513

## Sheet: Figure 3D
	NES
INTEGRINS_CHEMOKINES UPREGULATED IN OLD KIDNEYS_RAGC S74N MICE	2.03022
UP REGULATED GENES IN S74N OLD KID PADJ_005	1.79175
UP REGULATED IN S74N YOUNG KID PADJ_005 FC_05	1.27679
DOWNREGULATED IN S74N YOUNG KID PADJ_005	-1.29389
HALLMARK_INTERFERON_GAMMA_RESPONSE	2.01861
HALLMARK_INFLAMMATORY_RESPONSE	1.94873
HALLMARK_INTERFERON_ALPHA_RESPONSE	1.9222
SIR_LASRY_BEN-NERIAH	1.84778
SASP_DE CECCO_NATURE2019	1.68378
IFN_DE CECCO_NATURE2019	1.68781
SASP_LASRY_BEN-NERIAH_	1.66529
NEGATIVE MTOR REGULATORS	-1.27408
TFEB TARGETS_1	-1.14178

## Sheet: Figure 3E
	NES
UP REGULATED IN S74N YOUNG KID PADJ_005 FC_05	2.1605
TFEB TARGETS_2	-2.18376
KEGG_LYSOSOME	-2.12829
TFEB TARGETS_1	-1.74108
TFEB TARGETS_3	-1.2753
SIR_LASRY_BEN-NERIAH	1.48124
SASP_DE CECCO_NATURE2019	1.28821
