# Supplementary material for: A mild increase in nutrient signaling to mTORC1 in mice leads to parenchymal damage, myeloid inflammation and shortened lifespan
Source: Nat Aging. 2024 Jun 7;4(8):1102–20. doi: 10.1038/s43587-024-00635-x (PMC11333293; doi:10.1038/s43587-024-00635-x)
Supplement: Supplementary file 7 — Excel tabs with source data for Fig. 4. [file 43587_2024_635_MOESM7_ESM.xlsx]

## Sheet: Figure 4B
	Chim-RagC+/+													Chim-RagCS74C/+
B cells		53.5	58	75.2	61.7	60.7	64.4		66	68.6	65	68.6		47.9	51.2	53.5	61	54.5	54.8	51.4	55.5		50.8	37.6	26.6
T cells		9.91	7.78	6.2	8.46	7.87	8.76		10.6	6.46	10.9	7.69		13.6	6.54	18.8	9.04	12.3	14.2	15.2	15.7		16.3	29.4	12.1
Neutrophils		9.03	7.66	4.64	6.8	9.4	12		7.01	8.53	9.96	1.98		10.7	10.6	10.9	9.08	10.2	8.68	10.5	8.05		6.1	12	26.7
Monocytes		4.28	4.51	1.88	1.54	4.52	2.42		3.46	2.88	2.13	1.1		4.77	5.41	3.38	2.85	6.58	4.02	4.9	3.14		5.51	4.1	13.4
	Chim-RagC+/+													Chim-RagCS74C/+
NK cells		0.67	1.33	1.42	1.22	1.54	0.82		0.7	0.64	1.24	0.46		1.55	1.51	1.09	1.26	1.09	1.21	1.02	1.19		1.61	1.8	1.55
DC		1.14	1.43	0.86	1.45	3.44	1.53		1.66	2.02	1.97	0.73		2.12	1.95	1.22	1.7	1.89	2.06	1.43	1.71		1.56	1.82	4.07
Macrophages		5.83	4.17	1.48	7.24	1.63	0.11		1.79	1.07	1.35			4.06	8.39	0.47	2.26	1.48	1.97	1.93	2.15		3.13	1.55	0.38
Eosinophils		0.32	0.46	0.58	0.25	0.54	0.35		0.29	0.81	0.76	0.16		0.78	0.47	0.73	0.54	0.89	0.45	0.88	0.59		0.44	1.06	0.78

## Sheet: Figure 4C
kidney		lung		liver		pancreas
Hem-RagC +/+	Hem-RagC S74C/+	Hem-RagC +/+	Hem-RagC S74C/+	Hem-RagC +/+	Hem-RagC S74C/+	Hem-RagC +/+	Hem-RagC S74C/+
70	54	60	91	20	54	60	90

## Sheet: Figure 4D
Hem-RagC +/+	Hem-RagC S74C/+
100	100

## Sheet: Figure 4E
Hem-RagC +/+	Hem-RagC S74C/+
16	22.33
41.67	45.33
36.67	46
24.33	36.33
29.67	20
15.33	28
31
23.33

## Sheet: Figure 4F
Hem-RagC +/+	Hem-RagC S74C/+
223.867	191.726
210.066	307.071
239.205	210.147
209.083	227.18
258.501	232.418
217.034	249.688
231.376	267.775
	193.504
275.594	244.712
217.583	217.596
220.172	247.079
294.893

## Sheet: Figure 4G
Hem-RagC +/+	Hem-RagC S74C/+
0.0301	0.0161
0.0208	0.0428
0.0326	0.0206
0.0325	0.02
0.0318	0.0319
0.0217	0.0284
	0.0219
	0.0361
0.004574	0.008043
0.004435	0.007507
0.008973	0.011286
0.007768
0.00603
0.004503

## Sheet: Figure 4H
	Time (days)	Hem-RagC +/+	Hem-RagC S74C/+
XBS 5209	100.143	1
XBS 5210	95.2857	1
XBS 5211	107.143	1
XBS 5212	92.2857	1
XBS 5213 (HEP)*	45.28571429*	0*
XBS 5219	61.1429	1
XBS 5220	85.8571	1
XBS 5221	91	1
XBS 5222	96.1429	1
XBS 5223	88.2857	1
XBS 5206	83.2857		1
XBS 5207	103.143		1
XBS 5208	58		1
XBS 5214	84.2857		1
XBS 5215	62.2857		1
XBS 5216	85.8571		1
XBS 5217 (DIC)*	20.85714286*		0*
XBS 5218 (HEP)*	44.85714286*		0*
XBS 5224	96.2857		1
XBS 5225	114.286		1
XBH24846	79.7143	1
XBH24847	115.714	1
YRT00382 (HEP)*	26.71428571*	0*
YRT00383	77.8571	1
YRT00394	107.571	1
XBH24838	75.5714		1
XBH24848	102.857		1
XBH24849 (HEP, eye)*	51.85714286*		0*
YRT00380	106.143		1
YRT00390	99		1
HEP= need to be sacrified due to animal discomfort not related to aging pathologies (dermatitis, corneal ulcer) according to the guidelines for Humane Endpoints for Animals used in Biomedical Research.
DIC= dead in cage; excluded since there was no possibility to evaluate the pathology. Cause of dead not determined

## Sheet: Figure 4I
	Time after transplants (weeks)	BM-RagC +/+	BM-RagC S74N/+
YRC01040 (HE, corneal ulcer)*	72.57142857*	0*
YRC01046	78	1
YRC01051	101.714	0
YAA00776	78.8571	1
YAA00781	84.1429	1
XAK03737 (DIC)	26.5714	1
XAK03738	101.714	0
XAK03739	31.7143	1
XAK03745 (missing)*	78.14*	0*
XAK03746	101.714	0
XAK04015	95.7143	1
XAK04016	97.7143	0
XAK04017	97.7143	0
XAK04018	78.8571	1
XAK04020 (DIC)	74	1
XAK04025	89.7143	1
XAK04026	78.8571	1
XAK04027	81.8571	1
XAK04028	97.7143	0
XAK04029	97.7143	0
YRC01041	96.7143		1
YRC01048	79.7143		1
YRC01054	96.7143		1
YAA00782 (HE)*	73.71428571*		0*
YAA00783	73.7143		1
XAK03740	101.714		0
XAK03741	84		1
XAK03742	75.7143		1
XAK03743	101.714		0
XAK03744 (HE)*	7.714285714*		0*
XAK04012	29.7143		1
XAK04013	66.1429		1
XAK04014	97.7143		0
XAK04019	97.7143		0
XAK04021 (HE)*	59.71428571*		0*
XAK04022	97.7143		0
XAK04023	97.7143		0
XAK04024	97.7143		0
XAK04030	97.7143		0
XAK04031	97.7143		0
HEP= need to be sacrified due to animal discomfort not related to aging pathologies (dermatitis, corneal ulcer) according to the guidelines for Humane Endpoints for Animals used in Biomedical Research.
DIC= dead in cage; excluded since there was no possibility to evaluate the pathology. Cause of dead not determined

## Sheet: Figure 4K
	Time after transplants (days)	RagC+/+ host	RagCS74N/+ host
YAA 677	74.85	1
YAA 679	71.42	1
YAA 680	85.71	1
YAA 683	82.57	1
YAA 684	88.57	1
YAA 687	102.42	1
YAA 688	103.71	1
YAA 693	111	1
YAA 803	82	0
YAA 804	52.85	1
YAA 813	82	0
YAA 814	82	0
YAA 821	81.85	1
YAA 833	49.71	1
YAA 671	83		1
YAA 678	71.42		1
YAA 681 (HEP)*	2.714285714*		0*
YAA 682 (DIC)*	12.57142857*		0*
YAA 685	87.57		1
YAA 686 (HEP)*	3*		0*
YAA 689	70.85		1
YAA 694	48		1
YAA 798	52.86		1
YAA 805	68.85		1
YAA 826	73.7143		1
YAA 828	44.85		1
YAA 846	45		1
HEP= need to be sacrified due to animal discomfort not related to aging pathologies (dermatitis, corneal ulcer) according to the guidelines for Humane Endpoints for Animals used in Biomedical Research.
DIC= dead in cage; excluded since there was no possibility to evaluate the pathology. Cause of dead not determined

## Sheet: Figure 4L
	RagC +/+ host					RagC S74N/+ host
B cells	48.7	48.7	42.8	54.1	44.2	34	13.8	40.6	43.3	29
CD4+ T cells	4.48	6.86	7.32	3.89	6.6	5.42	8.38	6.83	8.24	6.66
CD8+ T cells	14	10	8.72	8.85	11.3	10	7.15	10.6	10.7	10.8
Macrophages	0.46	1.58	0.24	0.75	1.47	2.09	6.88	1.61	2.35	1.02
Neutrophils	4.3	6.29	9.94	8.29	10.5	13.2	11.4	14.2	9.37	21.1
Monocytes	11.9	9.31	21.2	12.5	13.6	15.7	25	12.8	14.5	20.5
Eosinophils	0.48	0.71	1.13	0.7	0.9	0.9	0.052	1.32	0.66	1.49

[truncated: 2 more sheets: Figure 4M, Figure 4N]
