# Supplementary material for: A mild increase in nutrient signaling to mTORC1 in mice leads to parenchymal damage, myeloid inflammation and shortened lifespan
Source: Nat Aging. 2024 Jun 7;4(8):1102–20. doi: 10.1038/s43587-024-00635-x (PMC11333293; doi:10.1038/s43587-024-00635-x)
Supplement: Supplementary file 8 — Excel tabs with source data for Fig. 5. [file 43587_2024_635_MOESM8_ESM.xlsx]

## Sheet: Figure 5A
kidney				liver
RagC +/+	RagC S74N/+			RagC +/+	RagC S74N/+
0.2378	0.3226			0.9751	2.549
0.2335	0.2958			0.8388	2.1264
0.0829	0.2629			0.4337	1.6316
0.0844	0.774			0.2599	2.2409
0.0721	0.2409			0.1855	1.4106
0.1101	0.4322			0.5728	1.5247
0.1402	0.2761			0.6541	2.6061
0.1408				0.3841

## Sheet: Figure 5B
	RagC +/+				RagC S74N/+
25 nM	18.8743	13.7041	22.891	11.4923	19.3951	18.6956	26.8304	29.4017
50nM	33.9981	19.0992	27.7706	13.9111	31.1248	21.8395	36.08	43.744

## Sheet: Figure 5C
Time (min)	RagC+/+			RagCS74N/+
0	21.4	19.2	26.6	22.3	23.6	24.9
30	37.8	43.2	55.2	38.6	40.8	50.1
60	49.4	52.6	64.9	48.5	50.8	56.4
90	62.2	60.2	63.9	50.8	55.4	62.3
AUC
RagC+/+	RagCS74N/+
3870	3710
4065	3933
4961	4503

## Sheet: Figure 5E
	RagC+/+							RagCS74N/+
blood	8.63309	9.56522	9.65517	7.98319	4.72727			11.0092	12.6214	5.78947	6.52174	11.3208	6.97674
spleen	5.7554	4.95652	5.37931	2.31092	2.43636			5.3211	5.82524	3.22368	2.41546	4.29245	3.75969
BM	7.91367	8.69565	6.89655	5.88235	5.09091			4.40367	4.85437	6.57895	3.62319	6.13208	6.58915

## Sheet: Figure 5F
RagC+/+	RagC S74N/+
14	51
8	68
12	30
25	39
	24
	46

## Sheet: Figure 5H
	RagC+/+			RagCS74N/+
Blood	15.748	7.43243	5.22727	42.1053	15.6757	13.1387
spleen	2.83465	2.97297	1.81818	11.5789	5.40541	4.67153
BM	10.2362	9.45946	9.09091	17.8947	9.18919	11.6788

## Sheet: Figure 5I
RagC+/+	RagCS74N/+
310	2262
288	1932
50	1797
