# Supplementary material for: A mild increase in nutrient signaling to mTORC1 in mice leads to parenchymal damage, myeloid inflammation and shortened lifespan
Source: Nat Aging. 2024 Jun 7;4(8):1102–20. doi: 10.1038/s43587-024-00635-x (PMC11333293; doi:10.1038/s43587-024-00635-x)
Supplement: Supplementary file 9 — Excel tabs with source data for Fig. 6. [file 43587_2024_635_MOESM9_ESM.xlsx]

## Sheet: Figure 6A
MPO			CD45+
RagC+/+	RagCS74N/+		RagC+/+	RagCS74N/+
0.0412	0.0836		0.029	0.0291
0.1047	0.0445		0.0309	0.032
0.1086	0.1797		0.0298	0.0384
0.0446			0.0227

## Sheet: Figure 6B
MPO			CD45+
RagC+/+	RagCS74N/+		RagC+/+	RagCS74N/+
0.2718	0.2762		0.0302	0.041
0.5034	0.6585		0.0172	0.0403
0.4198	0.278		0.0347	0.0301
0.2356	0.5351		0.0318	0.0504

## Sheet: Figure 6E
	FDR (q-val)
TFEB TARGETS_1	0
CAREY ET AL, 2020 TFEB-KO VS TFEB WT DOWNREGULATED GENES	0.0303738
TFEB TARGETS_3	0.0728626
HALLMARK_INTERFERON_ALPHA_RESPONSE	0
HALLMARK_INTERFERON_GAMMA_RESPONSE	0.00143725
HALLMARK_MTORC1_SIGNALING	0.0157618
HALLMARK_TNFA_SIGNALING_VIA_NFKB	0.126074
HALLMARK_IL6_JAK_STAT3_SIGNALING	0.18639
REACTOME_NEUTROPHIL_DEGRANULATION	0.246944

## Sheet: Figure 6G
	FDR (q-val)
HALLMARK_MTORC1_SIGNALING	0
HALLMARK_IL6_JAK_STAT3_SIGNALING	0
HALLMARK_IL2_STAT5_SIGNALING	0
HALLMARK_INTERFERON_GAMMA_RESPONSE	0
HALLMARK_TNFA_SIGNALING_VIA_NFKB	0
REACTOME_IMMUNE_SYSTEM	0
HALLMARK_INTERFERON_ALPHA_RESPONSE	0
HALLMARK_INFLAMMATORY_RESPONSE	0.000148
KEGG_TNF_SIGNALING_PATHWAY_MUS_MUSCULUS	0.00126744
BIOCARTA_IL1R_PATHWAY_MUS_MUSCULUS	0.00149851
BIOCARTA_IL6_PATHWAY_MUS_MUSCULUS	0.00156481
BIOCARTA_MONOCYTE_PATHWAY_MUS_MUSCULUS	0.0036274
KEGG_JAK-STAT_SIGNALING_PATHWAY_MUS_MUSCULUS	0.00969887
BIOCARTA_LYMPHOCYTE_PATHWAY_MUS_MUSCULUS	0.0149289
BIOCARTA_IFNG_PATHWAY_MUS_MUSCULUS	0.0310293
HALLMARK_TGF_BETA_SIGNALING	0.049493
