# Supplementary material for: A mild increase in nutrient signaling to mTORC1 in mice leads to parenchymal damage, myeloid inflammation and shortened lifespan
Source: Nat Aging. 2024 Jun 7;4(8):1102–20. doi: 10.1038/s43587-024-00635-x (PMC11333293; doi:10.1038/s43587-024-00635-x)
Supplement: Supplementary file 10 — Excel tabs with Source data for Fig. 7. [file 43587_2024_635_MOESM10_ESM.xlsx]

## Sheet: Figure 7A
RagC+/+	Isotype		RagCS74N/+	Isotype		RagC+/+	⍺-Gr1		RagCS74N/+	⍺-Gr1
before	After		before	After		before	After		before	After
7.29	16.68		26.3	23.869		15.1	1.382		43.3	2.301
14.1	16.84		26.3	25.77		9.75	1.19441		35.3	1.262
6.69	10.857		33.9	23.9		9.52	0.86438		16.8	4.4
14	17.294		17	23.02		11	2.43385

## Sheet: Figure 7B
	Lym (%)				Neu (%)				Mon (%)				Eos (%)				Bas (%)
Isotype RagC+/+	56.6	69.8	66.3	64.3	21.9	18.8	15.9	20.5	19.3	9.7	10.1	12.5	1.8	1.3	5.4	2.3	0.4	0.4	2.3	0.4
Isotype RagCS74N/+	56.1	55.2	26.9	50.8	27.6	26.8	24	34.9	9.3	11.9	46	9.5	5.1	5.1	2.7	4.3	1.9	1	0.4	0.5
a-GR1 RagC+/+	78.4	84.8	87.6	85.7	7.4	5.9	3.7	6	9.9	2.5	4.1	4.7	2.7	5.2	3.4	2.5	1.6	1.6	1.2	1.1
a-GR1 RagCS74N/+	76.1	83.3	74.8		9.1	4.9	7.6		9.9	6.4	7		3.2	4.4	8.7		1.7	1	1.9

## Sheet: Figure 7C
	Isotype								anti-Gr1
	before				after				before				after
A4.IL-23	3960.81	949.56	352.31	5136.89	4770.9	631.75	480.29	4676.92	709.66	709.66	415.36	1297.4	116.72	<80.80	146.83	1251.16
A5.IL-1a	67.72	66.76	16.38	33.48	65.97	78.71	24.73	53.88	32.38	30.55	52.64	29.7	12.25	6.6	21.65	19.42
A6.IFN-g	178.33	38.88	11.5	25.31	716.51	36.6	16.63	26.42	25.31	667.86	384.46	52.7	41.18	481.44	349.11	80.38
A7.TNF-a	163.94	91.46	38.19	44.28	412.11	79.33	53.85	57.5	33.97	519.35	363.75	88.51	33.97	391.28	322.96	131.17
A8.MCP-1	131.68	179.08	146.59	167	183.83	161.54	167	181.49	116.72	129.92	171.11	126.88	35.73	95.45	129.32	136.14
A10.IL-12p70	53.53	16.5	8.11	88.73	33.73	12.02	9.09	96.34	65.15	44.4	<6.58	19.34	<6.58	<6.58	<6.58	15.23
B2.IL-1b	114.95	51.37	96.39	93.66	148.53	46.36	99.97	104.14	301.93	118.56	201.24	67.86	101.85	39.02	115.87	65.06
B3.IL-10	140.86	164.04	26.13	481.97	399.95	<12.46	30.07	564.08	846.47	158.57	53.1	143.58	56.63	<12.46	<12.46	162.67
B4.IL-6	48.18	71.85	16.48	61.57	122.93	59.61	23.95	87.09	43.69	75.61	8.04	96.47	26.77	43.95	13.57	125.48
B5.IL-27	1725.16	2076.37	391.59	734.05	2653.02	1803.77	404.76	961.21	1199.28	1594.6	1288.98	1220.33	1152.62	597.15	765.38	1200.92
B6.IL-17A	23.76	139.49	17.98	213.4	67.5	80.87	17.74	240.43	28.64	51.07	86.32	38.29	9.48	14.15	99.05	30.15
B7.IFN-b	1128.15	436.55	2036.22	1886.6	2113.33	404.16	2199.39	2125.72	341.38	216.01	1209.9	979.49	440.55	<124.31	660.07	943.74
B9.GM-CSF	66.16	45.45	25.43	97.25	61.33	42.49	34.46	106.18	94.48	72.34	25.87	57.95	55.15	43	22.39	58.99

## Sheet: Figure 7D
	RagC+/+ Isotype					RagC S74N/+ Isptype							RagC +/+ anti-Gr1						RagC S74N/+ anti-Gr1
p16	5.70315e-05	0.000321847	0.00030551	0.000145381	0.000181262	0.00018589	0.000392198	0.000117551	0.000163818	0.000163555	0.000145301	0.000260106	0.000221771	0.000369232	0.000222355	0.000459996	0.000242273	0.000624415	0.000546662	0.000175778	0.000255023	0.000450922	0.000171612	0.000476929	0.00022269
p21	0.00741401	0.0173667	0.0108994	0.0110952	0.0114796	0.0214181	0.00948089	0.0148088	0.0135972	0.00688593	0.0054511	0.00914813	0.00495089	0.0064612	0.00724873	0.0042692	0.00634749	0.00705358	0.00619405	0.00260989	0.016363	0.00684718	0.00860552	0.0018577	0.00313972
Il1a	0.00135659	0.00299513	0.00224632	0.00177917	0.00122835	0.00291558	0.00211502	0.00161074	0.00199549	0.0033536	0.00261998	0.00289981	0.00253986	0.00239427	0.00481799	0.00462756	0.00280332	0.00271985	0.00458171	0.00312431	0.00145024	0.00230022	0.0032647	0.00669008	0.00239876
Il-1b	0.00142908	0.00139302	0.00284932	0.000779657	0.000951855	0.00306881	0.00452942	0.00609569	0.00170572	0.00473185	0.00192934	0.00391374	0.00185016	0.00146793	0.000593488	0.00146818	0.00133315	0.00118833	0.00108525	0.00253673	0.00223009	0.00230759	0.0031471	0.00207486	0.00246261
Il6	5.61158e-05	6.73544e-05	2.18137e-05	0.000119766	2.27689e-06	0.000288262	0.000607271	0.000165052	0.000172067	0.000320978	0.000248938	0.000488418	8.14385e-05	2.5413e-05	0.000278045	2.11584e-05	0.000103572	9.4372e-05	0.000341032	0.000194605	0.000185549	9.02026e-05	0.000195857	0.000416209	0.000173267
Il8	0.000129388	5.38121e-05	0.000146474	3.27402e-05	5.41077e-05	0.000163875	0.000126941	5.26776e-05	3.87302e-06	3.31538e-05	6.82733e-05	9.30312e-05	0.000137686	7.06672e-05	0.000237906	6.2689e-05	8.32993e-05	5.38605e-05	0.000136079	0.000305216	2.37362e-05	3.15485e-05	3.0505e-05	0.000104084	7.95127e-05
ccl2	0.000765765	0.000983506	0.00100724	0.000666504	0.00101302	0.00135301	0.000535742	0.000645366	0.000836895	0.000668057	0.000678796	0.00115693	0.00096601	0.000546168	0.000808918	0.000834967	0.000996723	0.000840274	0.000826334	0.000655001	0.000656103	0.00077665	0.00122129	0.000695423	0.000589467
cxcl1	0.00182085	0.00100406	0.00193031	0.0010152	0.0013025	0.00262314	0.0280761	0.15083	0.00314168	0.00301919	0.0020017	0.135575	0.0010752	0.00155793	0.00310617	0.00270616	0.0044106	0.00344132	0.00395499	0.00587105	0.00351481	0.00248683	0.00610409	0.0125852	0.00401292
cxcl2	0.000237323	0.000137516	0.00024154	0.000139395	0.000339913	0.000360401	0.000435122	0.000329023	0.000169663	0.000903781	0.000358026	0.000616233	0.000189162	0.000101552	0.000119612	0.000164443	0.000176896	0.000128879	0.000650104	0.000507179	0.000190401	0.00014961	0.000495801	0.000227132	0.000203864
Timp1	1.59601e-05	0.000113436	0.00023366	0.000115594	0.000280719	0.000174524	0.000133509	0.000136857	0.000131624	0.000288832	9.45361e-05	0.000232414	0.000154163	9.09002e-05	7.46731e-05	2.87336e-05	0.000191622	7.85051e-05	0.000127108	0.000277083	8.95736e-05	0.00011052	0.000252746	6.48705e-05	8.80086e-05
mmp3	0.000289119	0.000372621	0.000364228	0.000332499	0.00023695	0.000387579	0.000303032	0.000624318	0.000147392	0.000293681	0.000204448	0.000300369	0.000202464	0.000336398	0.00047911	0.000255147	0.000249948	0.000403887	0.00028172	0.000524194	0.000262521	0.00032153	0.000195471	0.00059949	0.000213294
pai1	8.00175e-06	4.11809e-05	0.000102622	3.71251e-05	8.11344e-05	0.000197052	0.000109628	0.000279072	6.57735e-05	5.29318e-05	7.61486e-05	7.63834e-05	5.23238e-05	5.12457e-05	6.03958e-05	8.67396e-05	8.7925e-05	8.1281e-05	4.01681e-05	0.000119419	0.000111141	5.55696e-05	2.64078e-05	5.99952e-05	7.84379e-05

## Sheet: Figure 7E
	RagC +/+							RagC S74N/+
+Isotype Control	0.0245	0.018	0.0144	0.0161	0.0152			0.0704	0.0566	0.1145	0.0548	0.0718	0.1001	0.0454
+anti-GR1	0.0073	0.0071	0.0088	0.0087	0.0073	0.0105		0.0223	0.0195	0.0152	0.0208	0.0351	0.0539	0.017

## Sheet: Figure 7F
	RagC +/+							RagC S74N/+
Isotype Control	190.849	197.745	216.82	215.378	255.97			93.573	109.125	85.0493	94.1475	94.6206	115.916	119.332
a-GR1 23d	201.827	201.199	218.248	273.383	236.513	216.694		143.511	116.492	122.278	154.053	240.006	110.231

## Sheet: Figure 7G
	RagC +/+							RagC S74N/+
Isotype Control	0.0226	0.0251	0.0252	0.0192	0.0235			0.0522	0.0537	0.0451	0.0586	0.055	0.0513	0.047
a-GR1 23d	0.027	0.0185	0.0252	0.0177	0.0185	0.0141		0.0474	0.0498	0.0378	0.0434	0.0419		0.0498

## Sheet: Figure 7H
	no imflamm	inflamm
RagC+/+ +Isotype	80	20
RagC+/+ +anti-Gr1	83	17
RagCS74N/+ +Isotype	57	43
RagCS74N/+ +anti-Gr1	100	0

## Sheet: Figure 7I
	Time (weeks)	RagC+/+ +PBS	RagC+/+ +aGR-1
YAA00220	116.571	1
YAA00222	113.571	1
YAA00226	115.571	1
YAA00243	94.1429	1
YAA00245	115.143	1
YAA00206	101		1
YAA00209	103.857		1
YAA00212	112.286		1
YAA00217	120.571		1
YAA00233	128.286		1
YAA00236	104.286		1
YAA00237	126.143		1
YAA00254	96.1429		1
YAA00256	93.2857		1
		RagCS74N/+ +PBS	RagCS74N/+ +aGR-1
YAA00202	81.1429	1
YAA00221	72.4286	1
YAA00242	78.2857	1
YAA00244	92.1429	1
YAA00246	76.4286	1
YAA00247	76.4286	1
YAA00204	87		1
YAA00205	94		1
YAA00207	98.8571		1
YAA00208	99.1429		1
YAA00215	89.5714		1
YAA00216	85.5714		1
YAA00234	95.2857		1
YAA00235	95.2857		1
YAA00238	92.2857		1
YAA00255	84.2857		1

## Sheet: Figure 7J
RagC+/+ +PBS	RagC+/+ +aGR-1
399	266
378	286
392	349
286	420
433	594
	343
	594
	300
	280
RagCS74N/+ +PBS	RagCS74N/+ +aGR-1
113	168
90	217
175	251
272	253
162	203
162	175
	280
	280
	259
	217

[truncated: 2 more sheets: Figure 7K, Figure 7M]
