# Supplementary material for: A mild increase in nutrient signaling to mTORC1 in mice leads to parenchymal damage, myeloid inflammation and shortened lifespan
Source: Nat Aging. 2024 Jun 7;4(8):1102–20. doi: 10.1038/s43587-024-00635-x (PMC11333293; doi:10.1038/s43587-024-00635-x)
Supplement: Supplementary file 11 — Excel tabs with source data for Extended Data Fig. 1. [file 43587_2024_635_MOESM11_ESM.xlsx]

## Sheet: Ext. Data Fig 1B
	+/+	S74N/+
expected mendelian ratio	396	397
REAL mendelian ratio	465	328

## Sheet: Ext. Data Fig 1D
P-T389-S6K1 (relative to t=0)
min	+/+			S74N/+
0	1	1	1	1	1	1
10	0.158375	0.0965698	0.0843284	0.210045	0.277902	0.225201
30	0.0394608	0.0343502	0.0225135	0.0928209	0.0917003	0.100814
60	0.188841	0.15877	0.146675	0.265621	0.206808	0.319958
TFEB Up (relative to WT t=0)
min	+/+			S74N/+
0	1	1	1	1.32765	1.23629	1.01037
10	0.277028	0.180711	0.134153	0.347947	0.302446	0.32774
30	0.138063	0.123422	0.150754	0.225201	0.257142	0.340189
60	0.273984	0.25457	0.373224	0.580558	0.561591	0.646968

## Sheet: Ext. Data Fig 1E
Relative P-T389-S6K1
+/+	N/+	N/N
0.776632	2.08379	4.61793
1.30779	1.49029	2.90186
1.09323	2.01057
0.82235	1.53295
Relative TFEB (upper band)
+/+	N/+	N/N
1.71698	2.51617	3.73208
0.683904	1.5929	2.74151
0.934118	3.11741
0.665002	2.1897

## Sheet: Ext. Data Fig 1F
Rag C +/+ -AA	Rag C +/+ +AA	Rag C S74N/S74N -AA	Rag C S74N/S74N +AA
36.83	21.42	22.21	26.14
34.56	31.2	21	40.34
31.36	21.43	23.4	16.1
42.06	20.32	19.77	16.22
39.96	22.28	18.09	25.79
47.49	22.87	28.68	22.51
43.67	21.76	29.1	37.06
53.47	25.47	22.22	18.86
38.94	27.87	30.45	18.74
40.77	26.77	30.43	29.4
26.89	26.68	44.36	16.27
43.8	12.35	16.04	40.18
32.87	21.06	34.89	11.51
36.17	18.7	21.63	24.14
38.36	21.64	34.42	30.24
25.97	23.77	13.69	48.44
32.05	34.9	23.29	18.35
38.13	21.26	18.45	9.77
24.09	22.82	4.91	9.84
41.98	25.08	67.74	12.6
45.96	17.45	24.34
41.69	27.84	48.72
42.63	18.91	22.26
24.16	23.34	26.89
23.53	23.68	53.64
38.28	23.97	12.69
33.38	21.53	21.27
46.41	22.3	34.14
23.28	14.91	14.25
50.37	24.01	17.24
33.86	26.07	43.73
23.47	24.03
24.01	22.17
31.93	17.48
15.18	23.12
27.33	40.58
46.63	37.05
36.28	30.91	24.18	33.55
29.99	31.08	30.42	23.24
42.46	15.91	36.02	22.71
14.56	27.93	41.64	30.64
79.68	28.16	53.09	24.76
22.65	17.93	31.75	34.63
55.14	27.45	35.63	28.17
50.81	41.64	41.92	21.84
34.09	33.42	35.36	21.7
54.22	39.69	46.54	38.04
55.76	27.58	30.28	15.2
34.45	23.92	28.67	30.4
76.91	30.33	47.88	22.79
42.59	29.75	35.8	32.59
39.82	39.18	18.18	28.2
30.2	37.35	23.96	24.92
55.93	28.13	33.27	31.59
38.81	51.52	40.28	20
48.28	17.15	33.07	30.42
64.89	27.73	53.97	21.07
31.24	30.44	33.27	22.83
13.16	37.34	29.28	26.94
84.94	22.18	23.26	36.22
9.95	18.97	25.25	29.16
84.26	26.44	25.47	30.2
33.04	31.91	43.59
21.62	25.74	19.72
33.22	18.57	36.81
45.05	31.79	30.5
43.86	40.71	23.25
53.31	31.26	11.7
49.61	23.78
34.49	39.18
36.05	24.79
43.41	22.68
45.1	30.93
35.75
34.17	18.48	30.6	41.18
45.67	6.93	24.78	39.23
26.01	23.19	36.99	23.94
48.68	16.53	21.36	41.64
49.13	47.47	27.33	35.16
54.26	15.99	27.65	33.53
30.35	56.24	17.32	34.88
16.7	26.27	35.26	22.75
74.76	26.61	33.81	25.57
48.7	31.48	28.69	17.29
30.3	11.97	45.17	25.57
11	84.15	29.05	24.62
34.05	17.62	25.41	26.39
71.99	8.68	39.13	26.03
31.63	29.44	39.71	23.02
85.15	53.74	32.87	15.49
8.22	20.41	29.64	33.81
46.27	35.38	28.13	24.68
54.09	20.73	25.63	25.73
36.52	10.22	34.66	23.19
23.14	11.25	32.41	19.84
23.99	45.25	41.76	31.56
26.94	10.56	26.8	32
50.08	61.31	38.07	28.44
28.38	31.05	23.5	20.99
84.89	14.12	24.68	26.41
28.8	18.57	29.12	29.57
22.71	11.64	39.71
26.44	50.43	49.86
46.8	26.73	34.94
42.06	11.98
43.26	28.59
53.86	52.01
17.61	9.93
22.82	36.42
51.78	16.37
34.48	21.16
20.49	17.87
80.12	36.65
17.31
77.52
5.18
72

## Sheet: Ext. Data 1G
		Ortega_SourceData_Figure_1

## Sheet: Ext. Data Fig 1H
Nuclear TFEB (relative to wt)
+/+	N/+
1.13183	0.710034
0.819766	0.645008
1.04841	0.481344
Nuclear TFE3 (relative to wt)
+/+	N/+
0.922326	1.12216
0.986817	1.25049
1.09086	0.656787

## Sheet: Ext. Data Fig 1I
	Cyt TFEB	Nuc TFEB	Cyt&Nuc TFEB
Rragc_S74N (+/+)	3.3	64.3	32.4
Rragc_S74N (+/KI)	29.5	17.2	53.3

## Sheet: Ext. Data Fig 1J
	time (weeks)	RagC +/+	RagC S74N/+				time (weeks)	RagC +/+	RagC S74C/+					time (weeks)	RagC +/+	RagC T89N/+
YRN00005	132.86	1				YRS00012	109.71	1					YRT00003	98.86	1
YRN00022	99.43	1				YRS00013	118.14	1					YRT00010	122.14	1
YRN00024	120	1				YRS00016	92	1					YRT00023	83.29	1
YRN00025	98.29	1				YRS00022	126	1					YRT00024	94	1
YRN00026	96.14	1				YRS00023	120	1					YRT00026	94	1
YRN00030	80.71	1				YRS00029	111.43	1					YRT00036	115	1
YRN00031	116	1				YRS00035	107.29	1					YRT00043	106.71	1
YRN00048	121.43	1				YRS00066	123.29	1					YRT00045	121.86	1
YRN00050	121.14	1				YRS00067	132.29	1					YRT00060	125	1
YRN00075	109.29	1				YRS00073	119.71	1					YRT00065	119	1
YRN00076	109.29	1				YRS00076	101.29	1					YRT00068	115.29	1
YRN00082	134.14	1				YRS00108	113	1					YRT00114	115	1
YRN00095	105.71	1				YRS00118	84.29	1					YRT00115	108	1
YRN00098	59.43	1				YRS00146	102.14	1					YRT00133	123.71	1
YRN00116	115.29	1				YRS00150	118.14	1					YRT00134	124.86	1
YRN00129	122.29	1				YRS00151	99.71	1					YRT00142	95.14	1
YRN00130	135.14	1				YRS00207	93	1					YRT00147	83.71	1
YRN00184	81.71	1				YRS00402	80.71	0					YRT00197	85.14	1
						YRS00405	80.71	0
YRN00006	65.71		1
YRN00032	64.14		1
YRN00038	76.86		1			YRS00011	86.86		1				YRT00004	63.14		1
YRN00052	58.71		1			YRS00015	87.86		1				YRT00006	60.14		1
YRN00074	80.14		1			YRS00017	66.71		1				YRT00017	80.86		1
YRN00077	67		1			YRS00031	95.57		1				YRT00019	76.71		1
YRN00088	75.29		1			YRS00077	93.43		1				YRT00022	82.14		1
YRN00090	86.57		1			YRS00107	98.71		1				YRT00042	65		1
YRN00097	93.29		1			YRS00220	78.86		1				YRT00062	70		1
YRN00099	77		1			YRS00226	81.43		1				YRT00066	87.57		1
YRN00108	87.14		1			YRS00244	75.14		1				YRT00074	68.29		1
YRN00117	31.43		1			YRS00253	71.71		1				YRT00175	69.86		1
YRN00133	85		1			YRS00267	83.43		1				YRT00278	65.71		1
YRN00136	76.86		1			YRS00268	67		1				YRT00279	74.86		1
YRN00152	125.57		1			YRS00275	76.57		1				YRT00285	69.86		1
YRN00191	91.43		1										YRT00287	65.86		1
YRN00218	73		1										YRT00306	62.43		1
YRN00219	81.71		1										YRT00318	60		1
YRN00221	75.14		1										YRT00350	92.14		1
YRN00262	89.43		1										YRT00352	87.86		1
													YRT00353	85		1

## Sheet: Ext. Data Fig 1K
	time (weeks)	RagC +/+	RagC S74N/+				time (weeks)	RagC +/+	RagC S74C/+				time (weeks)	RagC +/+	RagC T89N/+
YRN00008	118.14	1				YRS00024	114	1				YRT00007	139.86	1
YRN00009	127.86	1				YRS00027	96.29	1				YRT00008	94.29	1
YRN00010	69.71	1				YRS00033	125.71	1				YRT00011	126.29	1
YRN00018	101.29	1				YRS00034	105.71	1				YRT00013	110	1
YRN00027	85.86	1				YRS00038	115.43	1				YRT00025	119	1
YRN00028	108.29	1				YRS00040	133.29	1				YRT00028	115	1
YRN00029	117.29	1				YRS00043	135.14	1				YRT00029	140.86	1
YRN00033	53.57	1				YRS00057	111	1				YRT00030	119.71	1
YRN00035	96.71	1				YRS00062	138	1				YRT00040	140	1
YRN00051	119.14	1				YRS00063	110.86	1				YRT00047	103.71	1
YRN00054	104.71	1				YRS00069	110	1				YRT00053	86	1
YRN00055	83	1				YRS00070	104.29	1				YRT00054	127.71	1
YRN00056	114.29	1				YRS00075	106.71	1				YRT00058	129.29	1
YRN00086	92.57	1				YRS00086	126.71	1				YRT00067	90	1
YRN00087	123.86	1				YRS00109	109.14	1				YRT00079	104	1
YRN00112	131.14	1				YRS00231	80.29	1				YRT00087	118.14	1
YRN00161	86.71	1				YRS00235	107.14	1				YRT00088	97.86	1
YRN00163	91.57	1				YRS00285	91.71	1
YRN00169	85.43	1				YRS00321	88.57	1
YRN00171	104.43	1										YRT00031	57.29		1
YRN00174	88.71	1										YRT00046	80		1
												YRT00048	72.71		1
												YRT00080	81.29		1
YRN00016	71.71		1									YRT00124	81		1
YRN00019	71.71		1									YRT00135	75.43		1
YRN00053	62		1			YRS00019	76.14		1			YRT00188	69.14		1
YRN00061	54.71		1			YRS00020	89		1			YRT00241	75.71		1
YRN00078	61		1			YRS00025	95.14		1			YRT00291	65.57		1
YRN00083	80.86		1			YRS00030	97.57		1			YRT00296	96.14		1
YRN00094	88.43		1			YRS00041	65.43		1			YRT00314	53.57		1
YRN00096	70.86		1			YRS00042	62.29		1			YRT00319	62.86		1
YRN00109	116.57		1			YRS00044	62.29		1			YRT00337	79.57		1
YRN00110	131.29		1			YRS00071	102.86		1			YRT00340	98		1
YRN00111	79.14		1			YRS00084	49.29		1			YRT00347	93		1
YRN00153	66.71		1			YRS00090	96.86		1			YRT00349	62		1
YRN00198	83.14		1			YRS00103	86.29		1			YRT00359	93.29		1
YRN00207	63.57		1			YRS00110	77.14		1			YRT00364	69.71		1
YRN00223	83.71		1			YRS00119	88.57		1			YRT00371	72.43		1
YRN00234	79.14		1			YRS00201	88.29		1			YRT00376	53.71		1
YRN00240	67.43		1			YRS00209	83.86		1			YRT00378	53.71		1
YRN00242	76.57		1			YRS00229	94.43		1			YRT00379	70.57		1
YRN00243	79.14		1			YRS00230	64.29		1
YRN00259	97		1			YRS00238	79		1
YRN00280	75.29		1			YRS00260	57		1
YRN00313	60		1			YRS00312	58		1
YRN00344	50.71		1			YRS00313	100.57		1
YRN00389	73.14		1			YRS00314	79.57		1
						YRS00315	95		1

## Sheet: Ext. Data Fig 1L
	time (weeks)	RagC +/+	RagC S74N/+
YRN00018	101.29	1
YRN00030	80.71	1
YRN00034	115.71	1
YRN00035	96.71	1
YRN00041	117.86	1
YRN00050	121.14	1
YRN00056	114.29	1
YRN00086	92.57	1
YRN00095	105.71	1
YRN00016	71.71		1
YRN00019	71.71		1
YRN00032	64.14		1
YRN00038	76.86		1
YRN00052	58.71		1
YRN00053	62		1
YRN00061	54.71		1
YRN00074	80.14		1
YRN00078	61		1
YRN00083	80.86		1
YRN00088	75.29		1
YRN00090	86.57		1
YRN00094	88.43		1
YRN00096	70.86		1
YRN00097	93.29		1
YRN00111	79.14		1
YRN00136	76.86		1
YRN00153	66.71		1
YRN00155	69		1
YRN00133	85		1
YRN00423	35.57		1
YRN00218	73		1
YRN00240	67.43		1
YRN00198	83.14		1

[truncated: 5 more sheets: Ext. Data Fig 1M, Ext. Data Fig 1N, Ext. Data Fig 1O, Ext. Data Fig 1P, Ext. Data Fig 1R]
