# Supplementary material for: A mild increase in nutrient signaling to mTORC1 in mice leads to parenchymal damage, myeloid inflammation and shortened lifespan
Source: Nat Aging. 2024 Jun 7;4(8):1102–20. doi: 10.1038/s43587-024-00635-x (PMC11333293; doi:10.1038/s43587-024-00635-x)
Supplement: Supplementary file 12 — Excel tabs with source data for Extended Data Fig. 2. [file 43587_2024_635_MOESM12_ESM.xlsx]

## Sheet: Ext. Data Fig 2A
	<0.2	>0.2
RagC +/+	92	8
RagC S74mut/+	42	58

## Sheet: Ext. Data Fig 2B
RagC +/+	RagC S74mut/+
803	820
668	1249
855	754
869	1021
1032	867
961	1242
1212	1239
1057	1463
1105	2285
1078	2230
1000	1693
	2514

## Sheet: Ext. Data Fig 2E
	FDR (q-val)
HALLMARK_EPITHELIAL_MESENCHYMAL_TRANSITION	0
REACTOME_EXTRACELLULAR_MATRIX_ORGANIZATION	0.00151252
REACTOME_DEGRADATION_OF_THE_EXTRACELLULAR_MATRIX	0.00162372
REACTOME_INTEGRIN_CELL_SURFACE_INTERACTIONS	0.00256902
KEGG_CELL_ADHESION_MOLECULES_CAMS	0.00368173
PID_INTEGRIN1_PATHWAY	0.0134124
NABA_ECM_GLYCOPROTEINS	0.016052
PID_INTEGRIN_CS_PATHWAY	0.019179
PID_INTEGRIN3_PATHWAY	0.0194859
REACTOME_ECM_PROTEOGLYCANS	0.0267153
REACTOME_NON_INTEGRIN_MEMBRANE_ECM_INTERACTIONS	0.0313449
KEGG_ECM_RECEPTOR_INTERACTION	0.0322716
PID_INTEGRIN2_PATHWAY	0.0462063
PID_INTEGRIN5_PATHWAY	0.0464996

## Sheet: Ext. Data Fig 2G
	Time (weeks)	RagC +/+	RagC +/+ +Rapa
YRN00366	97.71	1
YRN00369	111.71	1
YRN00370	136.86	1
YRN00371	102.29	1
YRN00372	126.14	1
YRN00393	85.29	1
YRN00396	114.86	1
YRN00398	91.71	1
YRN00402	94.57	1
YRN00336	121.43		1
YRN00341	105.57		1
YRN00342	115.43		1
YRN00347	118.43		1
YRN00358	131.71		1
YRN00362	139.71		1
YRN00380	125.43		1
YRN00387	97.43		1
YRN00391	122.57		1
YRN00422	106.57		1
YRN00424	91.57		1
YRN00432	98.43		1
YRS00446	95.86	1
YRS00447	129.86	1
YRS00449	118.86	1
YRS00454	130	1
YRS00458	117.43	1
YRS00483	89.14	1
YRS00487	71.71	1
YRS00492	125	1
YRS00496	110	1
YRS00498	100.71	1
YRS00499	103.86	1
YRS00501	109.57	1
YRS00408	115.29		1
YRS00414	147.57		1
YRS00418	143.43		1
YRS00420	141.86		1
YRS00422	109.43		1
YRS00424	133.71		1
YRS00427	102.57		1
YRS00432	104.14		1
YRS00434	121.14		1
YRS00436	139.43		1
YRS00451	124		1
YRS00456	118.71		1

## Sheet: Ext. Data Fig 2H
	Time (weeks)	RagC mut/+	RagC mut/+ +Rapa
YRN00349	98.86	1
YRN00359	88	1
YRN00360	87	1
YRN00361	101.71	1
YRN00364	134.71	1
YRN00365	87.86	1
YRN00368	121.71	1
YRN00399	89.86	1
YRN00400	92.57	1
YRN00404	68.29	1
YRN00418	90.71	1
YRN00326	94.43		1
YRN00335	81.86		1
YRN00345	91.43		1
YRN00346	97.43		1
YRN00382	75.57		1
YRN00392	88.57		1
YRN00397	81.43		1
YRN00425	63.43		1
YRN00431	67.43		1
YRN00436	82.71		1
YRS00437	94.57	1
YRS00445	96.86	1
YRS00448	108.71	1
YRS00460	106.57	1
YRS00465	101.29	1
YRS00474	89	1
YRS00484	72.29	1
YRS00491	86	1
YRS00493	67.14	1
YRS00494	76.86	1
YRS00500	95.71	1
YRS00502	93.29	1
YRS00407	86.29		1
YRS00409	83.57		1
YRS00413	99.43		1
YRS00417	103.43		1
YRS00423	94.57		1
YRS00425	84.86		1
YRS00426	75.57		1
YRS00430	93.57		1
YRS00452	96.86		1
YRS00453	76.14		1
YRS00455	100.71		1
YRS00457	83		1
YRS00469	81.71		1

## Sheet: Ext. Data Fig 2I
lung		kidney		liver		pancreas
RagC +/+	RagC S74N/+	RagC +/+	RagC S74N/+	RagC +/+	RagC S74N/+	RagC +/+	RagC S74N/+
28.5714	100	14.2857	100	0	12.5	14.2857	75

## Sheet: Ext. Data Fig 2J
	Time (weeks)	Ighm-/-; RagC+/+	Ighm-/-; RagCS74C/+
YAM00039	75.2857	1
YAM00049	81.2857	1
YAM00072	53.5714	1
YAM00084	81.4286	1
YAM00101	49.5714	1
YAM00105	72.1429	1
YAM00111	38.8571	1
YAM00116	112.143	1
YAM00117	106.429	1
YAM00118	110.286	1
YAM00123	83	1
YAM00128	77.4286	1
YAM00133	119.143	1
YAM00134	119.143	1
YAM00138	73.4286	1
YAM00140	72.1429	1
YAM00141	106.143	1
YAM00151	56.8571	1
YAM00156	71.1429	1
YAM00158	83	1
YAM00160	86.1429	1
YAM00169	63.8571	1
YAM00171	85.8571	1
YAM00174	86.5714	1
YAM00178	84	1
YAM00179	77.7143	1
YAM00183	78.7143	1
YAM00190	45.8571	1
YAM00070	70.4286		1
YAM00094	67.8571		1
YAM00109	73.2857		1
YAM00121	50.7143		1
YAM00124	65.8571		1
YAM00153	64		1
YAM00154	80		1
YAM00161	71.1429		1
YAM00170	58.8571		1
YAM00173	63.8571		1
YAM00180	64.7143		1
YAM00182	56.7143		1
YAM00193	53.4286		1
YAM00195	53.4286		1
YAM00199	76.4286		1
YAM00202	79.8571		1
YAM00204	57.8571		1
YAM00206	45.8571		1
YAM00210	75.8571		1
YAM00218	63.4286		1
YAM00223	62		1
YAM00224	63.1429		1
YAM00225	52.1429		1
YAM00227	51.1429		1
YAM00240	51.2857		1

## Sheet: Ext. Data Fig 2K
kidney		liver		pancreas
Ighm-/-RagC+/+	Ighm-/-RagCS74C/+	Ighm-/-RagC+/+	Ighm-/-RagCS74C/+	Ighm-/-RagC+/+	Ighm-/-RagCS74C/+
14.3	100	57.1	75	14.3	75
