# Supplementary material for: A mild increase in nutrient signaling to mTORC1 in mice leads to parenchymal damage, myeloid inflammation and shortened lifespan
Source: Nat Aging. 2024 Jun 7;4(8):1102–20. doi: 10.1038/s43587-024-00635-x (PMC11333293; doi:10.1038/s43587-024-00635-x)
Supplement: Supplementary file 13 — Excel tabs with source data for Extended Data Fig. 3. [file 43587_2024_635_MOESM13_ESM.xlsx]

## Sheet: Ext. Data Fig 3C
	young								old
Tfeb	0.738946	1.02966	0.56446	1.80761	0.913148	0.849179	1.097		1.23555	2.1865	1.0315	0.570694	3.078	0.810165	0.450691
Fnip1	0.366603	0.406072	0.315259	0.627825	1.67029	1.67379	1.94016		0.364315	0.577909	0.437145	0.264466	0.857281	0.531493	0.274055
Pgc1a	0.232129	0.328365	0.113613	0.401084	1.85779	1.86445	2.20257		0.318939	0.474403	0.286532	0.153526	0.774447	0.294571	0.141938
Tnfaip3	0.390006	0.425463	0.103042	0.100302	1.63948	1.93715	2.40455		0.271638	0.333782	0.407455	0.6133	0.0701947	0.611045
Atp6v1b	0.87619	0.79805	1.08802	1.18138	1.14715	1.30087	0.87436	0.73397	0.9147	0.58157	0.54026		0.90025	0.68649	0.55777
Hexb	1.19763	1.03401	1.30173	1.26256	0.80705	1.07069	0.69282	0.6335	1.24958	0.68054	0.64718		0.89362	0.8538	0.57446
Neu1	1.36283	1.07482	1.09421	1.19539	0.79123	0.95074	0.84015	0.69062	1.01541	0.66888	0.59049		0.82851	0.95598	0.81599
Tpp1	0.9867	0.64937	0.82648	0.95371	1.29467	1.38828	0.98338	0.91741	0.89411	0.47289	0.51496		0.99543	0.47282	0.38307
