# Supplementary material for: A mild increase in nutrient signaling to mTORC1 in mice leads to parenchymal damage, myeloid inflammation and shortened lifespan
Source: Nat Aging. 2024 Jun 7;4(8):1102–20. doi: 10.1038/s43587-024-00635-x (PMC11333293; doi:10.1038/s43587-024-00635-x)
Supplement: Supplementary file 14 — Excel tabs with source data for Extended Data Fig. 4. [file 43587_2024_635_MOESM14_ESM.xlsx]

## Sheet: Ext. Data Fig 4A
	BM-RagC+/+													BM-RagCS74C/+
B cells		46.7	48.5	62.7	53.8	63.8	54		62.5	67.6	62.4	57.1		34.1	41.7	38.6	50.8	44.7	47.1	43.5	45.1		42.2	33.6	55.3
T cells		34.4	34.8	26.8	32.3	24.4	29.3		27	23.2	27.3	29.2		34.7	18.6	41.6	28.3	29.7	34.9	41.1	34.6		31.4	50.3	25.8
Neutrophils		7.23	3.71	1.86	3.02	1.94	3.96		1.75	1.72	2.37	3.1		2.56	7.04	5.16	4.24	7.15	3.79	3.27	2.96		1.94	2.89	6.38
Monocytes		0.95	0.77	0.51	0.64	0.68	1.92		0.71	1.09	1	1.16		0.57	1.58	1.2	0.69	2.24	0.86	1.16	0.85		0.39	0.55	1.9
	BM-RagC+/+													BM-RagCS74C/+
NK cells		0.83	1.54	1.21	1.78	0.65	0.88		0.51	0.69	0.84	1.49		1.02	1.52	1.58	0.85	1.26	1.52	1.12	2.05		1.25	1.43	0.74
DC		1.7	1.21	1.15	1.4	1.19	1.49		0.62	1.03	0.97	1.25		1.09	1.99	1.43	1.92	1.51	1.54	1.27	1.3		0.82	1.46	2.23
Macrophages		0.79	1.38	0.91	0.85	1.05	1.66		0.17	0.17	0.31	0.33		2.29	2.91	1.72	1.44	3.13	1.84	1.2	2.23		0.63	0.54	0.2
Eosinophils		0.56	0.38	0.46	0.24	0.23	0.34		0.28	0.36	0.44	0.47		0.33	0.48	0.78	0.48	0.75	0.57	0.63	0.58		0.16	0.53	0.55

## Sheet: Ext. Data Fig 4B
HGB			HCT
BM-RagC+/+	BM-RagCS74C/+		Chim-RagC+/+	Chim-RagCS74C/+
13.5	10.9		42.4	34.3
12.6	9.9		38.4	30.1
14	12.2		43	38.6
9.5	8.8		31.5	28.5
10.6	11.8		32.4	36.5
13	12.5		40.4	37.1
9.9	11.6		31.5	34.7
10.4	10.3		33.7	31.9
13.1	8.5		43.2	27.6
12.2	11.5		38.7	38.3
	10.7			36.41

## Sheet: Ext. Data Fig 4C
	BM-RagC+/+													BM-RagCS74C/+
p16	2.26918	2.45842	0.5879	0.560257	0.370856	0.629382	0.758741	0.736103	1.38276	0.853015	0.343498	1.04989		0.927686	0.44948	0.739875	0.705685	0.625634	0.458243	0.378489	0.979397	0.859172	0.746448	0.372725	1.1342
p21	1.48261	0.910657	1.05829	0.799658	0.862365	1.21379	0.802694	0.969965	1.00946	0.799097	1.09141			1.32897	0.982449	1.19369	1.86029	1.00016	1.06515	1.0126	1.30666	0.871749	2.06717	1.35121	1.12417
ccl2	1.31336	2.02417	1.12176	0.54794	0.725402	1.05888	0.525161	0.852183	1.14141	0.656714	0.397727	1.63529		0.70985	0.701921	1.48983	1.04714	0.639441	0.824017	0.527729	0.734773	0.719765	0.666467	0.447504	1.64472
il-6	1.08866	1.71027	0.819779	0.667417	1.27834	1.24592	0.733858	1.94512	0.735315	0.916727	0.153755	0.704839		0.964358	1.02622	1.856	0.939937	0.791451	0.818176	0.792169	0.847309	0.661041	0.538735	0.205792	1.50398
Il-1b	1.10302		0.688713	0.724848	0.884299	1.31802	1.06358	1.22539	1.22402	1.0035	0.817521	0.947096		1.23751	0.852512	2.95309	1.65469	1.22742	0.915042	1.15319	1.06193	0.664897	0.636942	0.45423	2.53458
cxcl1	0.853666	2.36337	1.52754	0.864222	0.90394	1.0007	0.6317	0.861394	0.957208	0.487622	0.437866	1.11077		0.813539	0.788955	1.7215	1.06295	0.568761	0.647293	0.406198	0.882184	1.63062	0.509399	0.420783	2.1765
Cxcl2	1.66215		2.08735	0.660799	0.988781	0.851798	0.468827	0.818834	1.13541	0.739638	0.450219	1.13619		0.773413	1.07615	1.93557	1.36269	0.410388	0.598566	0.498296	0.77736	0.649784	0.489851	0.362715	2.01836
timp1	1.01754	2.11771	1.78878	1.083	0.735551	1.59117	0.624484	0.742071	0.708835	0.785763	0.208946	0.596166		0.568356	0.899155	1.54846	0.576355	0.50132	0.863547	0.412779	0.724104	0.665197	0.337449	0.155048
Il-1a	0.869909	1.36621	1.12803	0.748911	0.552107	1.55522	0.295481	0.666701	2.15958	1.59317	0.0593661	1.00531		0.990715	1.10806	1.3846	1.34092	0.834744	0.799463	0.251575	0.611712	0.791877	0.468468	0.218414	1.02993
il-8	0.980783	1.43401	0.84102	1.19769	0.404481	1.60937	0.515254	0.490197	1.05435	1.09394	0.727862	1.65104		1.04087	0.465409	1.49275	1.30903	1.13816	0.537277	0.822448	0.316658	0.157062	0.640088	0.807685	0.686067
mmp3	0.917646	1.29899	1.12058	0.613082	0.745396	1.95582	0.88341	0.663192	1.02881	1.4481	0.505067	0.819912		1.30465	1.23503	1.67688	0.857305	0.670848	1.00223	0.448196	0.350515	1.03333	0.624089	0.469036	1.70917
pai1	0.810162	2.24582	0.821814	0.335249	0.360566	1.80168	0.527816	0.690809	1.10937	0.853423	0.521065	1.92222		0.254013	0.788585	0.822411	0.7631	0.68583	0.528101	0.435408	0.724482	0.859414	0.827254	0.443452	1.78358

## Sheet: Ext. Data Fig 4D
	BM-RagC+/+								BM-RagCS74C/+
p16	0.674323	0.327636	0.527101	2.55819	1.57172	0.341029			0.277797	0.359834	0.528302	3.11273		0.542281	1.13389	0.368574
p21	1.62526	0.982856	1.45048	0.251202	0.33361	1.35659			0.458572	0.665563	1.35858	0.499425		0.187475	0.554945	0.513868
ccl2	1.53636	0.59429	2.10727	0.242162	0.402903	1.11702			0.484346	0.574265	1.39589	0.464251		0.268814	0.526461	0.520538
il-6	2.02963	0.00542419	1.66489	0.282651	0.592719	1.42468			0.80608	0.665986	0.81965	0.642988		0.677973	0.703478	0.471543
Il-1b	1.34055	0.841017	1.47234	0.971291	0.564399	0.810395			1.67491	1.69806	1.10858	1.94411		0.904571	0.87676	1.52237
cxcl1	2.45239	0.442947	0.875454	0.614694	0.207803	1.40672			0.627409	0.59522	0.542391	0.585327		0.504222	0.858854	0.696484
Cxcl2	1.52701	0.236607	2.30068	0.257274	0.438506	1.23992			0.782465	0.43043	0.886045	0.540716		0.226358	0.911655	0.325739
timp1	1.24215	0.738059	2.12953	0.284942	1.07779	0.527531			2.11179	1.80516	1.1735	1.53204		0.645106	3.14693	1.87383
Il-1a	0.232121	0.411546	0.989266	1.25197	1.83953	1.27556			0.293546	0.145611	0.258703	1.62938		0.716204	0.317589	0.257108
il-8	1.42791	0.731545	1.49796	0.302037	0.220759	1.81979			1.46769	1.56341	2.25849	0.622555		0.370532	0.657762	0.169681
mmp3	2.00591	0.596651	0.682803	1.11097	0.942432	0.661239			1.38375	1.61749	1.12523	2.78625		0.470629	2.79019	1.46972
pai1	0.314196	0.581339	0.658254	1.11287	1.51334	1.82			0.794011	0.309512	0.861207	1.19141		1.367	0.964338	1.20581

## Sheet: Ext. Data Fig 4E
	RagC +/+ host	RagC S74N/+ host
lung	50	60
kidney	100	80
liver	20	20
pancreas	20	80

## Sheet: Ext. Data Fig 4F
SA β-gal+ area / kidney area
RagC +/+ host	RagC S74N/+ host
3.72952	6.34002
1.20605	8.13667
8.36099	4.84252
3.8227	11.4032
1.19349	5.26902
p21+ cells in kidney (%)
RagC +/+ host	RagC S74N/+ host
0.352272	1.3013
0.478659
0.795348	0.459065
0.222935	0.379904
0.605067	2.68053
p21+ cells in liver (%)
RagC +/+ host	RagC S74N/+ host
0.0338485	0.124987
0.028597
0.0265856	0.0595345
0.0223513	0.0310197
0.0271174	0.0489467

## Sheet: Ext. Data Fig 4G
	Il-6				Tnf-a				Mcp-1				Il-12p70				GM-CSF
	<7 pg/mL	>7 pg/mL			<8 pg/mL	>8 pg/mL			<30 pg/mL	>30 pg/mL			<10 pg/mL	>10 pg/mL			<10 pg/mL	>10 pg/mL
RagC +/+ host	100	0		RagC +/+ host	89	11		RagC +/+ host	78	22		RagC +/+ host	78	22		RagC +/+ host	78	22
RagC S74N/+ host	29	71		RagC S74N/+ host	14	86		RagC S74N/+ host	14	86		RagC S74N/+ host	14	86		RagC S74N/+ host	14	86
	Il-23				Il-1b				Ifn-g				Il-27
	<600pg/mL	>600 pg/mL			<8 pg/mL	>8 pg/mL			<5 pg/mL	>5 pg/mL			>160pg/mL	>160pg/mL
RagC +/+ host	67	33		RagC +/+ host	67	33		RagC +/+ host	56	44		RagC +/+ host	67	33
RagC S74N/+ host	14	86		RagC S74N/+ host	14	86		RagC S74N/+ host	14	86		RagC S74N/+ host	29	71
	Il-17a				Il-10				Il-1a				Ifn-b
	<4 pg/mL	>4 pg/mL			<340 pg/mL	>340 pg/mL			<10 pg/mL	>10 pg/mL			<50pg/mL	>50pg/mL
RagC +/+ host	56	44		RagC +/+ host	100	0		RagC +/+ host	22	78		RagC +/+ host	67	33
RagC S74N/+ host	29	71		RagC S74N/+ host	86	14		RagC S74N/+ host	14	86		RagC S74N/+ host	57	43
