# Supplementary material for: A mild increase in nutrient signaling to mTORC1 in mice leads to parenchymal damage, myeloid inflammation and shortened lifespan
Source: Nat Aging. 2024 Jun 7;4(8):1102–20. doi: 10.1038/s43587-024-00635-x (PMC11333293; doi:10.1038/s43587-024-00635-x)
Supplement: Supplementary file 15 — Excel tabs with source data for Extended Data Fig. 5. [file 43587_2024_635_MOESM15_ESM.xlsx]

## Sheet: Ext. Data Fig 5C
	log2FoldChange	-log10(adjusted P value)
Cass4	-0.836312	0.312011
Dmwd	-0.727262	0.312011
Fam126b	0.816304	0.214403
Fcna	-0.793602	0.214403
Furin	-0.622027	0.214403
H2-Q7	0.803793	0.214403
Slc35c2	-0.719172	0.214403
Slfn4	0.65977	0.214403
Lfng	-0.768376	0.14527
1110008P14Rik	-0.424945	0.119988
2610035D17Rik	-0.555454	0.119988
4632427E13Rik	0.474755	0.119988
4833407H14Rik	-0.476721	0.119988
4833438C02Rik	-0.490416	0.119988
A530032D15Rik	0.47612	0.119988
AC127551.1	-0.666739	0.119988
AI837181	-0.420574	0.119988
AW112010	0.463986	0.119988
Aatk	-0.419579	0.119988
Abtb1	-0.489891	0.119988
Acap1	-0.585101	0.119988
Acd	-0.381759	0.119988
Acer3	0.480353	0.119988
Acod1	-0.525672	0.119988
Adap1	-0.506067	0.119988
Adora3	0.480387	0.119988
Agpat4	-0.494236	0.119988
Aip	-0.519494	0.119988
Alas2	-0.602251	0.119988
Aldh16a1	-0.448623	0.119988
Aldh3b1	-0.324373	0.119988
Aldoa	-0.415157	0.119988
Amdhd2	-0.420411	0.119988
Ankrd9	-0.448014	0.119988
Anxa11	-0.450592	0.119988
Ap1b1	-0.541821	0.119988
Ap1m1	-0.454027	0.119988
Aprt	-0.492656	0.119988
Arcn1	0.430548	0.119988
Arf2	-0.526528	0.119988
Arf5	-0.489705	0.119988
Arhgap15	0.408557	0.119988
Arhgap23	-0.475691	0.119988
Arhgap45	-0.351283	0.119988
Arhgap9	-0.320733	0.119988
Arl6ip4	-0.43512	0.119988
Arpc4	-0.470243	0.119988
Ascl2	-0.412594	0.119988
Atg7	-0.461123	0.119988
Atn1	-0.507044	0.119988
Atp6ap1	-0.478878	0.119988
Atp6ap2	-0.354525	0.119988
Atp6v0b	-0.353933	0.119988
Atp6v0c	-0.317356	0.119988
Atp6v1f	-0.252699	0.119988
Atxn2l	-0.421659	0.119988
Aup1	-0.458146	0.119988
B3gnt8	-0.532954	0.119988
Bad	-0.519259	0.119988
Bak1	-0.496953	0.119988
Bbc3	-0.398224	0.119988
Bcl3	-0.511009	0.119988
Bcor	-0.625858	0.119988
Bet1l	-0.379346	0.119988
Bmt2	0.360289	0.119988
Bnip3	-0.409826	0.119988
Borcs6	-0.392097	0.119988
Borcs8	-0.443641	0.119988
Bpgm	-0.51009	0.119988
Brd8dc	0.455224	0.119988
Brwd1	0.460657	0.119988
Bscl2	-0.526012	0.119988
Camsap1	0.438015	0.119988
Casp8	-0.487938	0.119988
Ccdc12	-0.266038	0.119988
Ccdc124	-0.454529	0.119988
Ccdc130	-0.483249	0.119988
Ccdc71	-0.667701	0.119988
Ccdc97	-0.491757	0.119988
Ccnd2	-0.563923	0.119988
Cd101	-0.623682	0.119988
Cd200r1	0.388842	0.119988
Cd209f	0.46474	0.119988
Cd68	-0.4513	0.119988
Cdc14a	0.444694	0.119988
Cdc26	0.462317	0.119988
Cdc34	-0.475547	0.119988
Cdc42ep2	-0.461736	0.119988
Cdk17	0.507723	0.119988
Cdk5rap1	0.453374	0.119988
Cebpb	-0.451544	0.119988
Cep19	0.351119	0.119988
Chmp1a	-0.472918	0.119988
Chst15	-0.381743	0.119988
Clec4n	-0.481438	0.119988
Clta	-0.284665	0.119988
Cnpy3	-0.525173	0.119988
Commd2	0.4297	0.119988
Commd5	-0.552161	0.119988
Copg1	-0.47166	0.119988
Cox14	-0.439135	0.119988
Cox7a2l	-0.325625	0.119988
Cox8a	-0.273794	0.119988
Creb3	-0.399964	0.119988
Crlf2	-0.443641	0.119988
Csf1	-0.49971	0.119988
Csf1r	-0.491062	0.119988
Csf2rb2	0.430433	0.119988
Csta3	0.49472	0.119988
Cstdc4	0.495864	0.119988
Cstdc5	0.439851	0.119988
Ctdnep1	-0.479272	0.119988
Ctr9	-0.478197	0.119988
Ctsd	-0.514087	0.119988
Cwf19l2	0.372389	0.119988
Cxcr1	-0.47439	0.119988
Cyb5r1	-0.578131	0.119988
Cyth4	-0.385375	0.119988
D8Ertd738e	-0.431668	0.119988
Dctn1	-0.41299	0.119988
Dcun1d5	0.415498	0.119988
Ddit3	-0.643459	0.119988
Dedd2	-0.482302	0.119988
Dgkh	0.391278	0.119988
Dmtf1	0.39882	0.119988
Dnajc13	0.4359	0.119988
Dnttip1	-0.448916	0.119988
Dok3	-0.471796	0.119988
Dpm2	-0.487198	0.119988
Dvl2	-0.461723	0.119988
Ear6	0.46321	0.119988
Edf1	-0.461347	0.119988
Ehd1	-0.485874	0.119988
Elof1	-0.687479	0.119988
Epn1	-0.500061	0.119988
Ergic1	-0.514496	0.119988
Ergic3	-0.467831	0.119988
Etnk1	0.429443	0.119988
Fam102b	0.555306	0.119988
Fam110a	-0.512374	0.119988
Fam160b2	-0.647079	0.119988
Fam207a	-0.545427	0.119988
Fam220a	-0.436144	0.119988
Fam234a	-0.552579	0.119988
Fam91a1	0.553974	0.119988
Fam98c	-0.556784	0.119988
Fau	-0.502123	0.119988
Fbxl5	0.420955	0.119988
Fbxo31	-0.490793	0.119988
Fbxo6	-0.416356	0.119988
Fhl3	-0.380402	0.119988
Fmnl1	-0.311363	0.119988
Foxo4	-0.55889	0.119988
Fry	0.542581	0.119988
Fzr1	-0.530672	0.119988
Gadd45b	-0.555451	0.119988
Gm10524	-0.566628	0.119988
Gm17132	0.46063	0.119988
Gm20234	-0.518915	0.119988
Gm20559	0.363213	0.119988
Gm25636	-0.491094	0.119988
Gm26225	-0.462426	0.119988
Gm26740	0.512209	0.119988
Gm28548	0.65073	0.119988
Gm31718	0.48831	0.119988
Gm38104	0.479899	0.119988
Gm43149	0.582342	0.119988
Gm44292	0.570081	0.119988
Gm44873	0.642302	0.119988
Gm45518	0.484981	0.119988
Gm46348	-0.402447	0.119988
Gm47483	0.499752	0.119988
Gm47628	0.512265	0.119988
Gm48768	-0.669167	0.119988
Gm7331	-0.45883	0.119988
Gng10	-0.514622	0.119988
Gngt2	-0.426176	0.119988
Gpr141	0.363674	0.119988
Gpr65	0.2911	0.119988
Gps2	-0.408452	0.119988
Grina	-0.439102	0.119988
Gripap1	-0.443571	0.119988
Grn	-0.491452	0.119988
Gtpbp6	-0.655379	0.119988
H2aj	-0.429507	0.119988
Hba-a1	-0.467441	0.119988
Hba-a2	-0.636742	0.119988
Hbb-bs	-0.470305	0.119988
Hcar2	-0.510971	0.119988
Hes6	-0.396077	0.119988
Hmox1	-0.62973	0.119988
Icosl	-0.508609	0.119988
Id2	0.295871	0.119988
Ier3	-0.403593	0.119988
Ifi204	0.428049	0.119988
Ifi27	0.406818	0.119988
Ifit1	0.435768	0.119988
Ifitm10	-0.641448	0.119988
Ifitm2	-0.508632	0.119988
Ilk	-0.437806	0.119988
Impa2	-0.420539	0.119988
Ints6l	0.457487	0.119988
Irgm2	0.439156	0.119988
Isca1	-0.529312	0.119988
Isyna1	-0.695575	0.119988
Jund	-0.486694	0.119988
Keap1	-0.390082	0.119988
Klhl28	0.415876	0.119988
Kpna6	0.434036	0.119988
Lamtor1	-0.275206	0.119988
Lats1	0.502787	0.119988
Ldlrap1	-0.450016	0.119988
Limd2	-0.380561	0.119988
Lin28a	-0.4104	0.119988
Lipa	-0.432972	0.119988
Lipe	-0.520947	0.119988
Lnpk	0.469227	0.119988
Lrif1	0.386014	0.119988
Lrrc25	-0.437704	0.119988
Ltbr	-0.409416	0.119988
Ly6e	-0.479211	0.119988
Lyl1	-0.5713	0.119988
Lypla2	-0.473795	0.119988
Malat1	0.426209	0.119988
Mapk6	0.463761	0.119988
Mark4	-0.665462	0.119988
Mbp	-0.466078	0.119988
Mctp2	0.507021	0.119988
Mdh2	-0.405923	0.119988
Mfsd5	-0.508058	0.119988
Mgll	-0.409718	0.119988
Micu1	-0.421857	0.119988
Mnt	-0.541043	0.119988
Mob1b	0.571214	0.119988
Mob3a	-0.447279	0.119988
Mpeg1	-0.367894	0.119988
Mpp7	0.468802	0.119988
Mrpl28	-0.544926	0.119988
Mrps12	-0.610509	0.119988
Mrps23	-0.411628	0.119988
Mtch1	-0.481407	0.119988
Mterf1a	-0.537016	0.119988
Myo1f	-0.359972	0.119988
Myo9a	0.434302	0.119988
N4bp2l2	0.361374	0.119988
Naa60	-0.416985	0.119988
Nampt	0.400585	0.119988
Napa	-0.434164	0.119988
Nat9	-0.453581	0.119988
Ncf1	-0.298644	0.119988
Ncoa2	0.398386	0.119988
Nelfcd	-0.496864	0.119988
Neurl3	-0.405394	0.119988
Nfkbil1	-0.547171	0.119988
Ninj1	-0.604909	0.119988
Nmd3	0.531021	0.119988
Nop53	-0.365385	0.119988
Npc2	-0.545146	0.119988
Nptn	-0.24778	0.119988
Nr3c1	0.386052	0.119988
Nrbp1	-0.463867	0.119988
Nt5c3	0.401256	0.119988
Nucb1	-0.466473	0.119988
Nup214	-0.55336	0.119988
Oaz2	-0.422698	0.119988
Olfr11	-0.628868	0.119988
Orai1	-0.455411	0.119988
Os9	-0.409587	0.119988
Osgin1	-0.429985	0.119988
Otub1	-0.585861	0.119988
P2ry2	-0.513309	0.119988
Pard3	0.52763	0.119988
Paxx	-0.534544	0.119988
Pbx2	-0.390201	0.119988
Pdlim7	-0.43092	0.119988
Pgam1	-0.454294	0.119988
Pgls	-0.516533	0.119988
Phc3	0.49737	0.119988
Phf23	-0.444936	0.119988
Phf5a	-0.392553	0.119988
Pigt	-0.457248	0.119988
Pik3c2a	0.401182	0.119988
Pim1	-0.323362	0.119988
Pkm	-0.465817	0.119988
Plaur	-0.47277	0.119988
Plin2	-0.603098	0.119988
Pmaip1	-0.586992	0.119988
Pmf1	-0.447741	0.119988
Pnpla8	0.389178	0.119988
Poldip3	-0.415795	0.119988
Ppa2	0.496971	0.119988
Ppp1r11	-0.456141	0.119988
Ppp1r9b	-0.397467	0.119988
Ppp2r5a	-0.301783	0.119988
Prdx6	-0.275669	0.119988
Prkag1	-0.416841	0.119988
Prpf6	-0.438253	0.119988
Psd4	-0.423576	0.119988
Psenen	-0.457278	0.119988
Psmd4	-0.456242	0.119988
Psme2	0.459687	0.119988
Psmf1	-0.519024	0.119988
Ptbp2	0.399462	0.119988
Ptpa	-0.531659	0.119988
Ptpn18	-0.338499	0.119988
Ptprcap	-0.633689	0.119988
Pttg1	-0.451958	0.119988
Purg	-0.484636	0.119988
Rabgap1l	0.41782	0.119988
Rara	-0.446209	0.119988
Rbck1	-0.548465	0.119988
Rbm8a	-0.343695	0.119988
Reep5	-0.457773	0.119988
Retreg2	-0.447824	0.119988
Rhno1	-0.428248	0.119988
Rhog	-0.443496	0.119988
Ric8a	-0.396552	0.119988
Ric8b	0.445108	0.119988
Rin3	-0.334057	0.119988
Rit1	-0.436775	0.119988
Rnf111	0.37493	0.119988
Rnf144b	0.466836	0.119988
Rpl18a	-0.556638	0.119988
Rpl28	-0.488677	0.119988
Rpl36	-0.39887	0.119988
Rpl8	-0.602601	0.119988
Rplp0	-0.443952	0.119988
Rpp25l	-0.605211	0.119988
Rps13	-0.396816	0.119988
Rps6	-0.441344	0.119988
Rtf2	-0.391807	0.119988
Rundc1	-0.533417	0.119988
Rusc1	-0.519571	0.119988
Sars	-0.451145	0.119988
Scand1	-0.527351	0.119988
Scarb2	-0.468107	0.119988
Scnn1a	-0.479487	0.119988
Sema6b	-0.569515	0.119988
Sesn2	-0.552792	0.119988
Setx	0.409741	0.119988
Sfn	-0.628155	0.119988
Sft2d3	-0.505389	0.119988
Sgta	-0.43521	0.119988
Sh2b2	-0.487437	0.119988
Sh2d3c	-0.373339	0.119988
Siglece	-0.458123	0.119988
Slc25a39	-0.446974	0.119988
Slc25a44	-0.373352	0.119988
Slc27a4	-0.546553	0.119988
Slc29a3	-0.615065	0.119988
Slc35f5	0.420211	0.119988
Slc37a2	-0.486281	0.119988
Smim12	-0.677193	0.119988
Smim8	0.451036	0.119988
Snora21	-0.494558	0.119988
Snord13	-0.586888	0.119988
Snx1	0.383442	0.119988
Snx20	-0.442112	0.119988
Sod1	-0.394436	0.119988
Sos1	0.569324	0.119988
Spen	-0.474306	0.119988
Sphk2	-0.460321	0.119988
Spsb2	-0.437559	0.119988
Srsf1	0.422572	0.119988
St8sia4	0.398662	0.119988
Stfa1	0.553466	0.119988
Stfa2	0.607119	0.119988
Stoml2	0.475081	0.119988
Stx18	-0.478383	0.119988
Stx5a	-0.413405	0.119988
Stxbp2	-0.360657	0.119988
Susd3	0.412141	0.119988
Swt1	0.393447	0.119988
Sycp2	0.409492	0.119988
Taf10	-0.438498	0.119988
Tapbp	-0.593138	0.119988
Tasl	0.37717	0.119988
Tbcc	-0.457249	0.119988
Tbce	0.41868	0.119988
Tbcel	-0.43396	0.119988
Tcf20	0.381627	0.119988
Tcn2	-0.516101	0.119988
Tecr	-0.419304	0.119988
Tfeb	-0.438237	0.119988
Tgm2	-0.634856	0.119988
Tgm3	-0.513272	0.119988
Timm10b	-0.490579	0.119988
Timm17b	-0.353638	0.119988
Tln1	-0.396744	0.119988
Tmem134	-0.397776	0.119988
Tmem156	0.473696	0.119988
Tmem167	0.398915	0.119988
Tmem259	-0.584879	0.119988
Tmem63a	-0.388083	0.119988
Tmem68	0.495919	0.119988
Tmem94	-0.467666	0.119988
Tmf1	0.373947	0.119988
Tmpo	0.430562	0.119988
Tnip1	-0.517528	0.119988
Topbp1	0.525846	0.119988
Trappc6b	0.385461	0.119988
Treml2	-0.403738	0.119988
Trpm7	0.480857	0.119988
Trps1	0.485979	0.119988
Tsen34	-0.423118	0.119988
Tst	-0.465999	0.119988
Ttc39b	0.41513	0.119988
Tuba1c	-0.427884	0.119988
Tubb4b	-0.510964	0.119988
Uba3	0.543003	0.119988
Ube2o	-0.502486	0.119988
Ube3a	0.351242	0.119988
Ubtd1	-0.470415	0.119988
Ubxn1	-0.390297	0.119988
Ucp2	-0.433923	0.119988
Unc119	-0.354744	0.119988
Vamp2	-0.56202	0.119988
Vps37c	-0.400196	0.119988
Vps52	-0.55581	0.119988
Vsir	-0.380269	0.119988
Wdr81	-0.579444	0.119988
Wdtc1	-0.372252	0.119988
Xab2	-0.477146	0.119988
Xaf1	0.590987	0.119988
Xpa	0.465589	0.119988
Yipf3	-0.473592	0.119988
Ypel3	-0.48361	0.119988
Zdhhc18	-0.410233	0.119988
Zdhhc4	-0.442432	0.119988
Zfp281	0.5267	0.119988
Zfp414	-0.426744	0.119988
Zfp445	0.410993	0.119988
Zfp467	-0.483737	0.119988
Zfp644	0.497263	0.119988
Zfp950	0.412324	0.119988
Zmym1	0.465185	0.119988
Zup1	0.492163	0.119988
Fus	-0.418652	0.117121
Polg	0.403531	0.117121
Spryd3	-0.435724	0.116957
Cdipt	-0.301657	0.114706
Dgka	-0.3731	0.114706
Ets2	-0.389101	0.114706
Rad23a	-0.458152	0.114706
Rgs18	0.353793	0.114706
Cotl1	-0.353938	0.113936
Gm28730	-0.449261	0.113936
Grb2	-0.295573	0.113936
Jdp2	-0.405454	0.113936
Mrpl34	-0.347962	0.113936
Nfkbie	-0.434578	0.113936
Atf4	-0.391297	0.113469
Clic1	-0.432419	0.113131
Hbb-bt	-0.425763	0.113131
Prelid1	-0.382551	0.113131
5031439G07Rik	-0.337576	0.112431
Anxa5	-0.330608	0.112431
Arrdc3	0.409198	0.112431
Atxn7l3	-0.352118	0.112431
Babam2	-0.383743	0.112431
Ccdc189	-0.444923	0.112431
Cic	-0.434522	0.112431
Dtymk	0.441056	0.112431
Ear1	0.425423	0.112431
Ethe1	-0.373287	0.112431
Fcgr2b	0.434044	0.112431
Gm42566	0.347822	0.112431
Grk6	-0.41228	0.112431
Ipo13	-0.445876	0.112431
Lrp10	-0.389821	0.112431
Man2a1	0.399119	0.112431
Napg	0.321572	0.112431
Neat1	0.300889	0.112431
Palm	-0.446232	0.112431
Rhoc	-0.42838	0.112431
Slc44a2	-0.434424	0.112431
Slmap	0.293878	0.112431
Snx11	-0.43758	0.112431
Tcirg1	-0.429449	0.112431
Tmem175	-0.437764	0.112431
Usf2	-0.36991	0.112431
2310033P09Rik	-0.40811	0.110668
Adgre5	-0.360899	0.110668
Afdn	0.440242	0.110668
Ap5b1	-0.417426	0.110668
Arhgef6	0.331593	0.110668
Arrb1	-0.372336	0.110668
Atxn3	0.412117	0.110668
Bloc1s3	-0.416421	0.110668
Brk1	-0.324646	0.110668
Cd82	-0.424706	0.110668
Cd93	-0.43792	0.110668
Cfp	-0.392567	0.110668
Chd4	-0.400364	0.110668
Cnot3	-0.410889	0.110668
Crbn	0.429285	0.110668
Cyhr1	-0.390111	0.110668
Cyth2	-0.349864	0.110668
Dcakd	-0.443007	0.110668
Dnajc19	0.428137	0.110668
E2f2	-0.327661	0.110668
Eif6	-0.383882	0.110668
Entr1	0.357359	0.110668
Erp29	-0.373735	0.110668
Fcho2	0.36554	0.110668
Fis1	-0.388794	0.110668
Fxyd5	-0.343103	0.110668
Gbp9	0.416673	0.110668
Gm12708	-0.403577	0.110668
Gm24289	-0.433986	0.110668
Gm48119	0.441806	0.110668
Gon7	0.419633	0.110668
Gsk3a	-0.424954	0.110668
Gtf3c2	0.369247	0.110668
H2-K1	0.366636	0.110668
Hax1	-0.37628	0.110668
Higd2a	-0.335076	0.110668
Ifi27l2a	0.401692	0.110668
Kctd11	-0.407235	0.110668
Kctd2	-0.442733	0.110668
Kif20b	0.444046	0.110668
Lrrc47	-0.410678	0.110668
Ltb	-0.414186	0.110668
Marcksl1	-0.401763	0.110668
Mboat7	-0.39935	0.110668
Mlf2	-0.343745	0.110668
Mospd1	0.383835	0.110668
Mrpl2	-0.445864	0.110668
Noct	0.327886	0.110668
Ntan1	0.422301	0.110668
Osbpl8	0.348271	0.110668
Paqr7	-0.315994	0.110668
Pi16	-0.434839	0.110668
Pnpla2	-0.322099	0.110668
Pom121	-0.416433	0.110668
Ppp1r3b	-0.35395	0.110668
Prg2	0.390569	0.110668
Prr7	-0.43097	0.110668
Psmb5	-0.392569	0.110668
Pxn	-0.315168	0.110668
Rab10os	-0.3993	0.110668
Rbm3	0.362235	0.110668
Rcbtb2	0.4374	0.110668
Rfesd	0.366637	0.110668
Rfx7	0.429681	0.110668
Rpl29	-0.376057	0.110668
Runx1	0.361183	0.110668
Shisa5	-0.388342	0.110668
Slc2a6	-0.429836	0.110668
Snrpc	-0.329078	0.110668
Socs4	0.417611	0.110668
Supt5	-0.419644	0.110668
Trir	-0.375097	0.110668
Uba1	-0.337511	0.110668
Usp53	0.404168	0.110668
Utp14a	0.362408	0.110668
Vmn1r55	0.441411	0.110668
Washc4	0.365433	0.110668
Zbp1	0.389799	0.110668
Zbtb20	0.439845	0.110668
mt-Tm	-0.436181	0.110668
Acot13	-0.375313	0.110044
Adam19	0.354808	0.110044
Aldh2	-0.399768	0.110044
Anxa2	-0.325407	0.110044
Ccdc9	-0.423284	0.110044
E030022I16Rik	0.423137	0.110044
Fabp5	0.380998	0.110044
Gm11131	-0.414049	0.110044
Gpi1	-0.322499	0.110044
H4c9	-0.390983	0.110044
Hadha	-0.358785	0.110044
Hgs	-0.398531	0.110044
Hps6	-0.418141	0.110044
Hsp90ab1	-0.379725	0.110044
Ing4	0.428681	0.110044
Isca2	0.365719	0.110044
Kpna4	-0.261444	0.110044
Lats2	0.378173	0.110044
Map3k11	-0.403288	0.110044
Mcm3ap	-0.369989	0.110044
Ndufaf7	-0.409628	0.110044
Nosip	-0.408143	0.110044
Parp11	-0.423725	0.110044
Psap	-0.320494	0.110044
Ptpn2	0.355045	0.110044
Rab5c	-0.356505	0.110044
Rarg	-0.385988	0.110044
Sap30l	-0.396574	0.110044
Sord	-0.402518	0.110044
Tfe3	-0.397332	0.110044
Tkt	-0.382439	0.110044
Trem1	0.327205	0.110044
Ublcp1	0.281467	0.110044
Usp48	-0.335123	0.110044
Wfdc17	0.365378	0.110044
Zfp953	0.39397	0.110044
2610037D02Rik	0.414286	0.109904
AI839979	0.374474	0.109904
Adamts10	-0.415916	0.109904
Agap3	-0.416857	0.109904
Ankrd16	0.402062	0.109904
Arl5a	0.332549	0.109904
Atp1a1	-0.360097	0.109904
Atrn	0.380913	0.109904
Capns1	-0.362198	0.109904
Ccdc80	0.355834	0.109904
Cdc37	-0.330277	0.109904
Cebpe	-0.386565	0.109904
Celsr3	-0.408552	0.109904
Chac1	-0.416003	0.109904
Ciapin1	-0.418448	0.109904
Coa3	-0.385312	0.109904
Cpne3	0.28578	0.109904
Csgalnact2	0.403077	0.109904
Csnk2b	-0.368867	0.109904
Csta2	0.400909	0.109904
Dennd4a	0.366516	0.109904
Dnah8	-0.41006	0.109904
Ehbp1l1	-0.335206	0.109904
Eif2b2	-0.385195	0.109904
Eif2s3x	-0.366109	0.109904
Eif4e2	-0.394869	0.109904
Faap100	-0.419406	0.109904
Fam98b	0.332234	0.109904
Fbxl3	0.319992	0.109904
Fbxo11	0.26922	0.109904
Fchsd2	0.41003	0.109904
Fes	-0.300398	0.109904
Gm13988	0.402631	0.109904
Gm20342	0.420296	0.109904
Gm43445	0.413575	0.109904
Gm49041	-0.411373	0.109904
Gm8013	0.378447	0.109904
Got2	-0.348669	0.109904
Gsdme	0.306457	0.109904
Herc4	0.341894	0.109904
Hmgb1-ps8	0.403677	0.109904
Hp	-0.358824	0.109904
Hpcal1	-0.326639	0.109904
Hrh2	-0.395056	0.109904
Icam2	-0.420889	0.109904
Inpp5k	-0.373955	0.109904
Itgax	-0.421862	0.109904
Kif21b	-0.303779	0.109904
Kri1	0.379469	0.109904
Lgals1	-0.360019	0.109904
Lgals9	-0.399246	0.109904
Lman1	0.417567	0.109904
Ltb4r1	-0.386035	0.109904
Npm3	-0.41714	0.109904
Nusap1	0.397828	0.109904
Paf1	-0.405201	0.109904
Pbrm1	0.269843	0.109904
Ppard	-0.396195	0.109904
Ppp6r1	-0.397749	0.109904
Ptbp1	-0.339531	0.109904
Rcor1	0.350707	0.109904
Rnpepl1	-0.33585	0.109904
Rps15	-0.355031	0.109904
Safb	-0.306576	0.109904
Sh2b1	-0.39492	0.109904
Sirpb1b	0.338686	0.109904
Slirp	0.411928	0.109904
Stard7	-0.355141	0.109904
Stom	-0.404363	0.109904
Stub1	-0.417593	0.109904
Sumo3	-0.330317	0.109904
Swi5	-0.401622	0.109904
Szrd1	-0.303621	0.109904
Taf4	0.414231	0.109904
Ttc14	0.324298	0.109904
Ubr1	0.367449	0.109904
Upf1	-0.366011	0.109904
Usp15	0.321906	0.109904
Zbtb7b	-0.36855	0.109904
Zfp954	-0.413087	0.109904
Znhit2	-0.401917	0.109904
Rap1gds1	0.380543	0.107688
Exoc5	0.298104	0.107593
H13	-0.360591	0.107593
Atg2a	-0.374085	0.106485
Atp11a	0.330755	0.106485
Phip	0.350822	0.105531
Mef2a	0.330487	0.105223
Spring1	-0.374354	0.104761
3110056K07Rik	0.411321	0.103848
Cenpj	0.342926	0.103848
Dgkz	-0.367795	0.103848
Osbpl11	0.35895	0.103848
Rpl19	-0.307248	0.103848
2610507B11Rik	0.393007	0.103637
Arpc1b	-0.317134	0.103637
Ncln	-0.400665	0.103637
Camk2g	0.353359	0.103621
Klhl9	0.373937	0.103241
Slf2	0.409408	0.103241
Arhgdia	-0.357718	0.102303
Mrpl57	-0.306531	0.102303
Mis12	-0.394038	0.102087
3110082I17Rik	-0.396856	0.101968
Actr1a	-0.366178	0.101968
Alyref	-0.370044	0.101968
Aoah	-0.339035	0.101968
Arid2	0.314565	0.101968
Asprv1	-0.320183	0.101968
Atg101	-0.373486	0.101968
Atp1a3	-0.341652	0.101968
Atp6v0a1	-0.322926	0.101968
Atp6v0d1	-0.312118	0.101968
Atp6v1h	0.36609	0.101968
B9d2	-0.389807	0.101968
Bcl2l1	-0.399741	0.101968
Bcl2l13	0.374901	0.101968
Chd1l	0.397327	0.101968
Cope	-0.385313	0.101968
Cpsf4	-0.381787	0.101968
Ctdp1	-0.401731	0.101968
Ctsa	-0.394631	0.101968
D2hgdh	0.369857	0.101968
Dazap1	-0.334613	0.101968
Dclre1c	0.398393	0.101968
Decr2	0.396836	0.101968
Dmxl2	0.356059	0.101968
Dnpep	-0.402706	0.101968
Dpm3	-0.344864	0.101968
Eef2	-0.279554	0.101968
Elk4	0.387354	0.101968
Emc10	-0.388187	0.101968
Emc3	-0.351715	0.101968
Fchsd1	-0.402553	0.101968
Gm15417	-0.368839	0.101968
Gm34908	-0.374122	0.101968
Gm44769	0.357742	0.101968
Gpatch11	0.278049	0.101968
Gsdmd	-0.362621	0.101968
Gtpbp1	-0.35421	0.101968
Ifnlr1	0.394232	0.101968
Klhdc4	-0.396608	0.101968
Lpp	0.395914	0.101968
Lrrc8c	0.400784	0.101968
Lsp1	-0.333646	0.101968
Lyrm2	0.363135	0.101968
Mul1	-0.371186	0.101968
Nbr1	0.296588	0.101968
Ndufa13	-0.352748	0.101968
Nmt1	-0.311388	0.101968
Otulinl	-0.407102	0.101968
Phf1	-0.372883	0.101968
Plaa	0.360886	0.101968
Plcg2	-0.279288	0.101968
Psmd10	-0.261759	0.101968
Rab11fip1	0.292477	0.101968
Rab8a	-0.317851	0.101968
Rab8b	0.294801	0.101968
Rabac1	-0.340758	0.101968
Rabgef1	0.376774	0.101968
Retreg1	-0.277895	0.101968
Rps11	-0.315417	0.101968
Senp3	-0.406778	0.101968
Sh3bp5l	-0.308006	0.101968
Shkbp1	-0.354674	0.101968
Slc15a3	-0.355089	0.101968
Smarcd2	-0.27806	0.101968
Snrnp70	0.331505	0.101968
Sra1	-0.294438	0.101968
Stap1	0.264567	0.101968
Syngr2	-0.298764	0.101968
Tmx3	0.28561	0.101968
Tpgs1	-0.400087	0.101968
Trmt12	-0.403936	0.101968
Tsn	-0.302745	0.101968
Ubc	-0.320557	0.101968
Unc45a	-0.401621	0.101968
Vamp8	-0.384838	0.101968
Vbp1	0.345882	0.101968
Wbp11	-0.33137	0.101968
Wbp1l	-0.281118	0.101968
Yipf4	-0.303877	0.101968
Zfp131	0.333438	0.101968
Zfp53	0.397952	0.101968
mt-Tv	-0.402077	0.101968
0610009B22Rik	0.376973	0.099854
3830406C13Rik	0.383982	0.099854
6820431F20Rik	0.340559	0.099854
AA467197	0.361596	0.099854
AW549877	0.370268	0.099854
Abi3	-0.384862	0.099854
Acap2	0.271613	0.099854
Acap3	-0.384366	0.099854
Akt2	-0.292551	0.099854
Alyref2	-0.377025	0.099854
Ankrd28	0.344651	0.099854
Arhgap4	-0.368403	0.099854
Atf5	-0.372154	0.099854
Atg4a	0.375957	0.099854
Atp5d	-0.3308	0.099854
B4galt6	0.353541	0.099854
Bag6	-0.33269	0.099854
Bcs1l	-0.365262	0.099854
Bmf	-0.388458	0.099854
Bmp2k	0.326679	0.099854
Bri3bp	-0.34293	0.099854
C1qb	-0.386126	0.099854
Camkk1	-0.362664	0.099854
Ccl4	-0.337463	0.099854
Cebpa	-0.312119	0.099854
Cebpzos	0.379997	0.099854
Cetn2	0.332352	0.099854
Cnppd1	-0.296153	0.099854
Cog6	0.377931	0.099854
Comtd1	-0.326291	0.099854
Cpd	0.338356	0.099854
Csnk1d	-0.274278	0.099854
Ctbp2	0.34858	0.099854
Ctsb	-0.299814	0.099854
Ctsz	-0.350816	0.099854
Cul3	0.231728	0.099854
Cyp4f18	-0.3482	0.099854
D130017N08Rik	0.339678	0.099854
D630023F18Rik	0.381546	0.099854
Dap	0.254441	0.099854
Dck	0.351689	0.099854
Dhx38	-0.313721	0.099854
Dnajb4	0.386787	0.099854
Drap1	-0.318438	0.099854
Ebag9	0.361376	0.099854
Egln2	-0.306384	0.099854
Eif2a	0.377037	0.099854
Eif2s3y	0.324293	0.099854
Eif3d	-0.325234	0.099854
Eif4a3	-0.314994	0.099854
Elf4	-0.288656	0.099854
Emilin2	-0.345004	0.099854
Epg5	0.390126	0.099854
Etv3	0.382581	0.099854
Exoc7	-0.350182	0.099854
Fam172a	0.337692	0.099854
Fhod1	-0.334217	0.099854
Fibp	-0.37185	0.099854
Fiz1	-0.378297	0.099854
Gab2	-0.348366	0.099854
Garnl3	0.362425	0.099854
Gatd1	-0.38089	0.099854
Get3	-0.370859	0.099854
Gga3	-0.290667	0.099854
Ggh	0.357532	0.099854
Glcci1	0.348232	0.099854
Gm23639	-0.363075	0.099854
Gm44007	-0.335728	0.099854
Gm45266	0.376469	0.099854
Gm5617	-0.366985	0.099854
Gpaa1	-0.349397	0.099854
Gpcpd1	0.25664	0.099854
Gpr137	-0.378004	0.099854
Haus3	0.385629	0.099854
Hdc	-0.294373	0.099854
Hexa	-0.304859	0.099854
Hif1an	-0.335968	0.099854
Hlcs	-0.348748	0.099854
Hopx	0.381078	0.099854
Il4ra	-0.319972	0.099854
Klc4	-0.337193	0.099854
Larp4	0.296168	0.099854
Lrg1	-0.359265	0.099854
Map1lc3a	-0.376577	0.099854
Marchf7	0.266784	0.099854
Megf9	0.33074	0.099854
Midn	-0.296949	0.099854
Mindy2	0.264044	0.099854
Mir142hg	-0.370917	0.099854
Mob2	-0.37311	0.099854
Mocos	-0.246808	0.099854
Mpdu1	-0.334192	0.099854
Mphosph6	0.373466	0.099854
Mpst	-0.348213	0.099854
Mpv17l2	-0.376244	0.099854
Mrpl14	-0.265318	0.099854
Mrpl47	0.378811	0.099854
Mrps16	-0.329757	0.099854
Mtf2	0.358753	0.099854
Mtif3	-0.367101	0.099854
Myl12b	-0.315897	0.099854
Mysm1	0.304055	0.099854
Nabp2	-0.343194	0.099854
Ncam1	-0.272588	0.099854
Ndst1	-0.227326	0.099854
Nit1	-0.37353	0.099854
Nkiras2	-0.299877	0.099854
Nsun6	0.394504	0.099854
Optn	-0.343161	0.099854
Orai3	-0.371416	0.099854
Orc4	0.319012	0.099854
Oser1	-0.285776	0.099854
P2ry12	0.374026	0.099854
Pcmtd1	0.263237	0.099854
Pdap1	-0.341751	0.099854
Pdcd2l	0.372747	0.099854
Pgghg	-0.387684	0.099854
Pgs1	-0.318441	0.099854
Phkg1	0.376644	0.099854
Pih1d1	-0.383152	0.099854
Pip4p1	-0.319212	0.099854
Platr7	0.335148	0.099854
Plcb2	-0.334222	0.099854
Plod3	-0.349411	0.099854
Pmvk	-0.351254	0.099854
Polr2i	-0.357627	0.099854
Ppp4r3a	0.309392	0.099854
Ppwd1	-0.329207	0.099854
Prpf18	0.266243	0.099854
Psg23	0.310878	0.099854
Psma1	0.357992	0.099854
Psmb6	-0.345806	0.099854
Psmc1	-0.378062	0.099854
Ptafr	-0.227394	0.099854
R3hdm4	-0.322504	0.099854
Rab26os	0.39515	0.099854
Rac2	-0.298104	0.099854
Rc3h2	0.289654	0.099854
Rhob	-0.319614	0.099854
Rictor	0.386603	0.099854
Rogdi	-0.374163	0.099854
Rpa2	-0.378594	0.099854
Rpl15	-0.353183	0.099854
Rpl18	-0.285205	0.099854
Samsn1	0.317166	0.099854
Scai	0.367457	0.099854
Scfd1	0.269246	0.099854
Serf2	-0.305761	0.099854
Setd7	0.324249	0.099854
Sf3b6	0.376083	0.099854
Sgk3	0.24112	0.099854
Sidt2	-0.311264	0.099854
Sike1	0.343269	0.099854
Sin3b	-0.235085	0.099854
Slc15a4	-0.309753	0.099854
Slc48a1	-0.335376	0.099854
Smg7	-0.358194	0.099854
Snai1	0.382501	0.099854
Snora30	-0.37556	0.099854
Snord3a	-0.38011	0.099854
Spag7	-0.274259	0.099854
Sppl3	-0.307761	0.099854
St3gal4	0.373844	0.099854
Stfa2l1	0.300969	0.099854
Stx7	0.226986	0.099854
Supt6	-0.379714	0.099854
Taok1	0.319159	0.099854
Tmem154	-0.322327	0.099854
Tmem168	0.395042	0.099854
Tmod3	0.236986	0.099854
Tmub2	-0.321986	0.099854
Tnfsf13b	0.307825	0.099854
Trf	-0.352554	0.099854
Trim24	0.390533	0.099854
Trp53inp1	0.293578	0.099854
Tsc22d4	-0.29726	0.099854
Txn2	-0.370778	0.099854
Ubb	-0.303955	0.099854
Ube2l6	0.382175	0.099854
Ubr4	-0.357887	0.099854
Vps28	-0.31248	0.099854
Yif1a	-0.354334	0.099854
Zc3h14	0.307935	0.099854
Zfp787	-0.357649	0.099854
Zfx	0.286794	0.099854
Zranb1	0.286231	0.099854
Mib1	0.337873	0.097587
Polr2k	0.349765	0.097587
Retn	-0.355397	0.097587
Ankrd12	0.272907	0.097278
Ddx25	0.365324	0.097278
Dennd4b	-0.299298	0.097278
Spata13	0.293108	0.097278
Tpp2	0.288492	0.097278
Usp25	0.318309	0.097278
Zbtb37	0.355025	0.097278
Aak1	0.327011	0.096401
Alkbh4	-0.333055	0.096401
Ank1	-0.319726	0.096401
Ano10	-0.330891	0.096401
Anxa6	-0.355498	0.096401
Ap2s1	-0.350824	0.096401
Arfgef1	0.266598	0.096401
Cbl	0.194525	0.096401
Cip2a	0.370501	0.096401
Cnn2	-0.311424	0.096401
Dhx58	0.294017	0.096401
Etfrf1	0.318654	0.096401
Exoc6b	0.365009	0.096401
Fkrp	-0.350147	0.096401
Gm19705	0.313078	0.096401
Gm43071	0.365379	0.096401
Herc1	0.261253	0.096401
Kat5	-0.344305	0.096401
Krcc1	0.239174	0.096401
Lbh	-0.257914	0.096401
Luc7l2	0.322824	0.096401
Ly6a	-0.368049	0.096401
Ly6g5b	-0.306768	0.096401
Man1b1	-0.345181	0.096401
Mapkapk2	-0.23172	0.096401
Mcm6	0.361756	0.096401
Mtm1	0.369535	0.096401
Ndufaf3	-0.335927	0.096401
Nfkb2	-0.353497	0.096401
Nktr	0.3293	0.096401
Odc1	0.369902	0.096401
P2rx4	0.361436	0.096401
Pcyox1	0.357646	0.096401
Pea15a	-0.353802	0.096401
Phrf1	-0.307881	0.096401
Pnkp	-0.247312	0.096401
Ppt2	-0.355343	0.096401
Prelid3b	-0.258244	0.096401
Ptms	-0.366315	0.096401
Rab11b	-0.250525	0.096401
Rbm6	0.294786	0.096401
Retnlb	0.351563	0.096401
Rrbp1	-0.304458	0.096401
S1pr1	0.367659	0.096401
Sirt7	-0.275954	0.096401
Slc25a16	0.356419	0.096401
Slc31a2	0.314762	0.096401
Smchd1	0.297651	0.096401
Stx4a	-0.322249	0.096401
Syne1	0.313951	0.096401
Timm13	-0.364451	0.096401
Tlr13	-0.266907	0.096401
Tor1aip1	0.28547	0.096401
Tpcn2	-0.363649	0.096401
U2af2	-0.291834	0.096401
Uap1l1	-0.33384	0.096401
Ufsp2	0.304896	0.096401
Zfp384	-0.340545	0.096401
Ankrd44	0.281948	0.096389
Atxn10	-0.298294	0.096389
C1qa	-0.362547	0.096389
C330018D20Rik	0.358666	0.096389
Calcrl	0.32382	0.096389
Gm36161	0.361312	0.096389
Lypd6b	0.36152	0.096389
Mmd	-0.339999	0.096389
Rabep1	0.346547	0.096389
Rars	0.315528	0.096389
Sec11c	0.300731	0.096389
mt-Ta	-0.362395	0.096389
5530601H04Rik	0.348805	0.096356
Arf6	-0.25924	0.096356
Med8	-0.249299	0.096356
Pdlim2	-0.271353	0.096356
Rhof	-0.313062	0.096356
Zyx	-0.26637	0.096356
Amn1	0.294758	0.095735
Cnnm3	-0.341047	0.095735
Ralb	0.250977	0.095735
Tagln2	-0.322696	0.095735
Adssl1	-0.257762	0.095497
Pag1	0.324496	0.095497
Bmx	0.208237	0.095359
Bri3	-0.249558	0.095359
Abca2	-0.360235	0.095129
Marchf2	-0.319182	0.094545
Timm8b	0.340254	0.094545
Acaa2	-0.354201	0.093694
Gm26576	-0.343196	0.093694
Stard4	0.351847	0.093694
Zfp516	0.26355	0.093694
Ap2m1	-0.292898	0.093684
Sema7a	-0.34415	0.093684
Slc43a2	-0.337616	0.093684
Rufy4	-0.358553	0.09322
Tomm34	-0.333159	0.09322
Ccnt2	0.307872	0.092493
D730003I15Rik	-0.332414	0.092493
Stk17b	0.210779	0.092493
Tex261	-0.281644	0.092493
Uqcrc1	-0.328266	0.092493
mt-Tn	-0.351653	0.092493
Ncbp3	-0.319001	0.092436
1810037I17Rik	0.351053	0.092414
Arf3	-0.331889	0.092414
Cd86	0.333343	0.092414
Gpr137b-ps	0.305454	0.092414
Hmgcs1	0.29631	0.092414
Magoh	0.333286	0.092414
Nabp1	0.325286	0.092414
Ocel1	-0.309208	0.092414
Pigs	-0.331309	0.092414
Plekhj1	-0.348747	0.092414
Psma5	0.354054	0.092414
Rasgrp4	-0.288765	0.092414
Sarnp	0.338226	0.092414
Sqle	0.352255	0.092414
Uchl5	-0.249213	0.092414
Znhit1	-0.295317	0.092364
Tax1bp3	-0.337172	0.092198
Acads	-0.353124	0.092062
Ammecr1l	0.321592	0.092062
Apaf1	0.351663	0.092062
Arih1	0.266025	0.092062
Dnaja2	0.317197	0.092062
Dusp1	0.331493	0.092062
Ell2	0.316909	0.092062
Fam199x	0.335592	0.092062
Flot1	-0.29669	0.092062
Gigyf1	-0.343713	0.092062
Gpbp1	0.333164	0.092062
Il17ra	-0.316398	0.092062
Ints13	0.29103	0.092062
Jade2	-0.330601	0.092062
Klhl5	0.277897	0.092062
Lyrm1	0.325496	0.092062
Ndufb6	0.285752	0.092062
Ndufs3	-0.353616	0.092062
Pfkl	-0.354724	0.092062
Pigk	0.332632	0.092062
Psmd13	-0.299974	0.092062
Ptgs1	-0.313977	0.092062
Rexo2	-0.352557	0.092062
Serpinb1a	0.291132	0.092062
Slc25a3	-0.198851	0.092062
Smg1	0.291899	0.092062
Srgap2	-0.316774	0.092062
Taf1b	0.352485	0.092062
Tbca	0.319597	0.092062
Tmem165	0.338016	0.092062
Vav1	-0.293624	0.092062
Xiap	0.266766	0.092062
4930402H24Rik	0.331557	0.091033
Capza2	0.281019	0.091033
Mdm4	0.257656	0.091033
Mocs1	-0.320227	0.091033
Stk16	-0.266791	0.091033
Clec4e	0.257996	0.091018
Taf1d	0.306854	0.091006
Tbrg1	-0.313017	0.091006
Acot7	-0.282123	0.090296
Bnip3l	0.255473	0.090296
Cib1	-0.264459	0.090296
Crlf3	0.244139	0.090296
Ddx24	-0.3015	0.090296
Def6	-0.305231	0.090296
Fam162a	0.324547	0.090296
Fbxo33	0.267771	0.090296
Fbxo8	0.330195	0.090296
Gatad2a	-0.330917	0.090296
Isg15	0.325831	0.090296
Lta4h	0.288727	0.090296
Norad	0.250291	0.090296
Nrd1	-0.326955	0.090296
Pigv	-0.324757	0.090296
Plscr1	0.350282	0.090296
Rnase6	0.344032	0.090296
Rpl14	-0.321494	0.090296
Sh3bgrl3	-0.284067	0.090296
Smim11	0.337303	0.090296
Tank	0.231285	0.090296
Ubac2	-0.3184	0.090296
Vamp5	-0.269116	0.090296
Zfp51	0.35108	0.090296
Fbxo10	0.321603	0.089351
Crot	0.25448	0.088359
Eif3e	0.342717	0.08786
Alg14	-0.345092	0.08681
Macir	0.266783	0.08681
Mien1	-0.287603	0.08681
Mmadhc	0.323344	0.08681
Sf3b2	-0.261978	0.08681
Ccnb2	0.332439	0.086178
Cerk	0.317851	0.086178
Hspe1	0.346027	0.086178
Nup98	0.340907	0.086178
Pde3b	0.337811	0.086178
Tbkbp1	-0.326827	0.086178
Zfp628	-0.346435	0.086178
Tmem229b	-0.326594	0.086109
Zscan29	-0.27968	0.086109
Zxdc	-0.286113	0.086109
Arfgap1	-0.328461	0.085994
C1galt1	0.30587	0.085994
Cables2	-0.29518	0.085994
Carhsp1	-0.216167	0.085994
Cbx4	-0.296748	0.085994
Cln3	-0.269231	0.085994
Cr1l	0.21745	0.085994
Fbxw5	-0.343217	0.085994
Fkbp8	-0.301632	0.085994
Gfpt1	0.301858	0.085994
Gm42702	0.343918	0.085994
Gm48498	0.335733	0.085994
Gmfg	0.310473	0.085994
Gys1	-0.299888	0.085994
Helz2	0.321958	0.085994
Lrwd1	-0.32185	0.085994
Mical1	-0.265033	0.085994
Mrpl33	0.292713	0.085994
Nceh1	0.323713	0.085994
Pank3	0.323649	0.085994
Pde6d	0.331768	0.085994
Ppp4r3b	0.211637	0.085994
Pten	0.224433	0.085994
Rab7	-0.206927	0.085994
Rbbp7	0.338699	0.085994
Rbm47	0.260709	0.085994
Rchy1	0.279008	0.085994
Rxra	-0.342819	0.085994
Tex15	0.29105	0.085994
Tmed5	0.281848	0.085994
Ttyh3	-0.313571	0.085994
Ufl1	0.317008	0.085994
Vill	-0.312922	0.085994
Vps13c	0.32809	0.085994
Cdk19	-0.304204	0.08561
Agpat2	-0.233252	0.08552
Chmp4b	-0.226963	0.08552
Def8	-0.309081	0.08552
Elovl1	-0.311671	0.08552
Far1	0.261763	0.08552
Fbxw2	0.223789	0.08552
Glg1	-0.320292	0.08552
Mis18bp1	0.318357	0.08552
Ndufv1	-0.322447	0.08552
Pdha1	-0.239237	0.08552
Snx13	0.316067	0.08552
St6galnac4	-0.333611	0.08552
Ahsa2	0.335727	0.085355
Atg3	0.211484	0.085355
Basp1	-0.296699	0.085355
Bpnt2	0.277854	0.085355
C1qc	-0.327155	0.085355
Capg	-0.272486	0.085355
Cdc37l1	0.26813	0.085355
Cdkn2aipnl	-0.217978	0.085355
Cisd1	0.337322	0.085355
Crnkl1	0.285501	0.085355
Cspp1	-0.273239	0.085355
Cystm1	-0.331852	0.085355
D230025D16Rik	-0.327624	0.085355
Ddx60	0.280301	0.085355
Dlst	0.2148	0.085355
Dnajc5	-0.233652	0.085355
Dpp8	0.263884	0.085355
Dynll1	0.305886	0.085355
Eif3k	-0.276124	0.085355
Emc7	0.282074	0.085355
Epb41	-0.283352	0.085355
Erf	-0.335294	0.085355
Faf2	-0.301942	0.085355
Fam32a	-0.227109	0.085355
Farsa	-0.334823	0.085355
Fcgr3	-0.198837	0.085355
Fyttd1	0.332706	0.085355
Galns	-0.266389	0.085355
Gm10642	-0.3194	0.085355
Gm20406	-0.307648	0.085355
Gm34589	0.299389	0.085355
Gm49336	0.275284	0.085355
Kcnq1ot1	0.338413	0.085355
Kif3b	-0.295631	0.085355
Ldha	-0.212385	0.085355
Lysmd3	0.325212	0.085355
Med25	-0.335525	0.085355
Mrpl22	-0.320662	0.085355
Mrps14	0.333325	0.085355
Nradd	-0.314553	0.085355
Nudt3	0.29244	0.085355
Ogdh	-0.320058	0.085355
Pdcl	0.282034	0.085355
Ppp2r3d	-0.338213	0.085355
Psmc6	0.283092	0.085355
Rbms1	0.269024	0.085355
Relt	-0.282203	0.085355
Riox1	-0.19093	0.085355
Rnf8	0.290835	0.085355
Rplp1	-0.238661	0.085355
Samd9l	0.203068	0.085355
Sgpl1	-0.252468	0.085355
Slfn5	0.263951	0.085355
Smc4	0.238707	0.085355
Specc1	0.290306	0.085355
Taok3	-0.274961	0.085355
Tnfaip8l2	-0.275705	0.085355
Vps51	0.314564	0.085355
Wwp1	0.297216	0.085355
Gm15675	0.333091	0.084514
1110059E24Rik	0.272775	0.084435
1810030O07Rik	0.248401	0.084435
1810058I24Rik	-0.217633	0.084435
2310015A10Rik	-0.293521	0.084435
2510039O18Rik	-0.239097	0.084435
2810013P06Rik	0.263907	0.084435
2900093K20Rik	-0.288627	0.084435
5730455P16Rik	0.333301	0.084435
9130401M01Rik	-0.326801	0.084435
AC131728.1	-0.316256	0.084435
Abhd15	-0.321472	0.084435
Abl2	-0.318659	0.084435
Acaa1a	-0.294572	0.084435
Acbd6	-0.285169	0.084435
Adam15	-0.326124	0.084435
Adprh	-0.253114	0.084435
Adprm	0.262997	0.084435
Adtrp	0.320711	0.084435
Ago4	0.311749	0.084435
Aim2	-0.285428	0.084435
Akap8l	-0.322632	0.084435
Alox5	-0.193405	0.084435
Ankfy1	0.253947	0.084435
Ankrd27	0.27244	0.084435
Anp32a	-0.262413	0.084435
Ap3m1	0.239968	0.084435
Ap5s1	-0.305184	0.084435
Arfrp1	-0.254828	0.084435
Arhgap31	0.269477	0.084435
Arpc5	0.212938	0.084435
Asb7	0.217235	0.084435
Ash1l	0.273573	0.084435
Atp8a1	0.241132	0.084435
Atp9b	0.323757	0.084435
Avl9	0.266197	0.084435
B230208H11Rik	0.299657	0.084435
B230303A05Rik	0.256935	0.084435
B4galt7	-0.315973	0.084435
BC002059	0.307876	0.084435
BC029722	-0.299319	0.084435
Bola1	-0.293171	0.084435
C3	-0.275887	0.084435
Calcoco1	-0.321514	0.084435
Calu	0.321352	0.084435
Ccdc125	0.222823	0.084435
Ccdc6	0.327812	0.084435
Ccng1	0.242835	0.084435
Ccr1	0.297511	0.084435
Cdadc1	0.290331	0.084435
Cep85l	0.307798	0.084435
Chil1	-0.264759	0.084435
Ciz1	-0.306278	0.084435
Cklf	0.313938	0.084435
Clptm1	-0.295419	0.084435
Cnot1	0.254037	0.084435
Cyld	0.233834	0.084435
Cyren	-0.282672	0.084435
D10Wsu102e	0.310847	0.084435
Dars	0.236147	0.084435
Dctn2	-0.2609	0.084435
Dennd5a	-0.228096	0.084435
Derl1	-0.187979	0.084435
Dgat1	-0.233684	0.084435
Dhps	-0.314131	0.084435
Dlat	0.313252	0.084435
Dram1	0.322456	0.084435
Dtx4	-0.301156	0.084435
Dync1h1	-0.298531	0.084435
Eif3g	-0.312383	0.084435
Esco1	0.275032	0.084435
Esd	0.301751	0.084435
Ewsr1	0.301246	0.084435
Fam160a2	0.269165	0.084435
Fam20b	0.316839	0.084435
Fbxo4	0.317965	0.084435
Fli1	0.240036	0.084435
Flvcr1	0.251771	0.084435
Frg1	-0.29078	0.084435
Fstl3	-0.268782	0.084435
Ftl1-ps1	-0.315206	0.084435
Gadd45g	-0.257352	0.084435
Gk	0.288043	0.084435
Glod4	0.303198	0.084435
Gm29562	-0.316583	0.084435
Gm31583	0.295561	0.084435
Gm4356	0.333583	0.084435
Gm47234	0.265038	0.084435
Gnai3	0.291256	0.084435
Gspt1	0.312762	0.084435
Hdgfl2	-0.308219	0.084435
Helz	0.282619	0.084435
Hlx	-0.273535	0.084435
Hmces	-0.327908	0.084435
Hp1bp3	0.248183	0.084435
Hsd17b7	0.280425	0.084435
Hsdl1	-0.286627	0.084435
Id1	-0.210407	0.084435
Idh1	0.289295	0.084435
Ifi35	-0.311775	0.084435
Il16	-0.257079	0.084435
Il1f9	-0.202275	0.084435
Il1r2	-0.205582	0.084435
Immp1l	0.330767	0.084435
Ipo7	0.291074	0.084435
Irf3	-0.265565	0.084435
Kantr	-0.318516	0.084435
Kat7	-0.296974	0.084435
Kbtbd7	0.236211	0.084435
Kdm3a	0.312048	0.084435
Kdm5a	0.217338	0.084435
Kif1c	-0.277026	0.084435
Kiss1r	-0.29416	0.084435
Klf3	-0.252944	0.084435
Klhl24	0.301768	0.084435
Klra2	0.272501	0.084435
Krt83	-0.315967	0.084435
Ksr1	-0.244453	0.084435
Lemd2	-0.306587	0.084435
Lin7c	0.231133	0.084435
Lmbr1l	-0.306376	0.084435
Lpgat1	0.239074	0.084435
Lypla1	0.219413	0.084435
Maml1	0.332543	0.084435
Mapk7	-0.280597	0.084435
Mcam	-0.299655	0.084435
Mdm2	0.258677	0.084435
Mgat5	0.302716	0.084435
Mier1	0.222983	0.084435
Mpzl3	-0.293426	0.084435
Mrps18c	0.316243	0.084435
Mvd	-0.318138	0.084435
Myl12a	0.271881	0.084435
Nagk	-0.279061	0.084435
Nbeal2	-0.306473	0.084435
Ndufa1	0.316572	0.084435
Ndufb1	0.312453	0.084435
Ndufs2	-0.290604	0.084435
Nfyc	-0.311401	0.084435
Nipsnap2	0.227681	0.084435
Nqo2	0.292815	0.084435
Nsun3	0.273149	0.084435
Nudt5	0.315338	0.084435
Nuf2	0.317951	0.084435
Nup88	0.316217	0.084435
Ociad1	-0.298516	0.084435
Olfr1260	0.321318	0.084435
Oxnad1	-0.31703	0.084435
Patl1	-0.313533	0.084435
Pbxip1	-0.272923	0.084435
Pcbd2	-0.278473	0.084435
Pcmtd2	0.290984	0.084435
Pdcd10	0.258492	0.084435
Pdpn	0.316876	0.084435
Pfkp	-0.273062	0.084435
Pigc	-0.268029	0.084435
Pisd	-0.268514	0.084435
Polr2e	-0.267504	0.084435
Ppp1cb	0.331425	0.084435
Ppp1r42	0.29841	0.084435
Prrc2a	0.310327	0.084435
Psen1	-0.295202	0.084435
Psg16	-0.300511	0.084435
Psmd11	0.312452	0.084435
Psme4	0.249222	0.084435
Qars	-0.261782	0.084435
Rab24	-0.236672	0.084435
Rangap1	-0.324776	0.084435
Rbbp8	0.306012	0.084435
Rbfa	-0.237909	0.084435
Rbl1	-0.319665	0.084435
Rnf103	0.31929	0.084435
Rnf185	-0.271425	0.084435
Ro60	0.319263	0.084435
Rps27a-ps1	0.31433	0.084435
Rrp1	-0.317072	0.084435
Sap130	0.327169	0.084435
Sec61g	0.28568	0.084435
Sema4f	-0.310452	0.084435
Sharpin	-0.250876	0.084435
Sik2	0.317857	0.084435
Sipa1l1	-0.320914	0.084435
Slc30a1	0.286994	0.084435
Slc35a4	-0.320188	0.084435
Slc6a13	-0.278845	0.084435
Smim7	-0.268583	0.084435
Snhg1	0.321378	0.084435
Snord118	-0.325945	0.084435
Snord89	-0.286987	0.084435
Spag9	0.268623	0.084435
Spcs3	0.321382	0.084435
Sppl2a	0.253922	0.084435
Srsf9	0.286589	0.084435
Ssbp4	-0.316695	0.084435
Stag1	0.27675	0.084435
Strap	0.285618	0.084435
Surf1	-0.2842	0.084435
Susd1	-0.315062	0.084435
Tacstd2	0.296053	0.084435
Tbc1d14	0.281259	0.084435
Tcp11l2	0.305466	0.084435
Tfdp2	-0.293609	0.084435
Tgs1	0.296117	0.084435
Thoc7	0.271082	0.084435
Tm7sf3	0.314962	0.084435
Tmem123	0.224402	0.084435
Tmem219	-0.213997	0.084435
Tmem30a	0.22947	0.084435
Tmem87b	0.318961	0.084435
Tob1	0.285598	0.084435
Trafd1	0.267462	0.084435
Trim30b	0.230469	0.084435
Tspyl1	-0.189712	0.084435
Tubb5	-0.255976	0.084435
Ube2i	-0.189076	0.084435
Ugdh	0.287433	0.084435
Unc50	0.322661	0.084435
Vamp3	-0.216151	0.084435
Vps54	0.2679	0.084435
Vrk3	-0.263183	0.084435
Wbp2	-0.215185	0.084435
Wdfy1	0.319647	0.084435
Wdr13	0.316973	0.084435
Xrcc4	0.289298	0.084435
Ybey	0.318209	0.084435
Zcchc8	0.277529	0.084435
Zfp46	0.318416	0.084435
mt-Tl1	-0.326376	0.084435
C1d	0.306616	0.084146
Casp1	0.280748	0.084146
Cox7b	0.28996	0.084146
Fcrl1	-0.311362	0.084146
Gm10616	-0.251748	0.084146
Gm23442	-0.312093	0.084146
Gskip	0.262662	0.084146
Heca	0.246173	0.084146
Hmg20a	0.293978	0.084146
Inhba	0.272673	0.084146
Lmo2	0.244855	0.084146
Macf1	0.298582	0.084146
Mosmo	0.30896	0.084146
Msrb1	-0.188439	0.084146
Ncoa4	0.295118	0.084146
Ndufb3	0.310237	0.084146
Pfdn1	0.296535	0.084146
Ppih	0.310409	0.084146
Ppp1r15b	0.240934	0.084146
Ppp4r2	0.231882	0.084146
Rap1a	0.259718	0.084146
Slc16a3	-0.303454	0.084146
Smc1a	-0.25567	0.084146
Snord104	-0.313347	0.084146
Snw1	-0.250286	0.084146
Ssh3	-0.305962	0.084146
Suds3	-0.213447	0.084146
Taf8	0.299088	0.084146
Tmsb4x	0.30644	0.084146
Zfp407	0.311513	0.084146
Rps6kb2	-0.302421	0.084101
Asxl2	0.269013	0.084008
Ggt5	-0.26731	0.084008
Gm31683	-0.310655	0.084008
Gm49599	0.310465	0.084008
Hnrnph3	0.287453	0.084008
Mgst1	0.3025	0.084008
R3hdm1	0.287865	0.084008
Relch	0.270571	0.084008
Stat5b	-0.24524	0.084008
Tbc1d15	0.197966	0.084008
Tmc6	-0.283005	0.084008
Tom1	-0.289401	0.084008
mt-Tg	-0.286472	0.084008
Ergic2	0.222142	0.083808
Ap3d1	-0.289275	0.083556
Fndc3a	0.242625	0.083556
Sdf4	-0.224253	0.083556
Cd244a	0.304041	0.083475
Cers5	-0.265415	0.083475
Fabp4	-0.25884	0.083475
Gm16894	-0.310214	0.083475
Mrgbp	0.310273	0.083475
Pde12	0.286578	0.083475
Tmem251	0.309811	0.083475
Uxt	-0.295692	0.082854
Pttg1ip	-0.198067	0.08235
Chmp5	0.289179	0.082171
Pstpip1	-0.213623	0.082126
Nlrx1	-0.303204	0.082117
Cd37	-0.281868	0.082047
Pacs1	-0.271908	0.081913
AC109196.1	0.248553	0.081847
Atxn7	0.270852	0.081847
Hivep1	0.226202	0.081847
Ndufc2	0.299269	0.081847
Chrm3	-0.269609	0.081368
Fuca1	-0.262127	0.081368
Gvin-ps7	0.264345	0.081368
Naa10	-0.304377	0.081368
Psma2	0.296398	0.081368
S100a13	0.27728	0.081368
Cenpk	0.307255	0.081227
Hmgn2	0.304915	0.081227
Kdm7a	0.229183	0.081227
Lims1	0.283126	0.081227
Map11	-0.233741	0.081227
Prkaca	-0.272951	0.081227
Gpbp1l1	0.22995	0.081164
Smim15	0.24212	0.081164
Tra2a	0.249843	0.081164
Coasy	-0.297009	0.080998
Rassf1	-0.26332	0.080998
Wdr61	0.299429	0.080998
Cdk1	0.307037	0.080667
2810403D21Rik	0.28101	0.080559
4930453N24Rik	0.241443	0.080559
4930523C07Rik	0.200762	0.080559
Abcf1	-0.291963	0.080559
Acad12	-0.30025	0.080559
Aff4	0.234067	0.080559
Alg5	0.284373	0.080559
Anapc5	-0.28872	0.080559
Aqp9	0.213608	0.080559
Arid3b	-0.254405	0.080559
Brf1	-0.27543	0.080559
Brf2	-0.28781	0.080559
C130050O18Rik	-0.292353	0.080559
Casp8ap2	0.255476	0.080559
Chd6	0.290413	0.080559
Clec5a	0.244672	0.080559
Clec7a	0.211818	0.080559
Cmc2	-0.300486	0.080559
Cmtm7	-0.290032	0.080559
Cpt1a	-0.292555	0.080559
Cptp	-0.289089	0.080559
Cstf3	0.255725	0.080559
Czib	0.289459	0.080559
D17H6S53E	-0.298338	0.080559
D5Ertd579e	0.279834	0.080559
Dctn5	-0.234961	0.080559
Ddx39b	-0.250469	0.080559
Dhx8	-0.280649	0.080559
Dot1l	0.27075	0.080559
Dynlt1f	0.297655	0.080559
Epb41l2	0.261811	0.080559
Epx	0.223663	0.080559
Etfb	-0.270748	0.080559
Fcnb	-0.274	0.080559
Fgd3	-0.245307	0.080559
Fgr	-0.17949	0.080559
Fkbp5	0.262849	0.080559
Gch1	0.280861	0.080559
Gm42826	-0.258869	0.080559
Gm47015	-0.300267	0.080559
Gm47863	-0.29485	0.080559
Gm49499	-0.29846	0.080559
Grk5	0.27079	0.080559
Gtf2b	0.296288	0.080559
H4f16	-0.290962	0.080559
Haao	-0.29152	0.080559
Hmbox1	0.296631	0.080559
Hnrnpa3	0.236588	0.080559
Ing3	0.253129	0.080559
Ino80c	-0.20735	0.080559
Jun	-0.295568	0.080559
Kdm5c	-0.259696	0.080559
Lamtor3	0.250801	0.080559
Lrrk2	0.251558	0.080559
Lsm1	0.269773	0.080559
Mad2l1	0.302274	0.080559
Mapk8ip3	-0.292756	0.080559
Mbnl1	0.252408	0.080559
Mettl14	0.297273	0.080559
Mex3c	0.278892	0.080559
Mis18a	0.299916	0.080559
Mitd1	0.294896	0.080559
Mplkip	0.259646	0.080559
Msantd4	0.289286	0.080559
Nfat5	0.29048	0.080559
Nup35	0.300486	0.080559
Pex14	-0.292314	0.080559
Picalm	0.214711	0.080559
Plekhg1	0.294133	0.080559
Pnpo	-0.303608	0.080559
Ppp1r12c	-0.215172	0.080559
Psma7	0.178172	0.080559
Rab11fip5	-0.295927	0.080559
Rab21	0.171435	0.080559
Rasgrp2	-0.207774	0.080559
Rgs19	-0.181473	0.080559
Rnf146	0.300096	0.080559
Rnf34	0.25452	0.080559
Rp2	0.296392	0.080559
Rpl22l1	0.302781	0.080559
Rpl39	0.297004	0.080559
Rpp21	-0.229287	0.080559
Rps27a	0.27153	0.080559
Rpsa	-0.258001	0.080559
Rsl1d1	0.29901	0.080559
Sf3a2	-0.297149	0.080559
Slc25a36	0.285613	0.080559
Smad2	-0.207749	0.080559
Snapin	0.26995	0.080559
Sp110	-0.27333	0.080559
Ssr3	0.252915	0.080559
Stfa3	0.230946	0.080559
Stk26	0.294849	0.080559
Stx6	0.289727	0.080559
Tbc1d10b	-0.202389	0.080559
Tbck	0.286898	0.080559
Tent5a	0.296645	0.080559
Tgfb1	-0.304218	0.080559
Tgif2	0.299013	0.080559
Tmcc1	0.272644	0.080559
Tmem106b	0.264126	0.080559
Trappc5	-0.212455	0.080559
Trem3	0.276611	0.080559
Txlng	0.295735	0.080559
Ubxn7	0.281792	0.080559
Usp34	0.210359	0.080559
Vps13b	0.262452	0.080559
Ythdf2	0.275959	0.080559
Zfand6	0.210796	0.080559
Zfp101	0.303623	0.080559
Zfp715	0.267065	0.080559
Zhx2	-0.274691	0.080559
mt-Nd5	0.25952	0.080559
Chchd2	-0.184146	0.080507
Gm2735	0.286297	0.080507
Pcna	0.295528	0.080507
mt-Th	-0.296004	0.080507
0610039K10Rik	-0.293946	0.079385
1810013L24Rik	0.181376	0.079385
2310022A10Rik	-0.2777	0.079385
2810454H06Rik	-0.282536	0.079385
4732465J04Rik	-0.257522	0.079385
4930589O11Rik	-0.291485	0.079385
4932438A13Rik	0.227477	0.079385
5330438D12Rik	0.283227	0.079385
6530402F18Rik	-0.280059	0.079385
9530068E07Rik	0.274259	0.079385
A430073D23Rik	0.289371	0.079385
AB124611	-0.217779	0.079385
Aasdhppt	0.286404	0.079385
Abca13	0.260885	0.079385
Abhd17b	-0.216145	0.079385
Abracl	0.263624	0.079385
Acadvl	-0.282482	0.079385
Acbd5	0.206983	0.079385
Acsl1	0.206104	0.079385
Actr6	0.243729	0.079385
Ado	-0.280208	0.079385
Adrb2	-0.256535	0.079385
Agfg1	0.179717	0.079385
Alcam	0.251939	0.079385
Arhgdib	-0.171601	0.079385
Arl14ep	0.280658	0.079385
Arsk	0.29206	0.079385
Asxl1	-0.195325	0.079385
Atp1b1	-0.261578	0.079385
Atp2a3	-0.273055	0.079385
Atp5j	0.276581	0.079385
Atp5mpl	0.252733	0.079385
Bcl7b	-0.252678	0.079385
C130026I21Rik	0.278805	0.079385
C1galt1c1	0.256759	0.079385
C920009B18Rik	0.271157	0.079385
Camk1	-0.235002	0.079385
Capn1	-0.248188	0.079385
Capn7	0.28535	0.079385
Ccdc18	0.278028	0.079385
Ccdc34	0.286222	0.079385
Ccm2	-0.234586	0.079385
Cd164	0.217701	0.079385
Cd3d	-0.259829	0.079385
Cenpq	0.270939	0.079385
Cfap91	0.294609	0.079385
Chpt1	0.292634	0.079385
Chuk	0.281497	0.079385
Ciao2a	0.234384	0.079385
Ckap4	-0.239816	0.079385
Clpx	0.28889	0.079385
Cmah	0.287141	0.079385
Cnot7	0.284059	0.079385
Cnpy2	0.24523	0.079385
Coa6	0.27528	0.079385
Cog4	-0.261602	0.079385
Colgalt1	-0.290738	0.079385
Copz1	-0.196029	0.079385
Crispld2	-0.255831	0.079385
Cse1l	0.290214	0.079385
Ctbp1	0.222715	0.079385
Ctdsp1	-0.216776	0.079385
Ctps2	-0.215599	0.079385
Dad1	-0.273886	0.079385
Ddx54	-0.290437	0.079385
Ddx6	0.15447	0.079385
Dhrs3	-0.29035	0.079385
Dnajc30	-0.284898	0.079385
Ect2	0.294135	0.079385
Eif4ebp1	-0.205497	0.079385
Elmod2	-0.278001	0.079385
Elp2	-0.265881	0.079385
Fam111a	0.153365	0.079385
Fbxo3	0.194447	0.079385
Fech	-0.292962	0.079385
Fgd4	0.203979	0.079385
Frat1	-0.236188	0.079385
Frmd8os	0.283306	0.079385
Fryl	0.262128	0.079385
Gabpb2	0.23375	0.079385
Gcc1	-0.260098	0.079385
Gcn1	-0.284793	0.079385
Gcnt1	0.229649	0.079385
Ghdc	-0.283801	0.079385
Gin1	0.267634	0.079385
Glipr2	-0.199602	0.079385
Gm13341	0.278785	0.079385
Gm42669	0.282707	0.079385
Gm43672	-0.25799	0.079385
Gm45894	0.283968	0.079385
Gm47951	0.249452	0.079385
Gnaq	0.239026	0.079385
Gns	-0.266252	0.079385
Gpsm3	-0.193923	0.079385
Grk2	-0.186817	0.079385
Grpel1	0.270683	0.079385
Guk1	-0.231584	0.079385
Haus8	-0.257418	0.079385
Hcfc1r1	-0.229113	0.079385
Hexb	0.273999	0.079385
Hmgcr	0.232582	0.079385
Hnrnph1	0.280097	0.079385
Hook3	0.209878	0.079385
Hsd17b12	0.277597	0.079385
Hsd17b4	0.28124	0.079385
Ifitm3	-0.218126	0.079385
Insr	0.283387	0.079385
Iqgap2	0.217464	0.079385
Itch	0.238702	0.079385
Josd1	0.273082	0.079385
Kbtbd2	0.282315	0.079385
Kcnab2	-0.275157	0.079385
Kdm1a	-0.269378	0.079385
Kdm6a	0.272634	0.079385
Klhl2	0.195954	0.079385
Kmt2c	0.225323	0.079385
Lamp1	-0.224665	0.079385
Lmtk2	-0.272202	0.079385
Lonp2	-0.171829	0.079385
Manbal	-0.28391	0.079385
Manea	0.274281	0.079385
Map4k2	-0.168533	0.079385
Marchf1	0.219957	0.079385
Mast3	-0.267324	0.079385
Mbip	0.280466	0.079385
Me2	0.26769	0.079385
Mea1	-0.253386	0.079385
Med13	0.236004	0.079385
Med6	0.290758	0.079385
Mfsd14a	0.260065	0.079385
Mga	0.258267	0.079385
Mirt1	0.294817	0.079385
Mospd3	-0.25905	0.079385
Mpp5	0.219498	0.079385
Mrpl27	0.290351	0.079385
Mrpl9	0.281271	0.079385
Mthfs	0.27886	0.079385
Myo18a	-0.262199	0.079385
Nadk2	0.276243	0.079385
Ncaph2	-0.274771	0.079385
Ncf2	-0.173054	0.079385
Nipsnap3b	0.231489	0.079385
Nsmce4a	0.206924	0.079385
Oasl2	0.21256	0.079385
Olfr1372-ps1	-0.294863	0.079385
Paip1	0.225789	0.079385
Pan3	0.246177	0.079385
Pdcl3	0.285304	0.079385
Pfdn6	0.262994	0.079385
Pfkfb3	0.224735	0.079385
Pgrmc2	-0.270353	0.079385
Phf20	0.275517	0.079385
Pi4k2a	-0.277478	0.079385
Pik3ap1	0.226639	0.079385
Pik3r5	0.242893	0.079385
Plac8	0.271378	0.079385
Pld1	0.267571	0.079385
Plekhg3	-0.257476	0.079385
Plekho2	-0.251901	0.079385
Polr1f	0.207649	0.079385
Polr3gl	-0.272817	0.079385
Psmb2	0.2717	0.079385
Ptgir	0.224289	0.079385
Pygl	-0.203764	0.079385
Qk	0.22026	0.079385
Qrich1	-0.24167	0.079385
Rab18	0.225421	0.079385
Rasip1	-0.286284	0.079385
Rbbp6	-0.233782	0.079385
Rc3h1	0.244867	0.079385
Rfx3	0.284908	0.079385
Rhot2	-0.256107	0.079385
Rinl	-0.179896	0.079385
Rpl13	-0.187759	0.079385
Rpl7a	-0.227659	0.079385
Rps6ka3	0.232697	0.079385
Runx2os1	-0.281697	0.079385
Rxrb	-0.243043	0.079385
Sass6	0.274539	0.079385
Sec24b	0.260257	0.079385
Sem1	0.277205	0.079385
Sf3a1	-0.259243	0.079385
Sh3glb1	0.192124	0.079385
Slc12a9	-0.26028	0.079385
Slc30a6	0.281408	0.079385
Slc37a3	0.260868	0.079385
Slco4c1	0.278005	0.079385
Smad3	-0.204142	0.079385
Smg9	-0.279139	0.079385
Snrpb2	0.23068	0.079385
Snx12	-0.219152	0.079385
Spi1	-0.228277	0.079385
Spp1	-0.288179	0.079385
Spsb3	-0.267154	0.079385
Ssb	0.18444	0.079385
Ssbp1	0.296263	0.079385
Stat6	-0.236253	0.079385
Stk4	-0.231458	0.079385
Sumo2	0.267795	0.079385
Svbp	0.283469	0.079385
Svil	0.187302	0.079385
Taf13	0.244183	0.079385
Tfdp1	0.239914	0.079385
Tgfbr1	0.270187	0.079385
Tia1	0.254975	0.079385
Ticam1	-0.286571	0.079385
Timp2	-0.264394	0.079385
Tle5	-0.216828	0.079385
Tm9sf2	0.20975	0.079385
Tm9sf3	0.220477	0.079385
Tmem170	0.282441	0.079385
Tmem170b	0.27392	0.079385
Tmem223	-0.256025	0.079385
Tmem45a2	0.271055	0.079385
Tmem9b	0.238671	0.079385
Tomm7	0.273982	0.079385
Trappc6a	-0.286501	0.079385
Trappc9	-0.273818	0.079385
Tti1	-0.250786	0.079385
Tulp4	-0.291477	0.079385
Tut4	0.251274	0.079385
Ube2d1	0.284974	0.079385
Uqcrfs1	0.27527	0.079385
Usp16	-0.238718	0.079385
Vav3	0.204821	0.079385
Vcpip1	0.231869	0.079385
Vopp1	-0.287381	0.079385
Vps4b	0.157554	0.079385
Vti1b	-0.23435	0.079385
Wdr37	0.213001	0.079385
Xpo5	0.291567	0.079385
Ykt6	-0.176602	0.079385
Zbtb2	-0.247125	0.079385
Zbtb22	-0.229325	0.079385
Zbtb8os	0.232893	0.079385
Zfp560	0.29246	0.079385
Zfp874b	0.271796	0.079385
mt-Co1	0.237814	0.079385
mt-Tp	-0.257551	0.079323
Psmc3	-0.210847	0.07859
Nap1l4	-0.188508	0.078078
Ndufa11	-0.245761	0.078078
Rab3d	-0.194092	0.078078
Slc22a15	0.237865	0.078078
Mlec	-0.228948	0.078017
Nudcd2	0.277873	0.078017
Scaf11	0.264652	0.077885
Capza1	-0.249594	0.077824
Cmpk2	0.175107	0.077824
Exosc2	-0.278624	0.077824
Faap20	-0.251882	0.077824
Maco1	-0.261259	0.077824
Nfatc3	0.206396	0.077824
Zfp768	-0.260531	0.077824
Mapk14	0.22824	0.077772
Sp1	0.215669	0.077772
Ap5m1	0.265048	0.077607
Cd53	0.251453	0.077607
Fam126a	0.237935	0.077607
Ap1ar	0.274573	0.077529
Apip	0.277303	0.077529
Bin2	-0.170771	0.077529
Cops6	0.273405	0.077529
D330023K18Rik	0.254932	0.077529
Dram2	0.270495	0.077529
Eps15	0.183042	0.077529
Gm47230	-0.275337	0.077529
Gnai2	-0.217253	0.077529
Mob4	0.217454	0.077529
Ndufs7	-0.247372	0.077529
Ppib	0.236108	0.077529
Ptk2b	-0.219897	0.077529
Pts	0.275116	0.077529
Ripor2	0.227076	0.077529
Tmed10	-0.156549	0.077529
Tmem263	-0.252656	0.077529
Akap9	0.224173	0.077415
Ccl6	-0.201606	0.07714
Ccnl2	0.177527	0.07714
Efcab14	0.208929	0.07714
Nans	-0.276046	0.07714
Ppm1g	-0.242348	0.07714
Septin9	0.248563	0.07714
[truncated: 5,178 more rows]

## Sheet: Ext. Data Fig 5E
Aged Neutrophils
	RagC+/+								RagC S74N/+
2 mo		5.04	4.54						4.39	1.65	3.44
16 mo	6.27	2.91	8.15	3.28	6.33				7.92	9.26	16.1	6.82	4.77
Fresh Neutrophils
	RagC+/+								RagC S74N/+
2 mo		83.1	82.7						82.7	84.9	89.5
16 mo	74.1	77.9	73.2	72.6	59.8				71	83.8	75.9	73.2	81

## Sheet: Ext. Data Fig 5G
t0	t16 blood	t 16 sleen	t16 BM	t40 blood	t40 spleen	t40 BM
1	0.872923	1.23613	1.31844	1.45119	1.16186	1.33614
1	0.856528	1.04738	0.980266	1.11887	1.17194	1.23923
1	1.0471	1.23629	1.27241	1.13056	1.28066	1.49948
1
1
1
