# Supplementary material for: A mild increase in nutrient signaling to mTORC1 in mice leads to parenchymal damage, myeloid inflammation and shortened lifespan
Source: Nat Aging. 2024 Jun 7;4(8):1102–20. doi: 10.1038/s43587-024-00635-x (PMC11333293; doi:10.1038/s43587-024-00635-x)
Supplement: Supplementary file 16 — Excel tabs with source data for Extended Data Fig. 7. [file 43587_2024_635_MOESM16_ESM.xlsx]

## Sheet: Ext. Data Fig 7B
	RagC+/+				RagCS74N/+
Isotype	0.0072	0.0112	0.0124	0.0141	0.0274	0.0217	0.0999	0.0374
a-GR1	0.0096	0.0053	0.0057	0.0114	0.0272	0.0176	0.0271	0.0756

## Sheet: Ext. Data Fig 7C
	RagC+/+				RagCS74N/+
Isotype	246.317	246.828	288.774	226.198	128.064	164.956	112.833	126.484
a-GR1	232.875	307.147	271.678	191.54	100.579	208.953	104.909	129.467

## Sheet: Ext Data Fig 7E
RagC +/+ D0	RagC +/+ +a-Gr1 D23		RagC S74N/+ D0	RagC S74N/+ +a-Gr1 D23
9.87	8.62		11.4	6.39
14.8	9.04		24.6	15
9.47	7.92		36	8.64
16.2	5.81		14.7	13.9
20	7.77		20.3	1.76
			21.4	3.14
			19.7	9.29

## Sheet: Ext. Data Fig 7F
	RagC+/+ Isotype Control					RagC +/+ a-GR1						RagC S74N/+ +Isotype Control							RagC S74N/+ +a-GR1
IL-6	63.03	45.4	129.2	170.93	217.8	25.35	21.46	8.9	40.51	45	28.35	274.87	369.27	204.11	251.11	157.15	212.57	121.04	131.68	84.97	82.85	243.37	188.73	47.82
GM-CSF	128.93	368.91	795.5	106.97	527.55	58.66	158.56	78.33	139.67	99.1	162.98	988.74	393.17	448.45	745.02	216.02	407.9	94.22	176.74	101.2	77.64	301.8	208.33	105.74
IL-17A	317.71	197.61	279.87	262.91	544.8	142.07	222.48	150.27	312.85	220.21	337.17	473.12	628.66	156.07	624.35	271.97	558.45	237.77	318.68	227.38	178.84	592.17	420.99	240.34
MCP-1	111.76	175.77	111.76	117.37	182.87	71.73	107.02	94.02	83.87	92.61	126.81	179.13	194.96	70.97	173.11	154.99	183.15	101.02	129.59	98.66	100.76	181.72	209.51	81.93
IL-1b	194	176.25	220.06	260.73	333.84	148.54	184	153.26	229.2	366.63	208.76	396.7	370.26	202.56	352.1	297.38	421.84	233.31	281.3	268.31	226.31	489.35	390.63	234.82
IL-10	739.93	521.11	488.75	388.88	855.68	164.07	217.14	354.48	561.67	658.45	504.19	1688.21	1247.45	861.06	1163.57	716.67	844.17	754.31	538.65	654.64	466.11	1146.67	665.28	770.68
IL-27	1459.61	3183.69	2364.96	1247.38	3367.25	4647.48	2657.22	704.31	1062.74	958.44	1517.86	3785.03	5761.02	984.76	3700.03	5038.77	2538.26	1820.19	2644.81	1168.65	1490.77	3944.67	2792.14	166.86
IFN-b	803.94	1052.82	960.55	901.9	2094.52	351.56	469.42	493.47	1340.59	619.84	994.09	1736.06	2766.66	167.37	2156.88	1833.04	2096.61	1229.96	1642.9	1164.73	1013.89	2330.2	2018.22	762.09
IFN-g	20.19	20.95	61.91	24.35	86.99	4.83	14.11	7.71	71.44	61.91	30.32	90.08	125.94	53.12	131.63	63.91	104.04	39.8	62.24	32.54	25.1	145.63	100.44	23.22
TNF-a	36.61	41	66.22	52.33	123.43	13.74	61.49	19.25	100.73	35.61	41	113.12	136.75	32.03	90.12	102.9	141.47	74.13	108.68	70.04	48.38	104.74	203.54	55.32
IL-1a	31.93	24.54	65.45	58.33	67.07	13.24	48.68	42.74	52.99	41.14	73.36	56.39	74.31	13.68	59.29	54.94	83.58	22.1	43.64	20.93	24.01	78.1	69.56	14.77
IL-23	1817.12	1144.49	869.15	2622.8	1588.25	511.24	829.19	861.91	3802.35	515.06	1001.49	1783.14	2320	98.97	2038.52	1686.42	2017.59	836.48	1270.45	1061.23	419.19	2020.58	1233.3	507.42
IL-12p70	58.36	306.19	729.38	56.78	853.75	15.55	49.04	21.17	6.24	36.82	92.81	2297.83	341.18	249.94	929.39	175.6	455.39	39.67	114.61	29.1	23.18	280.59	179.39	28.23

## Sheet: Ext. Data Fig 7G
Il-6
	RagC +/+								RagC S74N/+
Isotype Control	63.03	45.4	129.2	170.93	217.8				274.87	369.27	204.11	251.11	157.15	212.57	121.04
a-GR1	25.35	21.46	8.9	40.51	45	28.35			131.68	84.97	82.85	243.37	188.73	47.82
GM-CSF
	RagC +/+								RagC S74N/+
Isotype Control	128.93	368.91	795.5	106.97	527.55				988.74	393.17	448.45	745.02	216.02	407.9	94.22
a-GR1	58.66	158.56	78.33	139.67	99.1	162.98			176.74	101.2	77.64	301.8	208.33	105.74
Il-10
	RagC +/+								RagC S74N/+
Isotype Control	739.93	521.11	488.75	388.88	855.68				1688.21	1247.45	861.06	1163.57	716.67	844.17	754.31
a-GR1	164.07	217.14	354.48	561.67	658.45	504.19			538.65	654.64	466.11	1146.67	665.28	770.68
Il-12
	RagC +/+								RagC S74N/+
Isotype Control	58.36	306.19	729.38	56.78	853.75				2297.83	341.18	249.94	929.39	175.6	455.39	39.67
a-GR1	15.55	49.04	21.17	6.24	36.82	92.81			114.61	29.1	23.18	280.59	179.39	28.23

## Sheet: Ext. Data Fig 7J
	RagC+/+										RagCS74N/+
PBS	0.0084	0.0205	0.0233		0.0144						0.0879	0.0605	0.0227	0.0217	0.0999	0.0882
a-GR1	0.0137	0.0095	0.0253	0.0099	0.0172		0.0142	0.0035			0.1628	0.0678	0.0634	0.0571	0.0144	0.0669	0.0283	0.0418	0.0837	0.0145

## Sheet: Ext. Data Fig 7K
	kidney
	No inflammation	Inflammation
RagC +/++PBS	40	60
RagC +/++aGR1	25	75
RagC S74N/++PBS	0	100
RagC S74N/++aGR1	10	90
	liver
	No inflammation	Inflammation
RagC +/++PBS	25	75
RagC +/++aGR1	38	62
RagC S74N/++PBS	17	83
RagC S74N/++aGR1	20	80
	pancreas
	No inflammation	Inflammation
RagC +/++PBS	20	80
RagC +/++aGR1	50	50
RagC S74N/++PBS	0	100
RagC S74N/++aGR1	0	100
	lung
	No inflammation	Inflammation
RagC +/++PBS	40	60
RagC +/++aGR1	29	71
RagC S74N/++PBS	17	83
RagC S74N/++aGR1	40	60

## Sheet: Ext. Data 7L
Name	log2FoldChange	padj
Ccl19	1.54299	4.82491e-08
Il7r	1.51896	6.68799e-06
C3	1.39768	6.4808e-05
Ccr2	1.34634	8.45253e-08
Itga2	1.22867	0.00120113
Icos	1.19919	0.00142233
Ccr5	1.19239	0.00110152
Ltbp2	1.17487	0.00172936
Rac2	1.16486	4.21522e-05
Cd44	1.13284	0.00034986
Col1a1	1.11577	9.25248e-10
Ptprc	1.11188	1.84312e-07
Edaradd	1.09365	0.00429654
Cx3cr1	1.0799	5.79116e-07
Cxcl10	1.07182	0.00398032
Dock2	1.05547	1.51258e-05
Gng4	1.04976	0.00725114
Birc3	1.03754	0.00431878
Vcam1	1.01145	0.000395311
Plcb4	1.00841	0.00281841
Lox	0.985565	0.00725114
Itga4	0.970882	0.00281841
Ctss	0.969583	2.4591e-06
Thbs2	0.962634	0.0103067
Col12a1	0.948498	0.0111459
Fn1	0.94593	0.000169822
Was	0.943516	0.00251024
Mef2c	0.941436	9.47803e-08
Cxcl9	0.938594	0.0106976
Fbn2	0.934658	0.0195946
Csf2rb	0.916011	0.0207532
Ccl5	0.915943	0.00650415
Irf7	0.892746	0.0126579
Plcb2	0.884673	0.030319
Lcn2	0.880411	0.0206684
Eif2ak2	0.850003	0.00037976
Xaf1	0.84056	0.00816667
Lrp4	0.829557	0.0306733
Lck	0.814905	0.0293964
Thbs1	0.814646	0.00135127
Cd36	0.809635	7.70768e-06
Ncam1	0.803017	0.00467274
Gbp3	0.801813	0.0411799
Timp1	0.800047	0.0491955
Ighg1	0.794559	0.0194822
Fbln1	0.789866	0.0236126
Plat	0.78803	0.00652095
Gbp7	0.787629	0.000728894
Trim5	0.780826	0.0403557
Flna	0.773694	5.89463e-06
Pdgfra	0.765326	0.00202092
Zeb1	0.702418	0.0119561
Anxa2	0.701683	0.00725114
Lama4	0.694297	0.0194822
Inpp5d	0.681843	0.0414236
Psmb8	0.679881	0.0292439
Il33	0.674235	0.0281979
Gbp2	0.663344	0.0381781
Ifit3	0.654107	0.0437627
Rock2	0.64286	0.00089294
Vim	0.641658	0.0462447
Hsp90aa1	0.635081	0.000256849
Psmb10	0.626995	0.0257069
Sparc	0.625872	0.0279651
Prkcb	0.621186	0.0425001
Grk5	0.600355	0.0360275
Col3a1	0.598777	0.0240521
Stat1	0.589555	0.00926335
Ddx58	0.588146	0.0106976
Hsp90b1	0.58332	0.00281841
Il34	0.57526	0.0259461
Nedd4	0.573395	0.0024438
Chuk	0.56964	0.00554432
Ifitm3	0.565733	0.0291843
Plec	0.542381	0.00057564
Cast	0.541803	0.0194822
Psma1	0.519774	0.00376031
Rora	0.516627	0.00051941
Tpr	0.503781	0.00360615
Lyn	0.501112	0.016358
Col1a2	0.493267	0.0194822
Ifngr1	0.480381	0.0134734
Brwd1	0.448007	0.0358247
Abce1	0.445246	0.0207532
Rock1	0.421408	0.0104144
Nid1	0.411415	0.041931
Plcb1	0.41104	0.0276246
Ptpn13	0.377732	0.0452998
F11r	0.366578	0.0277925
Psma4	0.35024	0.0194822
Bmpr1a	0.342479	0.049142

## Sheet: Ext. Data Fig 7M
Ccr2	RagC+/+								RagCS74N/+
young	0.00421751	0.00410791	0.00391377	0.0036999	0.0119169	0.00549972	0.0149102	0.0100094	0.00815186	0.00818908	0.00449646	0.0114736	0.0218834	0.0128617	0.0235142	0.00292636
old	0.00637563	0.00723629	0.00397557	0.0049512	0.0052273	0.00562355	0.0103857	0.0102755	0.00901029	0.0119677	0.00922481	0.00919729	0.0116662	0.0116012	0.0101861	0.00611449
Ifngr1	RagC+/+								RagCS74N/+
young	0.0754645	0.0809345	0.0708376	0.0695625	0.0767054	0.068807	0.0513529	0.0185832	0.100472	0.0783738	0.0785571	0.0913198	0.0666986	0.0508443	0.0468357	0.0808366
old	0.0709506	0.0701128	0.0737619	0.100223	0.0965645	0.079751	0.0896191	0.081932	0.114679	0.106458	0.0974465	0.079069	0.0845733	0.0831119	0.0700632	0.0679664
Birc3	RagC+/+								RagCS74N/+
young	0.000732034	0.000620638	0.000544353	0.000583969	0.00190913	0.000632119	0.00337398	0.00180807	0.00081086	0.000895884	0.000779789	0.000976849	0.00423587	0.00344803	0.0023432	0.00110452
old	0.000808786	0.000420715	0.000890296	0.00197128	0.000831083	0.000683489	0.000982885	0.000764724	0.00154003	0.00127898	0.000875431	0.00173393	0.00184891	0.00112646	0.00129745	0.0014825
Cd36	RagC+/+								RagCS74N/+
young	0.0882652	0.0865402	0.0933939	0.0567793	0.0863627	0.085788	0.0906047	0.0820678	0.121367	0.0965426	0.0718996	0.0621387	0.112623	0.0786221	0.164191	0.147417
old	0.0357854	0.032724	0.0358353	0.0402393	0.0281309	0.0417986	0.0725424	0.0642433	0.0510301	0.0530904	0.031106	0.044343	0.0399562	0.0403002	0.0578806	0.0451631
Col1a1	RagC+/+								RagCS74N/+
young	0.00059613	0.00050237	0.00032102	0.00043991	0.00170735	0.00188381	0.00119523	0.00185735	0.00048083	0.00037493	0.00040839	0.00037578	0.00020184	0.00035234	0.0005779	0.00039792
old	0.00033556	0.00037816	0.00032935	0.00137041	0.00145567	0.00072239	0.00172467	0.00163064	0.00073173	0.00035743	0.00040651	0.00041556	0.00069829	0.00076702	0.00063889	0.0006191
Ltpb2	RagC+/+								RagCS74N/+
young	0.00023507	0.00018871	0.0002332	0.00029707	0.0001384	0.00027047	0.00019388	0.00021711	0.00019382	0.00018959	5.6448e-05	0.00029827	0.00026393	0.0002399	0.00033753	0.00025687
old	7.2757e-05	0.00020324	0.00045311	0.00016002	0.00049858	0.0002665	0.00028889	0.00019878	0.00030236	0.00024636	0.00036347	0.00052838	0.00047246	0.00017513	0.00026245	0.00034764

## Sheet: Ext. Data Fig 7N
	RagC+/+				RagCS74N/+
young	0.93826	1.02207	1.03967		0.78856	0.693298	0.604458
old	1.09256	1.22657	1.29552	1.26077	1.4549	1.57103	1.47123	1.39228
